# Supplementary material for: 2-[Carbamo­thio­yl(2-hy­droxy­eth­yl)amino]­ethyl benzoate: crystal structure, Hirshfeld surface analysis and computational study
Source: Acta Crystallogr E Crystallogr Commun. 2020 May 29;76(Pt 6):933–9. doi: 10.1107/S2056989020006829 (PMC7274010; doi:10.1107/S2056989020006829)
Supplement: Supplementary file 1 [file e-76-00933-sup1.cif]

##############################################################################
#                                                                            #
# This CIF contains the data in a paper accepted for publication in          #
# Acta Crystallographica Section E. It conforms to the requirements of       #
# Notes for Authors for Acta Crystallographica Section E, and has been       #
# peer reviewed under the auspices of the IUCr Commission on Journals.       #
#                                                                            #
# Full details of the Crystallographic Information File format               #
# are given in the paper "The Crystallographic Information File (CIF):       #
# a New Standard Archive File for Crystallography" by S. R. Hall, F. H.      #
# Allen and I. D. Brown [Acta Cryst. (1991), A47, 655-685].                  #
#                                                                            #
# The current version of the core CIF dictionary is obtainable from          #
# ftp://ftp.iucr.org/pub/cif_core.dic.                                       #
#                                                                            #
# Software is freely available for graphical display of the structure(s)     #
# in this CIF. For information consult the CIF software page                 #
# http://www.iucr.org/resources/cif/software.                                #
#                                                                            #
# This file may be used for bona fide research purposes within the           #
# scientific community so long as proper attribution is given to the journal # 
# article from which it was obtained.                                        #
#                                                                            #
##############################################################################
data_I
_audit_creation_method     'SHELXL-2018/3'
_chemical_name_systematic
;
2-[Carbamothioyl(2-hydroxyethyl)amino]ethyl benzoate
;
_chemical_name_common     ?
_chemical_formula_moiety     'C12 H16 N2 O3 S'
_chemical_formula_sum     'C12 H16 N2 O3 S'
_chemical_formula_iupac     'C12 H16 N2 O3 S'
_chemical_formula_weight     268.33
_chemical_melting_point     ?
_space_group_crystal_system     triclinic
_space_group_name_H-M_alt     'P -1'
_space_group_name_Hall     '-P 1'
loop_
    _space_group_symop_operation_xyz
    'x, y, z'
    '-x, -y, -z'
_cell_length_a     7.1608(2)
_cell_length_b     8.8771(2)
_cell_length_c     10.0728(2)
_cell_angle_alpha     96.815(2)
_cell_angle_beta     96.057(2)
_cell_angle_gamma     95.990(2)
_cell_volume     627.78(3)
_cell_formula_units_Z     2
_cell_measurement_reflns_used     11731
_cell_measurement_theta_min     5.0280
_cell_measurement_theta_max     76.3330
_cell_measurement_temperature     100(2)
_exptl_crystal_description     block
_exptl_crystal_colour     colourless
_exptl_crystal_size_max     0.140
_exptl_crystal_size_mid     0.100
_exptl_crystal_size_min     0.090
_exptl_crystal_density_diffrn     1.420
_exptl_crystal_density_meas     ?
_exptl_crystal_density_method     ?
_exptl_crystal_F_000     284
_exptl_absorpt_coefficient_mu     2.331
_exptl_absorpt_correction_type     gaussian
_exptl_absorpt_process_details
;
(CrysAlisPro; Rigaku OD, 2018)
;
_exptl_absorpt_correction_T_min     0.656
_exptl_absorpt_correction_T_max     1.000
_diffrn_ambient_temperature     100(2)
_diffrn_source     'micro-focus sealed X-ray tube'
_diffrn_radiation_type     CuK\a
_diffrn_radiation_wavelength     1.54184
_diffrn_radiation_monochromator     mirror
_diffrn_measurement_device_type     'XtaLAB Synergy, Dualflex, AtlasS2'
_diffrn_measurement_device     'four-circle diffractometer'
_diffrn_measurement_method     '\w scans'
_diffrn_detector     'CCD plate'
_diffrn_detector_area_resol_mean     5.2558
_diffrn_reflns_number     15863
_diffrn_reflns_av_R_equivalents     0.0276
_diffrn_reflns_av_unetI/netI     0.0154
_diffrn_reflns_theta_min     4.453
_diffrn_reflns_theta_max     76.620
_diffrn_reflns_theta_full     67.684
_diffrn_measured_fraction_theta_max     0.991
_diffrn_measured_fraction_theta_full     1.000
_diffrn_reflns_limit_h_min     -8
_diffrn_reflns_limit_h_max     9
_diffrn_reflns_limit_k_min     -11
_diffrn_reflns_limit_k_max     11
_diffrn_reflns_limit_l_min     -12
_diffrn_reflns_limit_l_max     11
_diffrn_radiation_probe     x-ray
_refine_special_details     ?
_reflns_number_total     2608
_reflns_number_gt     2530
_reflns_threshold_expression     'I > 2\s(I)'
_refine_ls_structure_factor_coef     Fsqd
_refine_ls_matrix_type     full
_refine_ls_R_factor_all     0.0279
_refine_ls_R_factor_gt     0.0272
_refine_ls_wR_factor_gt     0.0713
_refine_ls_wR_factor_ref     0.0720
_refine_ls_goodness_of_fit_ref     1.018
_refine_ls_restrained_S_all     1.018
_refine_ls_number_reflns     2608
_refine_ls_number_parameters     172
_refine_ls_number_restraints     3
_refine_ls_hydrogen_treatment     mixed
_refine_ls_weighting_scheme     calc
_refine_ls_weighting_details
              'w=1/[\s^2^(Fo^2^)+(0.0387P)^2^+0.2837P] where P=(Fo^2^+2Fc^2^)/3'
_atom_sites_solution_hydrogens     mixed
_atom_sites_solution_primary     direct
_atom_sites_solution_secondary     difmap
_refine_ls_shift/su_max     0.001
_refine_ls_shift/su_mean     0.000
_refine_diff_density_max     0.279
_refine_diff_density_min     -0.287
_refine_ls_extinction_method     none
_refine_ls_extinction_coef     .
loop_
    _atom_type_symbol
    _atom_type_description
    _atom_type_scat_dispersion_real
    _atom_type_scat_dispersion_imag
    _atom_type_scat_source
    'C' 'C' 0.0181 0.0091
                         'International Tables Vol C Tables 4.2.6.8 and 6.1.1.4'
    'H' 'H' 0.0000 0.0000
                         'International Tables Vol C Tables 4.2.6.8 and 6.1.1.4'
    'N' 'N' 0.0311 0.0180
                         'International Tables Vol C Tables 4.2.6.8 and 6.1.1.4'
    'O' 'O' 0.0492 0.0322
                         'International Tables Vol C Tables 4.2.6.8 and 6.1.1.4'
    'S' 'S' 0.3331 0.5567
                         'International Tables Vol C Tables 4.2.6.8 and 6.1.1.4'
_computing_data_collection
;
CrysAlis PRO (Rigaku OD, 2018)
;
_computing_cell_refinement
;
CrysAlis PRO (Rigaku OD, 2018)
;
_computing_data_reduction
;
CrysAlis PRO (Rigaku OD, 2018)
;
_computing_structure_solution
;
SHELXS (Sheldrick, 2015<i>a</i>)
;
_computing_structure_refinement
;
<i>SHELXL2018/3</i> (Sheldrick, 2015<i>b</i>)
;
_computing_molecular_graphics
;
ORTEP-3 for Windows (Farrugia, 2012), DIAMOND (Brandenburg,
2006)
;
_computing_publication_material
;
publCIF (Westrip, 2010)
;
loop_
    _atom_site_type_symbol
    _atom_site_label
    _atom_site_fract_x
    _atom_site_fract_y
    _atom_site_fract_z
    _atom_site_U_iso_or_equiv
    _atom_site_adp_type
    _atom_site_calc_flag
    _atom_site_occupancy
    _atom_site_disorder_assembly
    _atom_site_disorder_group
    S S1 0.37572(4) 0.27008(3) 1.03290(3) 0.01701(9) Uani d 1 . .
    O O1 0.95223(11) 0.15258(9) 1.06895(9) 0.02017(19) Uani d 1 . .
    H H1O 1.0641(15) 0.1717(19) 1.0521(17) 0.030 Uiso d 1 . .
    O O2 0.70466(11) 0.26850(9) 0.61989(8) 0.01658(17) Uani d 1 . .
    O O3 0.60618(13) 0.20970(10) 0.39867(8) 0.02231(19) Uani d 1 . .
    N N1 0.35269(14) 0.03143(11) 0.84534(10) 0.0167(2) Uani d 1 . .
    H H1N 0.396(2) -0.0360(14) 0.7896(13) 0.020 Uiso d 1 . .
    H H2N 0.2480(16) 0.0025(16) 0.8779(14) 0.020 Uiso d 1 . .
    N N2 0.63866(13) 0.18528(10) 0.87909(9) 0.01420(19) Uani d 1 . .
    C C1 0.46322(16) 0.15473(12) 0.91223(11) 0.0146(2) Uani d 1 . .
    C C2 0.76658(16) 0.31983(13) 0.94513(12) 0.0169(2) Uani d 1 . .
    H H2A 0.692935 0.407323 0.960760 0.020 Uiso calc 1 . .
    H H2B 0.861614 0.347207 0.884739 0.020 Uiso calc 1 . .
    C C3 0.86760(16) 0.29131(13) 1.07870(12) 0.0183(2) Uani d 1 . .
    H H3A 0.966872 0.377706 1.111775 0.022 Uiso calc 1 . .
    H H3B 0.775824 0.287765 1.145528 0.022 Uiso calc 1 . .
    C C4 0.71451(16) 0.08514(13) 0.77635(11) 0.0158(2) Uani d 1 . .
    H H4A 0.676376 -0.022672 0.787412 0.019 Uiso calc 1 . .
    H H4B 0.854379 0.103147 0.790497 0.019 Uiso calc 1 . .
    C C5 0.64657(16) 0.11088(13) 0.63421(11) 0.0170(2) Uani d 1 . .
    H H5A 0.702102 0.042030 0.568493 0.020 Uiso calc 1 . .
    H H5B 0.507114 0.088915 0.617061 0.020 Uiso calc 1 . .
    C C6 0.67210(15) 0.30367(13) 0.49377(11) 0.0162(2) Uani d 1 . .
    C C7 0.72974(15) 0.46730(13) 0.48446(11) 0.0158(2) Uani d 1 . .
    C C8 0.70318(16) 0.51705(14) 0.35804(12) 0.0180(2) Uani d 1 . .
    H H8 0.641338 0.448875 0.282694 0.022 Uiso calc 1 . .
    C C9 0.76728(17) 0.66610(14) 0.34284(12) 0.0214(2) Uani d 1 . .
    H H9 0.752018 0.699503 0.256588 0.026 Uiso calc 1 . .
    C C10 0.85375(17) 0.76653(14) 0.45357(13) 0.0218(3) Uani d 1 . .
    H H10 0.899045 0.868220 0.442592 0.026 Uiso calc 1 . .
    C C11 0.87453(17) 0.71919(14) 0.58064(13) 0.0212(2) Uani d 1 . .
    H H11 0.930722 0.789112 0.656580 0.025 Uiso calc 1 . .
    C C12 0.81286(16) 0.56950(13) 0.59597(12) 0.0182(2) Uani d 1 . .
    H H12 0.827287 0.536650 0.682476 0.022 Uiso calc 1 . .
loop_
    _atom_site_aniso_label
    _atom_site_aniso_U_11
    _atom_site_aniso_U_22
    _atom_site_aniso_U_33
    _atom_site_aniso_U_12
    _atom_site_aniso_U_13
    _atom_site_aniso_U_23
    S1 0.01619(15) 0.01550(15) 0.01948(15) 0.00207(10) 0.00422(10) 0.00084(10)
    O1 0.0143(4) 0.0183(4) 0.0283(5) 0.0016(3) 0.0032(3) 0.0041(3)
    O2 0.0206(4) 0.0148(4) 0.0137(4) -0.0014(3) 0.0016(3) 0.0025(3)
    O3 0.0282(5) 0.0199(4) 0.0162(4) -0.0027(3) -0.0008(3) -0.0003(3)
    N1 0.0162(5) 0.0147(5) 0.0184(5) -0.0008(4) 0.0025(4) 0.0015(4)
    N2 0.0149(4) 0.0131(4) 0.0141(4) 0.0001(3) 0.0018(3) 0.0012(3)
    C1 0.0162(5) 0.0140(5) 0.0144(5) 0.0020(4) 0.0001(4) 0.0057(4)
    C2 0.0170(5) 0.0127(5) 0.0203(5) -0.0024(4) 0.0030(4) 0.0017(4)
    C3 0.0170(5) 0.0157(5) 0.0203(6) -0.0002(4) 0.0005(4) -0.0021(4)
    C4 0.0172(5) 0.0146(5) 0.0160(5) 0.0027(4) 0.0033(4) 0.0019(4)
    C5 0.0203(5) 0.0136(5) 0.0163(5) -0.0011(4) 0.0030(4) 0.0007(4)
    C6 0.0139(5) 0.0201(6) 0.0147(5) 0.0019(4) 0.0024(4) 0.0019(4)
    C7 0.0134(5) 0.0176(6) 0.0169(5) 0.0030(4) 0.0029(4) 0.0028(4)
    C8 0.0178(5) 0.0207(6) 0.0160(5) 0.0057(4) 0.0015(4) 0.0017(4)
    C9 0.0234(6) 0.0233(6) 0.0206(6) 0.0095(5) 0.0048(5) 0.0085(5)
    C10 0.0209(6) 0.0164(5) 0.0301(6) 0.0050(4) 0.0058(5) 0.0061(5)
    C11 0.0202(6) 0.0190(6) 0.0231(6) 0.0024(4) 0.0001(5) -0.0007(5)
    C12 0.0180(5) 0.0204(6) 0.0162(5) 0.0027(4) 0.0009(4) 0.0028(4)
_geom_special_details
;
 All esds (except the esd in the dihedral angle between two l.s. planes)
 are estimated using the full covariance matrix.  The cell esds are taken
 into account individually in the estimation of esds in distances, angles
 and torsion angles; correlations between esds in cell parameters are only
 used when they are defined by crystal symmetry.  An approximate (isotropic)
 treatment of cell esds is used for estimating esds involving l.s. planes.
;
loop_
    _geom_bond_atom_site_label_1
    _geom_bond_atom_site_label_2
    _geom_bond_site_symmetry_2
    _geom_bond_distance
    _geom_bond_publ_flag
    S1 C1 . 1.7082(11) ?
    O1 C3 . 1.4259(14) ?
    O1 H1O . 0.840(9) ?
    O2 C6 . 1.3462(14) ?
    O2 C5 . 1.4460(13) ?
    O3 C6 . 1.2121(14) ?
    N1 C1 . 1.3454(15) ?
    N1 H1N . 0.874(9) ?
    N1 H2N . 0.876(9) ?
    N2 C1 . 1.3424(15) ?
    N2 C2 . 1.4706(14) ?
    N2 C4 . 1.4688(14) ?
    C2 C3 . 1.5203(16) ?
    C2 H2A . 0.9900 ?
    C2 H2B . 0.9900 ?
    C3 H3A . 0.9900 ?
    C3 H3B . 0.9900 ?
    C4 C5 . 1.5141(15) ?
    C4 H4A . 0.9900 ?
    C4 H4B . 0.9900 ?
    C5 H5A . 0.9900 ?
    C5 H5B . 0.9900 ?
    C6 C7 . 1.4847(16) ?
    C7 C12 . 1.3941(16) ?
    C7 C8 . 1.3974(16) ?
    C8 C9 . 1.3859(17) ?
    C8 H8 . 0.9500 ?
    C9 C10 . 1.3876(18) ?
    C9 H9 . 0.9500 ?
    C10 C11 . 1.3919(18) ?
    C10 H10 . 0.9500 ?
    C11 C12 . 1.3876(17) ?
    C11 H11 . 0.9500 ?
    C12 H12 . 0.9500 ?
loop_
    _geom_angle_atom_site_label_1
    _geom_angle_atom_site_label_2
    _geom_angle_atom_site_label_3
    _geom_angle_site_symmetry_1
    _geom_angle_site_symmetry_3
    _geom_angle
    _geom_angle_publ_flag
    C3 O1 H1O . . 108.6(12) ?
    C6 O2 C5 . . 114.66(8) ?
    C1 N1 H1N . . 122.3(10) ?
    C1 N1 H2N . . 117.4(10) ?
    H1N N1 H2N . . 117.2(14) ?
    C1 N2 C2 . . 121.80(9) ?
    C1 N2 C4 . . 121.91(9) ?
    C2 N2 C4 . . 116.29(9) ?
    N2 C1 N1 . . 118.46(10) ?
    N2 C1 S1 . . 121.95(8) ?
    N1 C1 S1 . . 119.57(9) ?
    N2 C2 C3 . . 112.00(9) ?
    N2 C2 H2A . . 109.2 ?
    C3 C2 H2A . . 109.2 ?
    N2 C2 H2B . . 109.2 ?
    C3 C2 H2B . . 109.2 ?
    H2A C2 H2B . . 107.9 ?
    O1 C3 C2 . . 112.86(9) ?
    O1 C3 H3A . . 109.0 ?
    C2 C3 H3A . . 109.0 ?
    O1 C3 H3B . . 109.0 ?
    C2 C3 H3B . . 109.0 ?
    H3A C3 H3B . . 107.8 ?
    N2 C4 C5 . . 112.81(9) ?
    N2 C4 H4A . . 109.0 ?
    C5 C4 H4A . . 109.0 ?
    N2 C4 H4B . . 109.0 ?
    C5 C4 H4B . . 109.0 ?
    H4A C4 H4B . . 107.8 ?
    O2 C5 C4 . . 108.15(9) ?
    O2 C5 H5A . . 110.1 ?
    C4 C5 H5A . . 110.1 ?
    O2 C5 H5B . . 110.1 ?
    C4 C5 H5B . . 110.1 ?
    H5A C5 H5B . . 108.4 ?
    O3 C6 O2 . . 122.83(10) ?
    O3 C6 C7 . . 124.38(10) ?
    O2 C6 C7 . . 112.78(9) ?
    C12 C7 C8 . . 119.92(11) ?
    C12 C7 C6 . . 122.18(10) ?
    C8 C7 C6 . . 117.88(10) ?
    C9 C8 C7 . . 119.84(11) ?
    C9 C8 H8 . . 120.1 ?
    C7 C8 H8 . . 120.1 ?
    C8 C9 C10 . . 120.01(11) ?
    C8 C9 H9 . . 120.0 ?
    C10 C9 H9 . . 120.0 ?
    C11 C10 C9 . . 120.41(11) ?
    C11 C10 H10 . . 119.8 ?
    C9 C10 H10 . . 119.8 ?
    C12 C11 C10 . . 119.75(11) ?
    C12 C11 H11 . . 120.1 ?
    C10 C11 H11 . . 120.1 ?
    C11 C12 C7 . . 120.01(11) ?
    C11 C12 H12 . . 120.0 ?
    C7 C12 H12 . . 120.0 ?
loop_
    _geom_torsion_atom_site_label_1
    _geom_torsion_atom_site_label_2
    _geom_torsion_atom_site_label_3
    _geom_torsion_atom_site_label_4
    _geom_torsion_site_symmetry_1
    _geom_torsion_site_symmetry_2
    _geom_torsion_site_symmetry_3
    _geom_torsion_site_symmetry_4
    _geom_torsion
    _geom_torsion_publ_flag
    C2 N2 C1 N1 . . . . 178.51(9) ?
    C4 N2 C1 N1 . . . . -2.38(15) ?
    C2 N2 C1 S1 . . . . 0.22(15) ?
    C4 N2 C1 S1 . . . . 179.33(8) ?
    C1 N2 C2 C3 . . . . 82.67(13) ?
    C4 N2 C2 C3 . . . . -96.49(11) ?
    N2 C2 C3 O1 . . . . 49.39(13) ?
    C1 N2 C4 C5 . . . . 80.00(13) ?
    C2 N2 C4 C5 . . . . -100.85(11) ?
    C6 O2 C5 C4 . . . . 172.96(9) ?
    N2 C4 C5 O2 . . . . 59.09(12) ?
    C5 O2 C6 O3 . . . . -2.74(15) ?
    C5 O2 C6 C7 . . . . 178.64(9) ?
    O3 C6 C7 C12 . . . . -177.03(11) ?
    O2 C6 C7 C12 . . . . 1.55(15) ?
    O3 C6 C7 C8 . . . . 1.20(17) ?
    O2 C6 C7 C8 . . . . 179.78(9) ?
    C12 C7 C8 C9 . . . . 2.89(17) ?
    C6 C7 C8 C9 . . . . -175.38(10) ?
    C7 C8 C9 C10 . . . . -1.46(17) ?
    C8 C9 C10 C11 . . . . -0.84(18) ?
    C9 C10 C11 C12 . . . . 1.71(18) ?
    C10 C11 C12 C7 . . . . -0.26(18) ?
    C8 C7 C12 C11 . . . . -2.03(17) ?
    C6 C7 C12 C11 . . . . 176.17(10) ?
loop_
    _geom_hbond_atom_site_label_D
    _geom_hbond_atom_site_label_H
    _geom_hbond_atom_site_label_A
    _geom_hbond_site_symmetry_A
    _geom_hbond_distance_DH
    _geom_hbond_distance_HA
    _geom_hbond_distance_DA
    _geom_hbond_angle_DHA
    O1 H1O S1 1_655 0.841(12) 2.346(12) 3.1746(9) 168.7(15)
    N1 H2N O1 2_657 0.876(12) 2.040(13) 2.8582(13) 155.0(13)
    N1 H1N O3 2_656 0.875(13) 2.295(13) 3.1218(13) 157.5(13)
    C6 O3 Cg1 2_666 1.2121(14) 3.6604(10) 3.5026(12) 72.97(7)
_shelx_space_group_comment
;
The symmetry employed for this shelxl refinement is uniquely defined
by the following loop, which should always be used as a source of
symmetry information in preference to the above space-group names.
They are only intended as comments.
;
_shelx_estimated_absorpt_T_min     0.736
_shelx_estimated_absorpt_T_max     0.818
_shelx_hkl_file
;
   0   0  -1    1.10    0.19
   0   0   1    0.71    0.10
   0   0  -1    0.87    0.16
   0   0   2 3192.50   71.08
   0   0  -2 3021.76   71.47
   0   0  -2 3198.54   71.47
   0   0   3  288.98    7.03
   0   0  -3  277.53    7.55
   0   0   3  286.66    7.30
   0   0   4  784.68   20.16
   0   0   4  778.92   18.04
   0   0  -4  771.05   18.96
   0   0   4  760.82   18.47
   0   0   5  102.48    3.02
   0   0  -5  103.37    4.04
   0   0   5   98.01    3.51
   0   0   5  105.93    5.08
   0   0  -6   70.22    3.55
   0   0   6   70.13    4.47
   0   0  -6   75.69    2.92
   0   0  -6   68.04    2.87
   0   0  -6   75.04    2.82
   0   0  -6   80.31    2.79
   0   0  -7  299.95    8.58
   0   0  -7  297.74    7.92
   0   0  -7  291.81    8.40
   0   0  -7  278.46    8.10
   0   0  -7  282.41    8.23
   0   0  -7  276.21    9.42
   0   0  -7  284.59    8.16
   0   0   7  288.13   11.34
   0   0  -7  289.61    7.98
   0   0  -7  295.04    8.31
   0   0  -8   44.76    2.31
   0   0  -8   39.87    2.07
   0   0  -8   40.49    2.26
   0   0  -8   38.24    2.15
   0   0  -8   39.53    2.40
   0   0  -8   41.79    2.31
   0   0  -8   37.64    2.30
   0   0  -8   37.72    2.94
   0   0  -8   39.81    2.20
   0   0   8   46.12    4.18
   0   0  -9  121.25    4.53
   0   0  -9  125.20    4.83
   0   0  -9  128.70    4.88
   0   0  -9  119.97    4.39
   0   0  -9  125.70    4.72
   0   0  -9  122.67    4.46
   0   0  -9  124.51    4.60
   0   0   9  126.65    7.47
   0   0 -10    6.66    0.93
   0   0 -10    5.63    0.96
   0   0 -10    5.51    0.81
   0   0 -10    5.72    0.85
   0   0 -10    5.11    0.90
   0   0 -11   59.34    2.55
   0   0 -11   54.93    2.33
   0   0 -11   58.98    2.67
   0   0 -11   57.19    2.51
   0   0 -12    5.88    0.54
   0   0 -12    6.91    0.69
   0   1 -12    9.98    0.77
   0   1 -12   10.70    0.80
   0   1 -12    8.40    0.77
   0   1 -11   28.26    1.77
   0   1 -11   28.61    1.74
   0   1 -11   28.49    1.78
   0   1 -11   26.52    1.41
   0   1 -10   25.49    1.69
   0   1 -10   27.59    1.67
   0   1 -10   28.40    1.97
   0   1 -10   28.74    2.00
   0   1 -10   29.12    1.94
   0   1 -10   29.97    1.75
   0   1  -9    0.59    0.61
   0   1  -9   -0.32    0.69
   0   1  -9    0.60    0.44
   0   1  -9    1.28    0.53
   0   1  -9    0.70    0.51
   0   1  -9   -0.13    0.42
   0   1  -9    0.31    0.43
   0  -1   9   -0.53    1.02
   0   1  -8  313.47    8.95
   0   1  -8  333.37    9.40
   0   1  -8  332.15    8.82
   0   1  -8  313.93    9.05
   0   1  -8  319.80    9.13
   0   1  -8  325.67    9.62
   0   1  -8  324.90    9.19
   0   1  -8  318.38    9.37
   0   1  -8  324.49    9.37
   0  -1   8  316.02   13.17
   0  -1   7  190.36    8.97
   0   1  -7  193.21    6.26
   0   1  -7  192.30    5.88
   0   1  -7  190.31    5.85
   0   1  -7  199.06    6.09
   0   1  -7  194.80    5.63
   0   1  -7  191.59    5.83
   0   1  -7  191.63    5.95
   0   1  -7  187.09    6.99
   0   1  -7  193.93    6.10
   0   1  -7  180.40    5.99
   0   1  -6   25.88    1.56
   0   1  -6   28.96    1.76
   0  -1   6   26.25    1.88
   0   1  -6   27.67    1.60
   0   1  -6   28.04    1.52
   0   1  -6   26.19    1.97
   0  -1   6   23.96    2.67
   0   1  -5  960.61   23.67
   0  -1   5  963.43   23.59
   0  -1   5  954.77   25.71
   0  -1   4    0.48    0.10
   0   1  -4    0.26    0.33
   0  -1   4    0.62    0.32
   0  -1   4    0.48    0.59
   0  -1   3    6.78    0.31
   0   1  -3    7.06    0.44
   0   1  -3    8.42    0.77
   0  -1   3    6.86    0.73
   0   1  -3    7.37    0.71
   0  -1   2  129.36    3.17
   0   1  -2  137.11    3.77
   0   1  -2  143.49    3.84
   0  -1   2  137.81    3.92
   0   1  -2  136.84    3.55
   0   1  -2  138.77    3.51
   0   1  -1  273.97    6.96
   0   1  -1  269.78    6.57
   0  -1   1  293.81    6.60
   0   1  -1  291.53    6.91
   0  -1   1  298.40    6.97
   0  -1   1  267.58    7.00
   0  -1   0   10.11    0.59
   0  -1   0   11.82    0.65
   0   1   0   10.57    0.61
   0  -1   0   11.20    0.56
   0  -1  -1 1759.37   38.20
   0  -1  -1 1752.87   38.01
   0   1   1 1755.31   38.06
   0   1   2  661.19   15.97
   0   1   2  677.97   15.88
   0   1   2  658.06   15.45
   0  -1  -3  936.34   22.47
   0   1   3  960.50   22.79
   0   1   3  963.10   22.19
   0  -1  -3  916.57   21.33
   0   1   3  937.16   21.35
   0   1   4  282.01    8.61
   0  -1  -4  262.42    7.99
   0   1   4  289.15    7.66
   0   1   5  485.15   12.42
   0   1   5  479.26   14.03
   0   1   5  491.54   11.92
   0  -1  -5  446.69   13.06
   0  -1  -6  330.50    9.40
   0  -1  -6  328.20    9.37
   0  -1  -6  350.51    9.54
   0   1   6  354.83   11.71
   0  -1  -6  361.61    9.37
   0  -1  -6  357.97    9.21
   0  -1  -6  348.91    9.28
   0  -1  -6  353.89    9.16
   0  -1  -6  323.26   10.49
   0  -1  -7   59.86    2.54
   0  -1  -7   59.98    2.81
   0  -1  -7   61.37    2.70
   0  -1  -7   59.71    2.85
   0   1   7   55.29    4.09
   0  -1  -7   64.77    2.67
   0  -1  -7   60.64    2.58
   0  -1  -7   61.96    3.67
   0  -1  -7   59.04    2.69
   0  -1  -7   64.43    2.93
   0  -1  -7   59.61    2.72
   0   1   8  418.55   14.74
   0  -1  -8  432.84   11.95
   0  -1  -8  413.43   11.74
   0  -1  -8  432.35   11.90
   0  -1  -8  427.26   11.48
   0  -1  -8  434.03   11.47
   0  -1  -8  402.99   13.32
   0  -1  -8  431.50   11.35
   0  -1  -8  422.80   11.59
   0  -1  -8  433.08   11.72
   0  -1  -9   39.05    2.41
   0  -1  -9   42.23    2.40
   0  -1  -9   36.56    3.01
   0   1   9   33.85    3.44
   0  -1  -9   33.67    1.98
   0  -1  -9   37.58    2.20
   0  -1  -9   42.13    2.39
   0  -1  -9   40.89    2.31
   0  -1 -10   66.07    2.98
   0  -1 -10   62.29    2.87
   0  -1 -10   64.75    3.11
   0  -1 -10   65.44    2.90
   0  -1 -10   66.40    2.97
   0  -1 -11    2.64    0.50
   0  -1 -11    2.65    0.50
   0  -1 -11    3.51    0.65
   0   1  11    2.43    0.64
   0  -1 -12    0.08    0.22
   0   2 -12   14.46    0.96
   0   2 -12   14.84    0.95
   0   2 -12   17.22    1.08
   0   2 -11    5.04    0.77
   0   2 -11    4.29    0.80
   0   2 -11    4.43    0.61
   0   2 -11    4.81    0.78
   0   2 -10   11.21    1.18
   0   2 -10   12.77    1.38
   0   2 -10   13.58    1.33
   0   2 -10   14.35    1.37
   0   2 -10   13.79    1.20
   0   2  -9    6.71    0.84
   0  -2   9    3.99    1.67
   0   2  -9    6.99    1.02
   0   2  -9    6.98    1.03
   0   2  -9    6.44    1.10
   0   2  -9    5.68    0.87
   0   2  -9    5.79    0.91
   0   2  -9    3.95    0.80
   0   2  -8   14.23    1.36
   0   2  -8   12.77    1.39
   0   2  -8   15.28    1.49
   0   2  -8   14.74    1.30
   0   2  -8   13.10    1.24
   0  -2   8   12.40    2.39
   0   2  -8   13.68    1.29
   0   2  -8   13.15    1.29
   0   2  -8   12.70    1.10
   0   2  -8   15.33    1.45
   0   2  -7   35.39    2.18
   0   2  -7   36.04    2.25
   0   2  -7   41.31    2.26
   0   2  -7   38.90    2.01
   0   2  -7   35.43    2.04
   0   2  -7   39.10    2.16
   0  -2   7   38.82    2.70
   0   2  -7   37.51    2.04
   0   2  -7   36.64    1.89
   0   2  -7   37.41    1.74
   0   2  -7   40.18    2.14
   0  -2   7   29.07    3.37
   0  -2   6  416.19   14.74
   0  -2   6  430.70   12.72
   0   2  -6  439.55   11.58
   0   2  -6  448.57   11.56
   0   2  -6  446.83   11.83
   0   2  -6  436.33   11.30
   0   2  -6  443.65   11.71
   0   2  -6  468.57   13.00
   0   2  -6  437.61   11.52
   0  -2   5   35.73    3.03
   0   2  -5   38.98    2.34
   0  -2   5   38.70    2.40
   0   2  -4  362.99    9.30
   0  -2   4  366.10   10.35
   0   2  -4  384.69   10.16
   0  -2   4  373.63   11.58
   0   2  -3  888.38   20.99
   0  -2   3  857.20   21.32
   0   2  -3  916.68   20.72
   0   2  -3  838.53   20.22
   0   2  -2 2834.89   62.33
   0   2  -2 2743.17   61.80
   0  -2   2 2702.94   62.53
   0   2  -2 2773.63   61.76
   0  -2   2 2655.71   61.81
   0  -2   2 2604.29   62.78
   0   2  -2 2753.37   62.46
   0   2  -2 2775.84   62.68
   0  -2   1 1043.93   24.55
   0   2  -1 1057.77   23.81
   0  -2   1  992.65   24.02
   0   2  -1 1081.27   24.48
   0  -2   1 1049.51   24.62
   0   2  -1  977.55   24.40
   0   2  -1 1060.17   24.11
   0  -2   0 2961.74   63.57
   0  -2   0 2917.35   64.27
   0  -2   0 2821.63   64.01
   0   2   0 2690.25   64.22
   0  -2   0 2797.01   64.33
   0   2   1    2.88    0.51
   0  -2  -1    3.19    0.50
   0   2   1    5.70    0.74
   0  -2  -1    4.18    0.62
   0  -2  -1    5.12    0.63
   0   2   2 1264.10   28.03
   0   2   2 1193.37   28.53
   0   2   2 1207.12   27.32
   0   2   3  343.50    9.89
   0   2   3  369.43    9.63
   0   2   3  341.88    9.12
   0  -2  -3  340.28    9.68
   0   2   3  353.71    8.97
   0   2   4  111.13    4.23
   0  -2  -4  114.94    3.33
   0   2   4  118.15    4.30
   0  -2  -4  110.70    4.44
   0   2   5   23.18    1.71
   0  -2  -5   17.82    1.73
   0   2   5   18.41    1.72
   0  -2  -6   32.49    1.86
   0  -2  -6   31.87    1.87
   0  -2  -6   31.20    1.76
   0  -2  -6   29.71    1.65
   0  -2  -6   31.88    1.83
   0  -2  -6   28.34    2.37
   0   2   6   30.24    2.49
   0  -2  -6   30.75    1.89
   0  -2  -6   28.06    1.67
   0  -2  -6   31.63    1.76
   0  -2  -6   29.16    1.66
   0  -2  -6   31.65    1.70
   0   2   6   30.09    2.10
   0  -2  -7    8.23    0.98
   0  -2  -7    7.87    0.90
   0  -2  -7    7.15    0.96
   0  -2  -7    7.70    0.89
   0  -2  -7    7.92    0.99
   0  -2  -7    7.20    1.30
   0  -2  -7    6.66    0.82
   0  -2  -7    5.82    0.82
   0  -2  -7    7.83    0.97
   0   2   7    7.32    1.53
   0  -2  -7    6.78    0.86
   0  -2  -8    2.03    0.64
   0  -2  -8    2.52    0.54
   0  -2  -8    2.45    0.65
   0  -2  -8    2.03    0.63
   0  -2  -8    2.27    0.65
   0   2   8    2.32    1.12
   0  -2  -8    1.73    0.52
   0  -2  -8    2.17    0.55
   0  -2  -8    2.74    0.68
   0  -2  -8    0.68    0.42
   0  -2  -8    1.75    0.88
   0  -2  -9   56.24    2.76
   0  -2  -9   58.77    4.00
   0  -2  -9   59.02    2.96
   0   2   9   60.94    3.21
   0  -2  -9   55.12    2.71
   0  -2  -9   59.17    3.03
   0  -2  -9   60.54    2.83
   0   2   9   51.82    4.28
   0  -2 -10    7.52    1.01
   0  -2 -10    6.44    0.91
   0  -2 -10    7.97    0.91
   0  -2 -10    8.05    0.91
   0   2  10    6.29    0.88
   0  -2 -11   96.94    3.32
   0  -2 -11  101.42    3.51
   0  -2 -11   91.81    3.22
   0  -2 -12   35.82    1.39
   0   3 -12    6.40    0.68
   0   3 -12    5.70    0.59
   0   3 -11   44.69    2.35
   0   3 -11   44.05    2.22
   0   3 -11   44.45    2.12
   0   3 -11   42.33    2.08
   0   3 -10  222.94    6.95
   0   3 -10  221.22    7.19
   0   3 -10  209.32    6.71
   0   3 -10  210.85    6.75
   0   3 -10  219.95    6.96
   0   3 -10  213.64    6.53
   0   3  -9   87.62    3.84
   0   3  -9   83.63    3.65
   0   3  -9   87.33    4.04
   0   3  -9   83.00    3.90
   0   3  -9   89.77    3.66
   0   3  -9   88.05    3.89
   0  -3   9   78.39    6.41
   0   3  -8  138.85    5.11
   0   3  -8  137.53    5.17
   0   3  -8  135.98    5.36
   0   3  -8  133.82    5.26
   0   3  -8  135.60    4.92
   0   3  -8  139.53    4.99
   0  -3   8  134.38    8.32
   0   3  -7   22.85    1.64
   0   3  -7   22.43    1.66
   0   3  -7   24.33    1.90
   0   3  -7   21.94    1.58
   0   3  -7   22.84    1.62
   0  -3   7   20.12    2.90
   0   3  -7   22.67    1.75
   0  -3   7   19.05    2.11
   0   3  -7   22.45    1.73
   0   3  -7   22.93    1.76
   0   3  -6   30.97    1.79
   0   3  -6   29.97    2.34
   0   3  -6   27.89    1.86
   0   3  -6   27.84    1.69
   0   3  -6   30.94    1.89
   0  -3   6   29.62    2.47
   0   3  -6   26.30    1.93
   0  -3   6   30.11    3.21
   0   3  -6   32.53    1.86
   0   3  -5    0.17    0.39
   0   3  -5    0.28    0.26
   0  -3   5    0.38    0.80
   0  -3   5    0.06    0.29
   0  -3   5    1.80    0.83
   0  -3   4   15.24    1.57
   0  -3   4   17.98    1.93
   0   3  -4   16.04    1.37
   0   3  -4   15.60    1.25
   0   3  -3   30.75    1.24
   0  -3   3   32.03    2.38
   0   3  -3   31.02    1.22
   0   3  -3   30.90    1.84
   0   3  -3   32.88    1.76
   0  -3   3   31.67    2.10
   0   3  -2  154.62    5.19
   0  -3   2  154.13    5.39
   0   3  -2  165.57    4.30
   0  -3   2  158.37    4.57
   0   3  -2  158.19    5.20
   0   3  -2  161.63    4.63
   0  -3   2  170.54    5.60
   0  -3   1   18.51    1.17
   0  -3   1   20.19    1.30
   0   3  -1   19.47    1.02
   0  -3   1   19.43    1.48
   0   3  -1   19.59    1.38
   0   3  -1   23.67    1.35
   0  -3   1   19.07    1.47
   0  -3   0    9.76    0.91
   0  -3   0    9.28    1.02
   0  -3   0    9.93    0.99
   0   3   0   13.39    1.16
   0  -3   0    9.19    0.56
   0   3   0    9.57    0.95
   0   3   0    9.60    1.02
   0   3   1  531.02   13.50
   0  -3  -1  519.64   13.31
   0   3   1  495.21   13.54
   0  -3  -1  538.83   13.55
   0   3   1  503.29   13.38
   0   3   2   79.40    3.39
   0   3   2   76.05    3.48
   0   3   2   77.34    3.19
   0  -3  -2   82.98    3.09
   0   3   3   44.44    2.51
   0  -3  -3   37.20    2.36
   0   3   3   41.51    2.17
   0   3   3   42.78    2.65
   0  -3  -4  361.69   11.04
   0   3   4  370.42   10.94
   0   3   4  371.53    9.93
   0  -3  -4  369.71    9.82
   0   3   4  370.61   11.44
   0  -3  -5  163.53    5.21
   0  -3  -5  151.19    6.40
   0  -3  -5  174.35    5.17
   0  -3  -5  171.81    5.39
   0  -3  -5  175.00    5.26
   0   3   5  153.80    6.82
   0  -3  -5  180.68    5.32
   0  -3  -5  164.80    5.38
   0  -3  -5  172.42    5.20
   0  -3  -5  163.23    5.14
   0   3   5  167.46    6.36
   0  -3  -6  576.67   14.99
   0  -3  -6  552.02   17.00
   0  -3  -6  586.84   15.29
   0   3   6  611.80   18.10
   0  -3  -6  595.87   15.08
   0  -3  -6  592.61   15.37
   0   3   6  585.75   16.58
   0  -3  -6  606.89   15.14
   0  -3  -6  590.78   15.04
   0  -3  -6  598.72   15.02
   0  -3  -6  593.30   15.39
   0  -3  -6  603.81   15.20
   0  -3  -7  127.42    4.75
   0   3   7  128.90    6.75
   0  -3  -7  131.71    4.54
   0  -3  -7  130.57    4.54
   0  -3  -7  122.86    4.72
   0  -3  -7  107.14    5.73
   0   3   7  120.93    4.76
   0  -3  -7  118.30    4.37
   0  -3  -7  128.75    4.46
   0  -3  -7  126.51    4.57
   0  -3  -7  132.05    4.50
   0  -3  -8   15.32    1.25
   0   3   8   14.12    1.44
   0  -3  -8   14.76    1.34
   0  -3  -8   13.86    1.21
   0  -3  -8   14.77    1.43
   0  -3  -8   13.74    1.28
   0   3   8   17.24    2.44
   0  -3  -8   14.17    1.43
   0  -3  -8   13.55    1.24
   0  -3  -8   14.37    1.94
   0  -3  -9    3.32    0.72
   0  -3  -9    4.54    0.86
   0  -3  -9    3.54    0.69
   0  -3  -9    3.88    0.78
   0  -3 -10   10.23    0.90
   0  -3 -10   10.71    0.98
   0  -3 -10   10.73    1.03
   0  -3 -10   11.22    1.09
   0  -3 -11   20.59    1.21
   0  -3 -11   19.89    1.15
   0  -3 -11   20.17    1.10
   0   4 -12   24.28    1.17
   0   4 -12   23.34    1.22
   0   4 -11    0.72    0.42
   0   4 -11    1.15    0.47
   0   4 -10    6.66    0.96
   0   4 -10    7.75    1.05
   0   4 -10    8.77    1.07
   0   4 -10    6.98    1.08
   0   4 -10    7.11    0.91
   0   4 -10    8.28    0.95
   0   4  -9   20.28    1.75
   0   4  -9   17.20    1.69
   0   4  -9   17.58    1.69
   0  -4   9   17.43    3.06
   0   4  -9   20.64    1.62
   0   4  -9   18.38    1.63
   0   4  -9   19.15    1.53
   0   4  -8    5.44    1.04
   0   4  -8    4.64    0.96
   0   4  -8    3.53    0.82
   0   4  -8    5.39    0.92
   0   4  -8    6.71    1.09
   0  -4   8    3.85    1.59
   0   4  -8    4.44    0.83
   0   4  -7  153.12    5.75
   0  -4   7  151.12    8.56
   0   4  -7  156.24    5.47
   0   4  -7  150.25    5.26
   0  -4   7  161.73    7.31
   0   4  -7  161.09    6.89
   0   4  -7  163.71    5.86
   0   4  -7  167.23    5.67
   0   4  -7  160.82    6.05
   0   4  -7  169.96    5.84
   0   4  -7  165.04    5.59
   0  -4   6    6.54    1.77
   0   4  -6    7.73    1.09
   0  -4   6    6.77    1.34
   0   4  -6    8.03    1.04
   0   4  -6    9.59    1.10
   0   4  -6    7.33    1.11
   0   4  -6    6.56    1.21
   0   4  -6    7.60    0.89
   0   4  -6    8.06    0.99
   0   4  -5  384.72   11.11
   0   4  -5  360.11   10.17
   0  -4   5  365.69   10.51
   0   4  -5  342.97    9.63
   0   4  -5  354.25   10.46
   0  -4   5  358.92   11.84
   0   4  -5  389.87   10.64
   0   4  -5  361.47   10.08
   0  -4   5  375.24   13.00
   0   4  -5  383.93   10.02
   0   4  -5  363.35   10.35
   0   4  -4  106.30    4.42
   0  -4   4  117.09    5.60
   0  -4   4  103.36    3.50
   0  -4   4  109.14    5.08
   0   4  -4  116.01    4.45
   0   4  -3   10.41    0.67
   0   4  -3   10.46    1.08
   0   4  -3    9.68    1.21
   0   4  -3   10.60    0.86
   0  -4   3    9.04    0.81
   0  -4   3    9.58    1.33
   0   4  -3    9.44    1.20
   0  -4   2 1484.14   35.47
   0   4  -2 1414.11   34.08
   0   4  -2 1472.94   33.38
   0  -4   2 1439.01   33.67
   0   4  -2 1476.78   35.02
   0  -4   2 1479.73   35.00
   0  -4   1  672.34   16.76
   0   4  -1  696.76   17.81
   0  -4   1  670.90   17.78
   0   4  -1  679.14   17.59
   0   4  -1  685.10   16.43
   0   4  -1  673.61   17.14
   0  -4   1  666.43   16.39
   0  -4   0  786.70   20.08
   0   4   0  781.81   19.86
   0   4   0  758.61   20.06
   0   4   0  768.94   20.14
   0  -4   0  801.79   18.84
   0   4   1   22.31    1.86
   0   4   1   23.86    1.84
   0  -4  -1   22.35    1.25
   0  -4  -1   21.01    1.66
   0   4   1   19.85    1.71
   0  -4  -2    1.62    0.40
   0  -4  -2    1.65    0.50
   0   4   2    0.96    0.59
   0   4   2    0.57    0.50
   0   4   2    1.46    0.60
   0   4   3    8.99    1.12
   0  -4  -3    9.15    0.78
   0   4   3    9.26    1.32
   0   4   3    7.00    1.26
   0  -4  -4   13.24    1.04
   0  -4  -4   13.53    1.02
   0  -4  -4   11.84    1.04
   0  -4  -4   12.23    1.10
   0  -4  -4   12.68    1.60
   0  -4  -4   13.51    1.18
   0   4   4   11.91    1.55
   0   4   4   11.96    1.67
   0  -4  -4   13.66    1.06
   0  -4  -4   10.82    0.99
   0  -4  -4   11.44    1.20
   0   4   4   14.72    1.41
   0  -4  -5   39.44    2.15
   0  -4  -5   37.16    2.94
   0  -4  -5   39.32    1.95
   0  -4  -5   38.89    2.00
   0   4   5   36.68    3.15
   0  -4  -5   38.25    2.06
   0  -4  -5   44.20    2.25
   0   4   5   39.73    2.97
   0  -4  -5   39.42    2.09
   0  -4  -5   38.80    2.01
   0  -4  -6  224.51    6.94
   0  -4  -6  217.51    6.73
   0  -4  -6  219.50    6.83
   0  -4  -6  211.37    6.79
   0  -4  -6  221.26    6.66
   0  -4  -6  223.34    6.59
   0  -4  -6  210.24    6.56
   0  -4  -6  195.19    8.32
   0   4   6  219.44    9.24
   0   4   6  213.51    8.29
   0  -4  -6  224.71    6.73
   0  -4  -7    6.53    0.89
   0  -4  -7    8.08    0.95
   0  -4  -7    4.30    1.16
   0  -4  -7    7.19    1.03
   0  -4  -7    8.04    1.07
   0  -4  -7    7.16    0.90
   0   4   7    5.86    1.57
   0  -4  -8   22.32    2.45
   0  -4  -8   23.55    1.78
   0  -4  -8   21.35    1.58
   0  -4  -8   24.36    1.61
   0  -4  -8   22.45    1.71
   0  -4  -8   25.45    1.60
   0  -4  -8   23.24    1.65
   0   4   8   23.59    2.81
   0  -4  -9   67.03    2.84
   0  -4  -9   66.44    2.99
   0  -4  -9   74.60    3.14
   0  -4  -9   68.09    2.73
   0  -4 -10   51.41    2.11
   0  -4 -10   52.22    2.27
   0  -4 -10   53.24    2.30
   0  -4 -11   39.02    1.46
   0  -4 -11   39.40    1.48
   0   5 -11   38.66    1.85
   0   5 -11   35.10    1.87
   0   5 -10  175.46    5.82
   0   5 -10  171.73    5.67
   0   5 -10  172.98    5.61
   0  -5  10  162.79    5.47
   0   5 -10  168.74    5.31
   0   5  -9   31.64    2.00
   0   5  -9   31.20    2.28
   0  -5   9   30.95    2.13
   0   5  -9   31.10    2.08
   0   5  -9   29.54    2.11
   0   5  -9   28.05    2.10
   0   5  -8   18.54    1.69
   0   5  -8   15.56    1.47
   0   5  -8   14.70    1.39
   0   5  -8   18.50    1.72
   0   5  -8   15.77    1.71
   0  -5   8   16.82    2.37
   0   5  -8   16.12    1.55
   0  -5   8   19.18    3.02
   0   5  -7  493.14   15.02
   0   5  -7  463.79   13.22
   0   5  -7  471.41   13.09
   0   5  -7  485.87   13.17
   0  -5   7  485.22   17.73
   0   5  -7  469.31   13.31
   0  -5   7  464.46   15.75
   0   5  -7  482.09   13.84
   0   5  -6    1.80    0.70
   0   5  -6    0.58    0.53
   0   5  -6    1.11    0.59
   0   5  -6    1.03    0.56
   0  -5   6    3.09    1.32
   0  -5   6    2.19    1.02
   0  -5   5   42.15    3.44
   0  -5   5   41.48    2.77
   0   5  -5   44.15    2.60
   0  -5   5   40.97    3.65
   0   5  -5   41.93    2.83
   0   5  -5   39.69    2.23
   0   5  -5   45.58    2.55
   0   5  -5   40.28    2.32
   0  -5   5   40.41    1.98
   0   5  -5   38.22    2.71
   0   5  -5   43.75    2.67
   0   5  -4    1.44    0.63
   0   5  -4   -0.07    0.45
   0   5  -4    0.68    0.53
   0  -5   4    1.05    0.80
   0   5  -4    2.34    0.69
   0   5  -4    0.48    0.30
   0  -5   4    0.47    0.45
   0   5  -4    0.23    0.49
   0   5  -4    0.40    0.41
   0  -5   4    0.46    0.31
   0  -5   4    0.65    0.73
   0   5  -4    0.69    0.42
   0   5  -3   22.95    1.51
   0   5  -3   23.97    1.74
   0  -5   3   25.91    2.41
   0   5  -3   24.23    2.14
   0   5  -3   24.63    1.77
   0   5  -3   26.40    1.76
   0   5  -3   28.66    2.35
   0  -5   3   23.00    1.50
   0   5  -3   25.09    1.83
   0   5  -3   23.01    1.57
   0  -5   3   25.17    2.29
   0   5  -3   24.44    1.57
   0  -5   3   27.94    1.77
   0   5  -2   71.98    2.58
   0  -5   2   71.40    3.98
   0   5  -2   66.56    3.17
   0  -5   2   68.96    2.82
   0   5  -2   66.94    3.07
   0   5  -2   71.68    3.87
   0  -5   2   69.25    3.38
   0   5  -2   70.82    3.73
   0   5  -1   22.41    1.42
   0  -5   1   22.86    2.12
   0   5  -1   22.10    1.80
   0  -5   1   20.37    1.39
   0   5  -1   22.76    2.10
   0   5  -1   23.66    2.04
   0  -5   0  487.18   14.08
   0  -5   0  502.66   12.60
   0   5   0  463.30   14.10
   0   5   0  487.12   14.15
   0   5   0  486.55   13.85
   0   5   1    5.23    1.04
   0   5   1    5.94    1.10
   0  -5  -1    6.01    0.74
   0  -5  -1    5.77    1.00
   0   5   1    6.95    1.18
   0  -5  -2  113.95    4.16
   0   5   2  117.24    5.44
   0  -5  -2  113.10    3.90
   0   5   2  110.77    4.01
   0   5   2  111.30    5.09
   0   5   2  127.48    5.48
   0   5   3  473.07   14.18
   0  -5  -3  427.94   13.71
   0  -5  -3  443.84   11.89
   0  -5  -3  470.68   11.72
   0  -5  -3  473.78   12.33
   0  -5  -3  448.57   11.95
   0  -5  -3  455.04   11.78
   0   5   3  459.62   13.54
   0   5   3  463.50   14.39
   0  -5  -3  450.59   11.71
   0   5   3  455.69   11.99
   0  -5  -4  421.44   10.66
   0  -5  -4  407.35   11.04
   0  -5  -4  425.50   10.87
   0   5   4  402.70   13.22
   0  -5  -4  376.91   12.90
   0   5   4  410.70   13.70
   0  -5  -4  420.68   11.36
   0  -5  -4  400.86   10.79
   0  -5  -4  409.64   11.98
   0  -5  -4  394.43   11.00
   0   5   4  420.08   12.31
   0  -5  -4  401.51   11.02
   0  -5  -5  106.90    4.05
   0  -5  -5  106.12    4.05
   0  -5  -5  109.01    4.13
   0   5   5  105.91    5.60
   0  -5  -5  107.64    3.89
   0  -5  -5  106.22    3.90
   0   5   5  107.73    6.03
   0  -5  -5   95.57    5.36
   0  -5  -6   90.07    3.72
   0  -5  -6   94.12    3.89
   0  -5  -6   92.51    3.76
   0   5   6   89.60    5.66
   0   5   6   87.89    5.08
   0  -5  -6   98.27    3.82
   0  -5  -6   87.94    5.20
   0  -5  -6   99.48    3.89
   0  -5  -6   93.65    3.67
   0  -5  -6   94.83    3.60
   0  -5  -7   94.36    3.65
   0  -5  -7   94.17    3.58
   0  -5  -7   90.08    3.69
   0   5   7   87.84    5.61
   0  -5  -7   93.43    3.65
   0  -5  -7   97.59    3.93
   0  -5  -7   89.63    5.22
   0  -5  -7   90.48    3.77
   0  -5  -8   35.29    1.95
   0  -5  -8   35.34    1.84
   0  -5  -8   32.85    2.01
   0  -5  -8   36.13    1.84
   0  -5  -8   35.75    2.04
   0  -5  -9    1.84    0.44
   0  -5  -9    2.32    0.52
   0  -5  -9    1.83    0.47
   0  -5 -10    8.63    0.67
   0  -5 -10    7.58    0.58
   0  -5 -10    8.46    0.70
   0   6 -11    8.21    0.73
   0   6 -11    8.91    0.72
   0   6 -10   50.91    2.21
   0  -6  10   53.63    2.35
   0   6 -10   56.61    2.45
   0   6 -10   50.09    2.45
   0  -6   9    7.67    1.01
   0   6  -9    6.33    1.01
   0   6  -9    6.67    0.90
   0   6  -9    5.87    0.93
   0   6  -8   67.78    3.15
   0   6  -8   59.75    3.38
   0   6  -8   61.68    3.18
   0   6  -8   56.62    3.04
   0  -6   8   53.80    3.03
   0   6  -8   57.72    2.98
   0   6  -8   56.41    2.88
   0  -6   7  390.10   15.56
   0   6  -7  395.90   11.61
   0   6  -7  418.88   13.44
   0   6  -7  422.66   11.93
   0  -6   7  393.18   14.48
   0  -6   7  425.73   12.11
   0   6  -7  414.26   11.88
   0   6  -7  420.21   12.50
   0   6  -7  406.30   11.84
   0  -6   6   90.34    4.15
   0  -6   6   92.33    5.80
   0   6  -6   85.29    3.94
   0   6  -6   95.56    4.51
   0  -6   6   93.70    6.17
   0   6  -6   91.44    3.94
   0   6  -6   91.31    4.14
   0   6  -6   91.25    4.87
   0  -6   5 1150.33   29.74
   0   6  -5 1130.52   27.95
   0  -6   5 1134.12   31.53
   0   6  -5 1140.56   29.83
   0  -6   5 1119.07   28.33
   0   6  -5 1179.59   28.54
   0  -6   5 1145.94   31.63
   0   6  -5 1157.62   28.15
   0   6  -5 1195.97   29.59
   0   6  -5 1079.80   27.56
   0  -6   5 1149.37   27.56
   0   6  -5 1147.81   28.84
   0  -6   4  121.75    4.82
   0   6  -4  127.87    4.95
   0   6  -4  121.92    4.52
   0  -6   4  111.36    6.30
   0  -6   4  120.79    4.44
   0  -6   4  122.63    6.15
   0   6  -4  117.44    5.79
   0   6  -4  132.76    5.20
   0   6  -4  125.63    4.57
   0   6  -4  129.52    5.36
   0   6  -3  242.07    7.91
   0  -6   3  238.17    7.13
   0  -6   3  233.03    7.50
   0  -6   3  242.92    7.26
   0  -6   3  233.27    9.40
   0   6  -3  228.34    8.90
   0   6  -3  247.75    7.82
   0   6  -3  244.59    7.35
   0   6  -3  229.42    8.74
   0   6  -3  228.05    7.50
   0   6  -3  235.27    7.14
   0   6  -2  438.16   12.21
   0  -6   2  437.64   14.09
   0   6  -2  438.70   13.82
   0   6  -2  434.29   11.97
   0   6  -2  439.69   13.50
   0  -6   2  430.30   11.66
   0  -6   2  429.68   11.95
   0  -6   2  425.42   11.68
   0   6  -2  421.18   12.52
   0   6  -2  435.00   11.82
   0   6  -1   51.53    3.43
   0  -6   1   47.47    2.44
   0  -6   1   48.33    3.49
   0   6  -1   50.41    2.59
   0   6  -1   53.02    2.62
   0   6  -1   52.06    3.19
   0   6  -1   46.69    2.37
   0  -6   1   48.48    2.42
   0  -6   1   46.48    2.55
   0   6  -1   51.32    3.61
   0  -6   0    2.37    0.62
   0   6   0    4.99    0.83
   0  -6   0    3.97    1.06
   0  -6   0    3.60    0.59
   0   6   0    3.27    0.95
   0  -6   0    3.81    0.76
   0  -6   0    1.91    0.49
   0   6   0    2.50    0.61
   0   6   0    3.19    0.87
   0   6   0    2.75    0.92
   0   6   0    3.42    0.67
   0  -6  -1   81.76    3.55
   0   6   1   81.37    3.48
   0  -6  -1   79.09    3.05
   0   6   1   79.31    4.58
   0  -6  -1   85.59    4.48
   0  -6  -1   84.95    3.41
   0   6   1   92.45    4.79
   0  -6  -1   80.63    3.28
   0   6   1   82.79    4.70
   0   6   2  217.00    6.72
   0   6   2  212.62    8.53
   0  -6  -2  203.43    6.41
   0   6   2  203.84    8.24
   0  -6  -2  211.57    6.24
   0  -6  -2  215.90    6.54
   0  -6  -2  209.30    6.79
   0   6   2  214.39    8.48
   0  -6  -3    1.16    0.51
   0  -6  -3    0.35    0.74
   0   6   3    0.39    0.39
   0   6   3    0.63    0.55
   0  -6  -3    1.20    0.60
   0  -6  -3    0.48    0.41
   0  -6  -3    0.33    0.33
   0  -6  -3    0.51    0.39
   0   6   3   -0.31    0.84
   0   6   3    0.03    0.59
   0  -6  -3    0.72    0.41
   0  -6  -3    0.42    0.37
   0  -6  -3   -0.12    0.46
   0  -6  -4   28.90    2.81
   0  -6  -4   29.59    1.72
   0  -6  -4   29.72    1.88
   0  -6  -4   27.44    1.95
   0   6   4   24.15    2.63
   0  -6  -4   31.74    1.78
   0  -6  -4   28.73    1.83
   0   6   4   30.01    3.04
   0  -6  -4   27.49    1.78
   0  -6  -5   42.42    2.35
   0  -6  -5   42.35    2.10
   0  -6  -5   37.40    2.10
   0  -6  -5   30.12    2.99
   0  -6  -5   38.33    2.21
   0  -6  -5   39.60    2.23
   0   6   5   37.96    3.38
   0  -6  -5   39.33    2.08
   0  -6  -5   40.78    2.22
   0   6   5   41.04    3.67
   0  -6  -6   17.35    1.40
   0  -6  -6   19.05    1.47
   0  -6  -6   17.05    1.42
   0   6   6   22.18    2.76
   0  -6  -6   18.50    1.47
   0   6   6   18.64    2.32
   0  -6  -6   17.38    1.32
   0  -6  -6   14.17    2.07
   0  -6  -7   29.22    1.59
   0  -6  -7   30.12    1.78
   0  -6  -7   27.31    1.71
   0  -6  -7   28.70    1.71
   0  -6  -7   28.58    1.80
   0  -6  -8    8.66    0.82
   0  -6  -8    8.18    0.74
   0  -6  -8    8.66    0.84
   0  -6  -8    8.54    0.89
   0  -6  -9   11.85    0.79
   0  -6  -9   13.59    0.90
   0  -6  -9   13.11    0.80
   0   7 -10   45.15    1.92
   0   7 -10   45.63    1.78
   0  -7  10   41.87    1.74
   0   7  -9  166.34    5.24
   0  -7   9  167.72    5.39
   0   7  -9  163.23    5.33
   0   7  -9  169.27    5.32
   0  -7   8  139.97    5.16
   0   7  -8  136.72    4.97
   0   7  -8  152.35    5.11
   0   7  -8  139.89    4.93
   0   7  -8  134.08    4.96
   0  -7   7   74.82    3.60
   0   7  -7   73.71    3.37
   0   7  -7   69.12    3.33
   0   7  -7   69.36    3.47
   0  -7   6   42.55    2.69
   0   7  -6   38.15    2.36
   0   7  -6   36.67    2.54
   0  -7   6   36.98    3.68
   0   7  -6   37.71    2.96
   0   7  -5    2.20    0.79
   0   7  -5    2.43    0.88
   0  -7   5    2.76    1.19
   0  -7   5    0.86    0.67
   0  -7   5    1.74    0.52
   0   7  -5    1.44    0.53
   0  -7   5    2.36    1.02
   0   7  -5    1.84    0.70
   0   7  -5    1.49    0.82
   0   7  -4   68.51    4.52
   0  -7   4   66.74    3.18
   0  -7   4   68.36    4.99
   0  -7   4   61.66    4.25
   0   7  -4   68.66    3.55
   0   7  -4   69.81    3.28
   0  -7   4   67.49    3.50
   0   7  -4   70.65    3.88
   0   7  -3    3.78    0.89
   0   7  -3    3.12    0.95
   0  -7   3    2.57    1.12
   0  -7   3    2.84    0.73
   0  -7   3    3.54    0.83
   0   7  -3    3.69    1.04
   0   7  -3    1.91    0.85
   0   7  -3    4.59    0.91
   0   7  -2    5.28    1.35
   0   7  -2    5.45    0.96
   0   7  -2    6.42    1.03
   0   7  -2    4.05    0.89
   0  -7   2    3.60    0.86
   0  -7   2    4.20    0.86
   0   7  -2    8.33    1.18
   0  -7   2    5.48    0.89
   0  -7   2    4.12    1.22
   0   7  -2    5.55    1.26
   0   7  -1  136.15    6.21
   0  -7   1  143.31    5.46
   0   7  -1  143.75    5.29
   0  -7   1  140.51    5.21
   0  -7   1  150.04    5.14
   0   7  -1  136.46    5.27
   0  -7   1  142.70    4.75
   0   7  -1  143.28    7.04
   0   7  -1  152.26    6.88
   0  -7   1  147.75    7.04
   0   7   0  284.42    8.41
   0  -7   0  282.35    8.26
   0  -7   0  286.53    8.78
   0  -7   0  288.36   10.52
   0   7   0  280.82   10.19
   0  -7   0  287.26    8.53
   0   7   0  264.46    8.53
   0   7   0  282.08   10.43
   0   7   0  265.90   10.58
   0  -7   0  273.64    7.90
   0  -7  -1  276.99    8.46
   0  -7  -1  261.00    8.09
   0   7   1  266.99    8.29
   0   7   1  246.64   10.13
   0  -7  -1  275.18    9.90
   0  -7  -1  260.23    7.85
   0  -7  -1  259.54    7.59
   0   7   1  275.27   10.28
   0   7   1  278.64    8.88
   0   7   1  263.77   10.10
   0   7   2  855.94   22.39
   0   7   2  842.87   23.93
   0   7   2  848.92   21.15
   0  -7  -2  818.81   20.41
   0  -7  -2  836.74   21.36
   0  -7  -2  819.29   20.67
   0  -7  -2  830.71   23.25
   0   7   2  804.03   23.59
   0   7   2  824.19   23.85
   0  -7  -2  842.37   20.94
   0  -7  -3  125.62    4.31
   0   7   3  118.67    6.41
   0  -7  -3  124.34    4.47
   0  -7  -3  120.09    5.79
   0   7   3  131.83    6.72
   0   7   3  115.85    5.99
   0  -7  -3  126.91    4.28
   0  -7  -3  122.20    4.84
   0  -7  -3  120.66    4.50
   0   7   3  128.82    4.66
   0  -7  -3  117.76    4.35
   0  -7  -3  121.46    6.24
   0  -7  -4  125.98    4.05
   0  -7  -4  120.50    4.27
   0  -7  -4  124.34    4.71
   0   7   4  118.97    6.45
   0   7   4  112.55    6.26
   0  -7  -4  112.52    4.35
   0  -7  -4  112.69    6.05
   0  -7  -5    0.38    0.31
   0  -7  -5    1.16    0.47
   0  -7  -5    1.00    0.40
   0  -7  -5    1.26    0.51
   0  -7  -5    1.90    0.50
   0  -7  -6    7.50    0.84
   0  -7  -6    6.83    0.83
   0  -7  -6    6.60    0.77
   0   7   6    5.92    0.78
   0  -7  -6    6.93    0.85
   0  -7  -7   16.10    1.10
   0  -7  -7   17.64    1.16
   0  -7  -7   18.00    1.12
   0  -7  -7   16.73    1.12
   0  -7  -8   17.04    0.94
   0  -7  -8   16.27    0.89
   0   8  -9   20.99    1.17
   0  -8   9   20.29    1.19
   0   8  -9   22.34    1.22
   0   8  -9   18.62    1.06
   0   8  -8    0.53    0.41
   0   8  -8    0.35    0.36
   0  -8   8    1.20    0.49
   0   8  -7   99.10    3.72
   0  -8   7   94.98    4.03
   0   8  -7  106.37    4.04
   0   8  -7  102.04    4.10
   0   8  -6  219.26    6.55
   0   8  -6  219.63    6.79
   0   8  -6  237.26    7.54
   0  -8   6  226.76    7.45
   0  -8   5  338.77   13.06
   0  -8   5  344.66   10.33
   0   8  -5  328.55   10.21
   0  -8   5  347.72    9.97
   0   8  -5  328.21    9.58
   0  -8   4  157.09    5.44
   0   8  -4  148.83    5.76
   0  -8   4  136.52    7.57
   0  -8   4  150.86    5.43
   0  -8   4  147.02    5.74
   0   8  -4  150.70    5.44
   0  -8   4  144.43    7.04
   0   8  -4  149.14    7.23
   0  -8   3  174.74    8.00
   0   8  -3  173.93    8.13
   0  -8   3  174.32    6.43
   0   8  -3  177.20    6.38
   0  -8   3  175.97    8.53
   0  -8   3  168.93    6.07
   0   8  -3  177.70    6.25
   0  -8   3  177.58    6.02
   0   8  -2   14.77    2.09
   0   8  -2   18.58    1.67
   0  -8   2   17.96    1.77
   0  -8   2   15.91    2.28
   0  -8   2   14.07    2.24
   0  -8   2   15.52    1.41
   0   8  -2   15.55    2.26
   0  -8   2   14.90    1.48
   0   8  -2   16.56    1.60
   0  -8   2   18.78    1.39
   0  -8   1   32.10    2.00
   0   8  -1   32.88    2.19
   0  -8   1   31.13    2.28
   0  -8   1   34.55    2.27
   0  -8   1   32.19    1.84
   0   8  -1   29.93    2.17
   0  -8   1   33.75    3.23
   0   8  -1   28.61    3.03
   0   8  -1   30.58    2.76
   0  -8   1   32.41    3.23
   0   8  -1   32.36    3.09
   0  -8   0    0.17    0.83
   0   8   0    0.35    0.56
   0  -8   0    0.21    0.45
   0   8   0    0.26    0.77
   0  -8   0    0.53    0.62
   0  -8   0    1.32    0.47
   0   8   0    2.22    1.09
   0  -8   0    1.27    0.53
   0  -8   0    0.33    0.84
   0   8   0   -0.68    0.67
   0  -8  -1   14.95    1.29
   0  -8  -1   15.64    2.14
   0   8   1   18.07    2.32
   0   8   1   16.32    2.16
   0  -8  -1   16.29    1.60
   0   8   1   12.89    2.06
   0   8   1   18.40    1.64
   0  -8  -1   15.60    1.46
   0  -8  -1   15.01    1.18
   0   8   2    2.63    1.06
   0  -8  -2    0.71    0.48
   0  -8  -2    0.61    0.43
   0  -8  -2    0.32    0.57
   0   8   2   -0.61    1.15
   0  -8  -2   -0.40    0.90
   0   8   2    1.05    0.91
   0  -8  -2    0.23    0.70
   0   8   2    0.35    0.46
   0   8   3    4.50    0.77
   0  -8  -3    3.47    0.67
   0  -8  -3    2.63    0.66
   0  -8  -4   57.31    2.75
   0  -8  -4   60.93    2.83
   0  -8  -4   59.59    2.63
   0  -8  -4   57.13    2.36
   0  -8  -5   35.31    1.79
   0   8   5   36.94    1.95
   0  -8  -5   34.43    1.87
   0  -8  -6   35.98    1.67
   0  -8  -6   35.94    1.59
   0   8   6   32.41    1.51
   0  -8  -7   55.96    1.84
   0  -9   8   -0.21    0.27
   0   9  -8    0.40    0.25
   0  -9   8    0.20    0.18
   0   9  -8    0.28    0.26
   0   9  -7   24.42    1.46
   0  -9   7   22.05    1.44
   0  -9   7   22.42    1.21
   0  -9   7   20.63    1.29
   0  -9   6   26.08    1.74
   0  -9   6   24.03    1.51
   0  -9   6   23.91    1.37
   0   9  -6   26.69    1.77
   0   9  -5   65.25    2.77
   0   9  -5   66.98    3.16
   0  -9   5   65.14    2.61
   0  -9   5   61.18    2.77
   0  -9   5   68.13    3.18
   0  -9   4   16.65    1.55
   0  -9   4   15.67    1.17
   0   9  -4   16.06    1.37
   0  -9   4   13.90    1.23
   0   9  -4   14.60    1.43
   0   9  -3   62.01    3.06
   0   9  -3   59.24    2.95
   0  -9   3   54.67    2.62
   0  -9   3   56.72    2.47
   0  -9   3   65.08    3.24
   0   9  -2    0.72    0.54
   0   9  -2    0.34    0.55
   0  -9   2    0.77    0.34
   0  -9   2    0.94    0.44
   0  -9   2    0.67    0.67
   0  -9   1  248.83    7.07
   0  -9   1  256.15    8.10
   0  -9   1  253.40    7.31
   0   9  -1  264.41    8.06
   0  -9   0   82.18    3.72
   0   9   0   81.27    3.62
   0  -9  -1  152.77    5.47
   0   9   1  159.87    5.42
   0  -9  -1  151.44    4.98
   0  -9  -2  253.72    7.64
   0  -9  -2  248.34    7.18
   0   9   2  259.27    7.48
   0   9   3    0.65    0.28
   0  -9  -3    0.66    0.33
   0  -9  -3    0.10    0.34
   0  -9  -4   54.74    2.29
   0  -9  -4   52.44    2.05
   0   9   4   52.92    2.33
   0  -9  -5   49.94    1.89
   0   9   5   44.33    1.80
   0  -9  -5   46.31    1.65
   0  10  -7  251.20    6.34
   0  10  -6    3.24    0.48
   0  10  -6    3.77    0.48
   0 -10   6    3.73    0.54
   0  10  -5   60.83    2.30
   0 -10   5   62.45    2.56
   0  10  -4   62.43    2.48
   0 -10   4   60.22    2.65
   0  10  -4   58.25    2.29
   0 -10   3   61.35    2.73
   0  10  -3   56.20    2.19
   0  10  -3   65.49    2.68
   0  10  -2   79.32    3.19
   0 -10   2   77.28    3.23
   0 -10   1   32.99    1.90
   0 -10   1   27.37    1.47
   0  10  -1   32.86    1.67
   0  10  -1   30.41    1.79
   0  10   0    0.03    0.32
   0 -10   0    0.39    0.39
   0 -10   0   -0.03    0.22
   0  10   0    0.24    0.30
   0 -10  -1   15.80    0.99
   0  10   1   17.83    1.24
   0 -10  -1   18.63    1.28
   0  10   1   18.56    1.22
   0  10   2    5.80    0.57
   0 -10  -2    5.69    0.51
   0  10   2    7.30    0.77
   0 -10  -2    6.28    0.68
   0 -10  -2    6.25    0.67
   0  10   3   15.81    1.00
   0 -10  -3   15.79    0.95
   0 -10  -4   15.37    0.76
   0 -11   3   21.65    1.08
   0  11  -3   20.86    0.99
   0  11  -2    5.38    0.51
   0 -11   2    5.78    0.55
   0  11  -1   19.19    1.00
   0 -11   1   20.58    1.03
  -1  11   0  114.72    3.30
   1 -11   1   65.04    2.13
  -1  11  -1   64.61    2.23
  -1  11  -2   76.44    2.42
   1 -11   2   65.44    2.27
  -1  11  -3  114.06    3.28
   1 -11   3  114.88    3.35
  -1  10   4   43.47    1.58
   1 -10  -4   43.68    1.51
   1 -10  -3   65.09    2.21
   1 -10  -3   65.53    2.32
  -1  10   3   65.14    2.42
  -1  10   2   29.68    1.45
   1 -10  -2   30.50    1.47
  -1  10   1    0.98    0.44
   1 -10  -1    0.80    0.32
   1 -10  -1    0.87    0.39
   1 -10   0    0.54    0.38
  -1  10   0   -0.09    0.39
   1 -10   0    0.05    0.25
   1 -10   0    0.10    0.28
   1 -10   1   31.52    1.50
  -1  10  -1   28.32    1.79
   1 -10   1   31.80    1.84
  -1  10  -2   21.28    1.49
   1 -10   2   20.15    1.18
   1 -10   2   20.22    1.48
   1 -10   3   68.54    2.94
  -1  10  -3   72.71    2.90
   1 -10   3   67.77    2.51
  -1  10  -3   68.37    2.46
  -1  10  -4    1.82    0.48
   1 -10   4    1.14    0.30
   1 -10   4    2.15    0.55
  -1  10  -4    1.38    0.41
   1 -10   5    3.75    0.59
   1 -10   5    2.80    0.42
   1 -10   6   41.84    1.57
   1 -10   6   43.28    1.88
  -1  10  -6   45.84    1.82
  -1   9   5   -0.08    0.25
   1  -9  -5    0.50    0.26
   1  -9  -5    0.24    0.24
   1  -9  -4   29.38    1.56
   1  -9  -4   28.56    1.56
   1  -9  -3    8.43    0.89
   1  -9  -3    6.74    0.79
  -1   9   3    8.68    0.85
   1  -9  -3    8.30    0.73
   1  -9  -2   76.25    3.16
   1  -9  -2   74.22    2.84
  -1   9   2   74.44    3.17
   1  -9  -2   73.64    3.08
   1  -9  -1  104.79    3.74
   1  -9  -1   97.87    4.04
  -1   9   0  239.47    7.61
   1  -9   0  238.10    7.55
   1  -9   0  239.76    7.01
   1  -9   1  250.85    7.87
  -1   9  -1  249.42    7.50
  -1   9  -1  242.54    7.81
   1  -9   1  244.36    7.22
   1  -9   2    6.17    0.99
  -1   9  -2    6.25    0.97
   1  -9   2    6.88    0.87
  -1   9  -2    5.20    0.93
  -1   9  -3   39.94    2.39
  -1   9  -3   36.66    2.23
   1  -9   3   34.63    2.31
   1  -9   3   34.61    1.96
   1  -9   4   18.61    1.40
  -1   9  -4   19.81    1.66
  -1   9  -4   16.84    1.43
   1  -9   4   20.37    1.73
  -1   9  -5    0.21    0.50
  -1   9  -5   -0.05    0.35
   1  -9   5   -0.70    0.58
   1  -9   5    0.11    0.34
  -1   9  -6   33.18    1.76
  -1   9  -6   40.67    2.22
   1  -9   6   37.55    2.16
   1  -9   6   39.61    1.91
   1  -9   7    2.97    0.58
   1  -9   7    4.28    0.59
  -1   9  -7    3.52    0.59
  -1   9  -7    4.59    0.62
  -1   9  -7    2.95    0.46
   1  -9   8   13.18    0.95
  -1   9  -8   13.93    0.83
   1  -9   8   14.68    0.86
   1  -8  -7  169.49    4.66
   1  -8  -6   64.66    2.37
   1  -8  -6   65.48    2.51
  -1   8   6   59.38    2.30
   1  -8  -5    6.02    0.74
   1  -8  -5    6.61    0.83
   1  -8  -5    6.27    0.67
   1  -8  -4  124.70    4.14
   1  -8  -4  118.39    4.24
   1  -8  -4  122.18    4.40
   1  -8  -3  248.77    7.77
   1  -8  -3  259.74    7.54
  -1   8   3  270.17    7.83
   1  -8  -3  263.25    7.87
  -1   8   2    4.20    1.11
  -1   8   2    2.59    1.11
   1  -8  -2    2.98    0.68
  -1   8   2    5.87    1.50
   1  -8  -2    3.57    0.64
   1  -8  -2    4.23    1.08
   1  -8  -2    3.92    1.06
  -1   8   2    3.27    0.68
  -1   8   1    9.59    1.64
   1  -8  -1   11.18    1.78
   1  -8  -1   10.14    1.22
   1  -8  -1    8.27    0.98
  -1   8   1    8.77    1.16
   1  -8  -1    7.60    1.35
  -1   8   1    9.81    1.57
  -1   8   1    9.15    1.76
   1  -8   0   38.71    3.34
  -1   8   0   32.63    2.99
   1  -8   0   34.99    2.04
  -1   8   0   37.82    2.19
   1  -8   0   36.83    2.39
  -1   8   0   34.54    2.33
  -1   8   0   36.65    3.09
  -1   8   0   32.13    3.20
  -1   8  -1   61.18    4.58
  -1   8  -1   63.49    4.16
   1  -8   1   68.15    4.80
  -1   8  -1   67.04    3.39
  -1   8  -1   66.33    4.17
  -1   8  -1   71.64    3.36
   1  -8   1   65.20    2.99
   1  -8   1   63.07    4.43
   1  -8   1   66.23    3.40
  -1   8  -2   56.45    3.02
   1  -8   2   53.70    2.65
   1  -8   2   50.96    4.19
   1  -8   2   50.76    3.96
  -1   8  -2   46.43    3.94
   1  -8   2   52.80    3.03
  -1   8  -2   52.68    2.94
   1  -8   3   -0.02    0.46
  -1   8  -3   -0.07    0.49
   1  -8   3    0.35    0.74
   1  -8   3    0.02    0.71
  -1   8  -3   -0.26    0.75
  -1   8  -3    1.18    1.02
   1  -8   3   -0.12    0.56
  -1   8  -3    0.86    0.58
   1  -8   4    0.33    0.83
  -1   8  -4   -0.17    0.41
  -1   8  -4    0.88    0.71
   1  -8   4    0.59    0.83
   1  -8   4    0.05    0.65
  -1   8  -4   -0.03    0.65
   1  -8   4    0.21    0.42
  -1   8  -4   -0.10    0.50
  -1   8  -5    8.41    1.24
   1  -8   5    9.56    1.24
  -1   8  -5    9.27    1.06
   1  -8   5    9.46    1.08
   1  -8   6  133.77    5.18
  -1   8  -6  132.94    5.17
  -1   8  -7   12.25    1.27
   1  -8   7   12.00    1.29
  -1   8  -7   11.33    1.17
  -1   8  -8   17.90    1.23
  -1   8  -8   16.98    1.29
   1  -8   8   17.74    1.42
  -1   8  -8   17.99    1.32
  -1   8  -9  148.77    4.50
   1  -8   9  159.13    4.70
   1  -8   9  157.59    4.43
   1  -7  -8   43.90    1.79
   1  -7  -7   13.80    1.00
   1  -7  -7   16.35    1.03
   1  -7  -7   13.78    1.10
   1  -7  -6    8.33    0.85
   1  -7  -6    7.45    0.92
   1  -7  -6    7.34    0.82
   1  -7  -6    8.22    0.83
   1  -7  -6    5.97    0.76
   1  -7  -5   13.86    1.25
   1  -7  -5   14.61    1.16
   1  -7  -5   14.27    1.16
   1  -7  -5   13.08    1.15
   1  -7  -5   12.72    1.26
   1  -7  -4  516.15   16.57
  -1   7   4  513.40   17.04
  -1   7   4  544.29   16.86
   1  -7  -4  547.74   14.11
  -1   7   4  574.35   16.53
   1  -7  -4  538.04   13.74
   1  -7  -4  531.85   14.32
   1  -7  -4  543.02   14.27
   1  -7  -3   47.66    2.56
   1  -7  -3   48.17    3.61
  -1   7   3   47.65    3.67
  -1   7   3   44.14    3.51
   1  -7  -3   44.85    2.39
   1  -7  -3   47.53    3.37
  -1   7   3   48.81    3.41
  -1   7   3   51.54    3.95
   1  -7  -3   52.84    2.28
  -1   7   3   47.53    2.55
   1  -7  -3   48.31    2.60
  -1   7   2 1733.48   45.67
   1  -7  -2 1653.53   44.89
  -1   7   2 1820.92   45.98
  -1   7   2 1825.73   45.41
  -1   7   2 1858.80   43.08
   1  -7  -2 1826.06   43.01
  -1   7   2 1889.40   44.74
   1  -7  -2 1822.00   42.55
   1  -7  -2 1803.76   45.23
  -1   7   1  116.08    6.24
   1  -7  -1  128.87    6.18
  -1   7   1  119.21    5.87
  -1   7   1  124.38    6.17
  -1   7   1  126.04    4.81
   1  -7  -1  118.62    4.34
  -1   7   1  111.43    5.21
   1  -7  -1  124.90    4.76
   1  -7  -1  123.64    4.63
   1  -7   0   12.54    1.89
  -1   7   0   13.86    1.56
  -1   7   0   14.59    1.86
   1  -7   0   12.19    1.89
   1  -7   0   11.41    1.12
   1  -7   0   11.80    1.30
  -1   7   0   11.62    1.87
  -1   7   0   10.86    1.67
   1  -7   0   11.60    1.28
  -1   7   0   18.94    1.50
  -1   7  -1  195.27    7.73
   1  -7   1  216.33    8.93
  -1   7  -1  202.80    6.68
   1  -7   1  192.34    6.51
  -1   7  -1  201.00    7.94
  -1   7  -1  195.32    8.54
   1  -7   1  184.84    8.16
   1  -7   1  199.23    6.65
   1  -7   1  198.90    6.22
   1  -7   1  200.48    6.75
   1  -7   2   33.18    2.15
   1  -7   2   35.37    3.35
  -1   7  -2   33.84    2.53
   1  -7   2   35.26    2.33
  -1   7  -2   31.95    2.23
  -1   7  -2   30.36    2.49
   1  -7   2   34.53    2.20
  -1   7  -2   34.37    2.87
   1  -7   2   31.61    2.99
   1  -7   2   32.99    1.95
  -1   7  -2   31.47    3.05
  -1   7  -3    2.56    1.02
  -1   7  -3    2.32    0.70
  -1   7  -3    3.06    0.89
   1  -7   3    1.85    0.80
   1  -7   3    2.51    0.72
  -1   7  -3    4.20    0.93
   1  -7   3    2.35    0.66
   1  -7   3    3.46    0.89
   1  -7   3    2.85    1.27
   1  -7   4  198.62    9.31
  -1   7  -4  218.63    7.53
   1  -7   4  229.26    7.52
  -1   7  -4  219.48    7.45
  -1   7  -4  202.90    8.69
   1  -7   4  211.97    6.84
  -1   7  -4  212.50    6.73
  -1   7  -4  206.74    6.89
   1  -7   4  216.67    8.68
  -1   7  -4  226.85    8.30
  -1   7  -5  172.49    6.51
   1  -7   5  164.01    6.20
  -1   7  -5  163.51    7.30
  -1   7  -5  174.46    7.23
  -1   7  -5  166.46    5.65
  -1   7  -5  178.52    6.41
  -1   7  -5  159.96    5.64
   1  -7   5  153.99    8.07
   1  -7   5  172.61    7.22
  -1   7  -6  247.43    8.17
  -1   7  -6  246.56    8.43
  -1   7  -6  256.89    9.47
   1  -7   6  239.94    8.12
  -1   7  -6  241.31    7.60
   1  -7   6  249.82   10.54
  -1   7  -7    0.60    0.67
  -1   7  -7    0.94    0.57
  -1   7  -7    0.23    0.66
   1  -7   7    0.42    0.51
  -1   7  -8   19.38    1.77
  -1   7  -8   20.18    1.57
   1  -7   8   19.79    1.66
  -1   7  -8   20.05    1.48
  -1   7  -8   20.45    1.64
  -1   7  -8   19.57    1.47
  -1   7  -9    2.49    0.58
   1  -7   9    2.45    0.64
  -1   7  -9    2.61    0.55
  -1   7  -9    2.29    0.46
  -1   7 -10    1.08    0.32
   1  -7  10    0.87    0.33
  -1   7 -10    1.04    0.37
   1  -6  -9  393.67    9.59
   1  -6  -9  364.61    9.53
   1  -6  -8   34.23    1.82
   1  -6  -8   35.26    1.70
   1  -6  -8   37.03    1.87
   1  -6  -8   34.55    1.76
   1  -6  -7  414.39   10.73
   1  -6  -7  384.21   10.30
   1  -6  -7  381.45   10.39
   1  -6  -7  405.21   10.46
   1  -6  -7  379.81   10.65
   1  -6  -7  388.59   10.48
   1  -6  -6   21.57    1.66
   1  -6  -6   26.90    1.65
   1  -6  -6   20.75    2.40
   1  -6  -6   26.27    1.68
  -1   6   6   19.83    2.45
   1  -6  -6   24.42    1.64
   1  -6  -6   23.54    1.62
   1  -6  -6   25.82    1.71
  -1   6   6   24.38    2.61
   1  -6  -5   10.07    1.07
  -1   6   5    6.73    1.50
   1  -6  -5    8.67    1.57
  -1   6   5    9.61    1.70
   1  -6  -5    9.62    1.05
   1  -6  -5    9.33    0.95
   1  -6  -5    8.93    1.07
   1  -6  -5    8.55    0.98
   1  -6  -4    3.29    0.60
   1  -6  -4    3.99    0.72
   1  -6  -4    3.11    0.64
   1  -6  -4    1.80    0.88
   1  -6  -4    3.01    0.65
  -1   6   4    2.76    0.96
  -1   6   4    3.18    0.91
   1  -6  -4    3.69    0.59
   1  -6  -4    4.10    0.66
   1  -6  -3    7.05    0.93
  -1   6   3    4.96    1.21
   1  -6  -3    6.16    0.77
   1  -6  -3    6.66    1.13
   1  -6  -3    6.65    1.30
  -1   6   3    6.85    1.36
  -1   6   3    8.13    1.44
   1  -6  -3    5.70    0.80
  -1   6   3    6.39    0.90
   1  -6  -2    9.26    0.98
   1  -6  -2   12.01    1.20
   1  -6  -2   11.44    1.10
   1  -6  -2   11.14    1.59
   1  -6  -2    8.48    1.34
   1  -6  -2   10.50    0.93
  -1   6   2   12.38    1.77
  -1   6   2   12.85    1.76
  -1   6   2    9.92    1.59
  -1   6   1   29.27    2.22
   1  -6  -1   26.29    1.78
  -1   6   1   28.05    2.44
   1  -6  -1   23.12    2.35
   1  -6  -1   26.13    2.42
  -1   6   1   25.98    2.42
   1  -6  -1   24.27    1.65
   1  -6  -1   25.87    1.59
  -1   6   1   24.04    2.43
  -1   6   0   53.56    3.69
   1  -6   0   65.93    2.95
  -1   6   0   59.38    3.12
   1  -6   0   54.62    2.48
  -1   6   0   60.78    3.63
  -1   6   0   54.23    3.42
   1  -6   0   58.86    2.83
   1  -6   0   56.71    3.80
  -1   6   0   57.15    2.72
   1  -6   0   57.17    2.70
   1  -6   0   55.76    3.68
   1  -6   1  143.37    6.45
   1  -6   1  149.40    5.14
  -1   6  -1  155.57    6.78
   1  -6   1  150.37    5.26
  -1   6  -1  153.36    5.24
   1  -6   1  147.73    6.76
  -1   6  -1  157.69    6.22
  -1   6  -1  155.40    5.50
   1  -6   1  164.84    5.44
  -1   6  -1  157.20    5.35
  -1   6  -1  142.71    6.11
   1  -6   2   20.65    2.36
  -1   6  -2   23.14    1.75
  -1   6  -2   22.46    1.95
   1  -6   2   20.29    1.53
  -1   6  -2   25.78    2.50
  -1   6  -2   19.93    1.54
  -1   6  -2   23.44    2.18
   1  -6   2   21.45    1.60
  -1   6  -2   24.31    1.76
  -1   6  -2   20.85    1.67
   1  -6   2   22.14    1.68
   1  -6   2   17.86    2.04
   1  -6   3    0.56    0.41
  -1   6  -3   -0.06    0.62
  -1   6  -3    0.21    0.42
  -1   6  -3    0.35    0.40
   1  -6   3    0.35    0.63
  -1   6  -3    0.46    0.54
  -1   6  -3    0.21    0.43
  -1   6  -3    0.93    0.60
   1  -6   3   -0.73    0.92
   1  -6   3   -0.10    0.58
   1  -6   3    0.50    0.51
  -1   6  -3    0.41    0.41
   1  -6   3    0.18    0.36
   1  -6   4  153.23    5.55
  -1   6  -4  150.62    6.22
   1  -6   4  144.33    6.97
  -1   6  -4  147.52    5.66
   1  -6   4  144.52    7.21
  -1   6  -4  144.82    5.58
   1  -6   4  145.63    5.08
  -1   6  -4  146.77    5.12
  -1   6  -4  156.30    5.64
  -1   6  -4  142.79    5.01
  -1   6  -4  142.66    6.50
   1  -6   4  156.16    6.59
   1  -6   5   28.15    3.18
  -1   6  -5   31.44    2.01
  -1   6  -5   31.34    2.30
  -1   6  -5   34.71    2.15
  -1   6  -5   36.30    2.53
  -1   6  -5   34.17    2.36
   1  -6   5   32.27    2.28
  -1   6  -5   28.67    2.59
   1  -6   5   32.53    3.24
   1  -6   5   36.21    2.76
  -1   6  -5   31.66    1.93
  -1   6  -5   30.11    2.63
   1  -6   6  357.92   11.06
  -1   6  -6  389.62   10.92
  -1   6  -6  343.30   11.26
   1  -6   6  362.02   13.40
  -1   6  -6  357.55   10.96
  -1   6  -6  413.19   11.57
  -1   6  -6  378.54   12.48
   1  -6   6  361.37   14.25
  -1   6  -6  374.74   10.65
  -1   6  -7    6.49    1.39
  -1   6  -7    5.10    0.90
  -1   6  -7    5.86    1.00
   1  -6   7    3.37    1.21
  -1   6  -7    6.38    1.06
   1  -6   7    5.88    1.07
   1  -6   7    6.10    1.78
  -1   6  -7    5.46    1.17
   1  -6   8   36.62    2.45
  -1   6  -8   39.47    2.51
  -1   6  -8   38.12    2.38
  -1   6  -8   35.24    2.11
  -1   6  -8   39.96    2.31
  -1   6  -8   33.19    2.14
  -1   6  -8   33.72    2.53
  -1   6  -9   26.17    1.93
  -1   6  -9   27.82    2.07
  -1   6  -9   27.66    1.80
  -1   6  -9   28.26    1.65
  -1   6  -9   26.70    1.84
   1  -6   9   27.28    1.93
   1  -6  10    7.97    0.90
  -1   6 -10    7.56    0.90
  -1   6 -10    7.09    0.81
  -1   6 -11   34.55    1.53
  -1   6 -11   32.64    1.42
   1  -5 -10   91.65    2.85
   1  -5 -10   93.33    2.98
   1  -5  -9    8.97    0.86
   1  -5  -9    9.23    0.96
   1  -5  -9    7.59    0.83
   1  -5  -8   95.73    3.32
   1  -5  -8   94.00    3.63
   1  -5  -8  100.76    3.80
   1  -5  -8  101.99    3.88
   1  -5  -8   96.05    3.67
   1  -5  -7   19.09    1.47
  -1   5   7   19.70    2.52
   1  -5  -7   17.93    1.49
   1  -5  -7   17.75    1.45
   1  -5  -7   16.94    1.40
   1  -5  -7   16.80    2.22
   1  -5  -7   19.36    1.37
   1  -5  -7   18.37    1.53
  -1   5   6    0.92    0.70
   1  -5  -6    2.10    0.90
   1  -5  -6    0.78    0.43
   1  -5  -6    1.08    0.52
  -1   5   6    2.53    0.99
   1  -5  -6    0.92    0.50
   1  -5  -6    0.46    0.38
   1  -5  -6    0.96    0.37
   1  -5  -6    0.98    0.49
   1  -5  -6    1.98    0.55
   1  -5  -5   88.71    5.02
   1  -5  -5   92.75    3.38
   1  -5  -5   90.64    3.53
   1  -5  -5   96.72    3.72
   1  -5  -5   89.13    3.70
  -1   5   5   87.07    5.11
   1  -5  -5   91.80    3.66
   1  -5  -5   95.54    3.62
  -1   5   5   90.50    5.08
  -1   5   4  602.82   17.73
   1  -5  -4  602.84   17.61
   1  -5  -4  599.47   16.39
   1  -5  -4  590.13   15.45
   1  -5  -4  598.07   14.95
   1  -5  -4  582.34   15.45
   1  -5  -4  601.50   15.27
  -1   5   4  636.76   18.01
   1  -5  -4  606.34   15.41
   1  -5  -4  625.63   15.39
  -1   5   4  623.70   16.89
   1  -5  -3  243.40    6.91
   1  -5  -3  242.78    8.64
   1  -5  -3  233.79    7.12
   1  -5  -3  243.64    6.94
   1  -5  -3  241.47    7.03
   1  -5  -3  254.41    6.96
  -1   5   3  252.01    8.98
   1  -5  -3  237.62    8.14
  -1   5   3  240.65    8.75
  -1   5   3  242.30    8.46
  -1   5   2  759.65   20.25
  -1   5   2  791.48   20.58
  -1   5   2  735.72   20.18
   1  -5  -2  735.94   18.35
   1  -5  -2  749.98   19.96
   1  -5  -2  740.61   18.29
  -1   5   1  129.18    5.31
   1  -5  -1  108.55    4.09
   1  -5  -1  126.45    5.33
  -1   5   1  115.18    4.97
  -1   5   1  112.55    5.13
   1  -5  -1  120.03    4.01
  -1   5   0  134.10    4.89
  -1   5   0  128.81    5.57
   1  -5   0  132.91    4.37
   1  -5   0  139.53    5.77
  -1   5   0  133.60    5.36
  -1   5   0  130.22    5.22
  -1   5  -1  281.53    8.91
   1  -5   1  291.94    8.29
   1  -5   1  277.50    7.89
  -1   5  -1  276.12    8.80
  -1   5  -1  295.93    9.57
   1  -5   1  278.00    9.54
  -1   5  -1  294.01    8.35
  -1   5  -2    0.66    0.37
  -1   5  -2    1.64    0.78
   1  -5   2    0.18    0.49
  -1   5  -2    0.57    0.42
  -1   5  -2    0.73    0.28
   1  -5   2    0.74    0.38
   1  -5   2    0.47    0.63
  -1   5  -3    3.81    0.97
  -1   5  -3    2.01    0.47
  -1   5  -3    2.66    0.61
   1  -5   3    0.83    0.69
  -1   5  -3    2.19    0.66
  -1   5  -3    2.00    0.46
   1  -5   3    2.52    0.53
   1  -5   3    3.05    0.86
  -1   5  -3    4.42    0.71
  -1   5  -3    2.60    0.63
   1  -5   3    2.73    0.94
  -1   5  -3    2.12    0.65
  -1   5  -4   27.39    2.31
  -1   5  -4   26.03    1.87
  -1   5  -4   26.93    1.73
  -1   5  -4   25.75    2.14
  -1   5  -4   28.55    1.93
   1  -5   4   27.13    2.77
  -1   5  -4   27.16    1.96
  -1   5  -4   28.63    1.71
   1  -5   4   28.69    2.30
   1  -5   4   25.99    1.64
   1  -5   4   29.45    2.79
  -1   5  -5    0.25    0.47
  -1   5  -5    0.77    0.65
  -1   5  -5   -0.48    0.64
   1  -5   5   -0.27    0.78
  -1   5  -5    0.46    0.40
  -1   5  -5   -0.02    0.44
   1  -5   5    1.17    0.61
  -1   5  -5    0.04    0.48
   1  -5   5   -1.07    0.82
  -1   5  -6  207.84    8.03
  -1   5  -6  196.01    6.70
  -1   5  -6  201.86    6.99
   1  -5   6  186.44    8.34
  -1   5  -6  199.97    6.66
   1  -5   6  198.11    9.72
  -1   5  -6  194.18    6.42
  -1   5  -6  207.43    7.22
  -1   5  -7    0.76    0.59
  -1   5  -7   -0.07    0.55
   1  -5   7   -0.08    0.81
  -1   5  -7   -0.10    0.62
   1  -5   7    0.92    1.36
  -1   5  -7    0.24    0.50
  -1   5  -7    1.64    0.84
  -1   5  -7   -0.31    0.55
  -1   5  -8   35.29    2.18
  -1   5  -8   37.94    2.33
   1  -5   8   32.53    4.10
  -1   5  -8   37.45    2.46
  -1   5  -8   40.66    2.77
  -1   5  -8   36.91    2.18
  -1   5  -8   36.77    2.48
  -1   5  -9    9.16    1.19
  -1   5  -9    8.82    1.10
  -1   5  -9    7.73    0.90
  -1   5  -9   10.91    1.31
  -1   5  -9    8.53    1.21
   1  -5  10   47.67    2.47
  -1   5 -10   49.24    2.48
  -1   5 -10   50.59    2.62
  -1   5 -10   46.72    2.49
  -1   5 -10   45.50    2.34
   1  -5  11   13.12    0.95
  -1   5 -11   12.16    0.96
   1  -4 -11   72.91    2.29
   1  -4 -11   79.99    2.48
   1  -4 -11   73.60    2.34
   1  -4 -10   79.11    2.98
   1  -4 -10   88.36    3.19
   1  -4 -10   88.00    3.12
   1  -4  -9  129.48    4.59
   1  -4  -9  136.15    4.49
   1  -4  -9  128.83    4.65
   1  -4  -9  129.05    4.51
  -1   4   8   60.69    4.46
   1  -4  -8   66.60    3.01
   1  -4  -8   61.37    2.96
   1  -4  -8   68.73    3.16
   1  -4  -8   61.41    2.80
   1  -4  -8   54.46    4.04
   1  -4  -8   62.47    2.87
   1  -4  -8   61.30    2.81
  -1   4   7  265.98   10.46
   1  -4  -7  286.42    8.14
   1  -4  -7  259.33    7.97
   1  -4  -7  267.05    7.88
   1  -4  -7  267.92    7.94
   1  -4  -7  269.88    8.03
   1  -4  -7  270.08    8.15
   1  -4  -7  269.72    7.79
   1  -4  -7  261.60    7.58
   1  -4  -7  260.48    7.59
   1  -4  -7  258.55    7.95
   1  -4  -7  248.60    9.94
   1  -4  -6  138.90    4.86
  -1   4   6  122.02    6.36
   1  -4  -6  127.12    6.25
   1  -4  -6  140.87    4.92
   1  -4  -6  141.14    4.77
  -1   4   6  132.34    6.04
   1  -4  -6  136.70    4.80
   1  -4  -6  133.60    4.56
   1  -4  -6  138.03    4.89
   1  -4  -6  138.94    4.79
   1  -4  -6  133.45    4.56
   1  -4  -6  136.14    4.80
   1  -4  -5   10.38    1.04
   1  -4  -5   12.66    1.14
   1  -4  -5   11.51    1.10
   1  -4  -5   12.01    1.63
  -1   4   5   12.07    1.60
   1  -4  -5   12.76    1.08
   1  -4  -5   12.96    1.11
  -1   4   5   12.28    1.77
   1  -4  -5   12.62    1.15
   1  -4  -5   12.00    1.16
   1  -4  -5   10.81    1.05
   1  -4  -5   10.92    0.98
   1  -4  -4  316.32    8.37
   1  -4  -4  262.52    8.49
   1  -4  -4  297.85    8.13
   1  -4  -4  271.95    9.55
   1  -4  -4  268.45    8.04
   1  -4  -4  295.61    7.86
   1  -4  -4  291.36    8.10
  -1   4   4  298.34    8.98
  -1   4   4  281.23    9.74
   1  -4  -4  297.59    8.07
   1  -4  -4  314.77    8.14
  -1   4   4  287.87    9.67
   1  -4  -3    0.06    0.24
  -1   4   3    0.16    0.51
   1  -4  -3   -0.02    0.50
  -1   4   3    0.10    0.54
  -1   4   3    0.12    0.38
   1  -4  -3   -0.01    0.32
  -1   4   2   47.76    2.74
  -1   4   2   43.41    2.65
   1  -4  -2   44.41    2.57
   1  -4  -2   47.94    1.99
  -1   4   1  151.88    5.42
   1  -4  -1  156.80    4.58
  -1   4   1  145.01    5.54
   1  -4  -1  155.85    5.70
  -1   4   0  237.12    6.96
   1  -4   0  237.51    6.41
   1  -4   0  238.63    7.75
   1  -4   0  240.72    6.47
  -1   4   0  228.67    7.17
  -1   4   0  220.49    7.49
  -1   4  -1    1.95    0.49
   1  -4   1    1.67    0.39
   1  -4   1    1.71    0.48
   1  -4   1    1.74    0.67
  -1   4  -1    1.14    0.48
  -1   4  -1    0.88    0.53
  -1   4  -2  543.95   14.89
   1  -4   2  548.22   15.08
   1  -4   2  546.17   13.59
   1  -4   2  540.09   15.22
  -1   4  -2  568.86   13.89
  -1   4  -2  544.98   14.51
   1  -4   3  274.46    9.07
  -1   4  -3  276.93    8.26
   1  -4   3  281.50    9.46
  -1   4  -3  278.31    7.60
  -1   4  -3  271.07    8.53
   1  -4   3  268.57    8.46
   1  -4   3  270.49    7.36
   1  -4   4  977.65   24.52
  -1   4  -4  957.41   24.57
  -1   4  -4  983.47   23.63
   1  -4   4  992.21   26.65
  -1   4  -4  979.48   24.68
   1  -4   4  983.14   25.67
  -1   4  -5  365.99   10.15
   1  -4   5  360.05   13.10
  -1   4  -5  355.00   10.57
  -1   4  -5  362.80   10.04
  -1   4  -5  367.77   10.30
  -1   4  -5  383.04   11.36
  -1   4  -5  354.93    9.94
  -1   4  -5  377.71   10.66
   1  -4   5  351.65   11.76
  -1   4  -5  389.29   10.20
   1  -4   5  381.50   10.53
  -1   4  -5  364.45   10.47
  -1   4  -6   54.22    2.78
  -1   4  -6   63.61    3.71
   1  -4   6   53.50    4.57
  -1   4  -6   53.31    2.76
  -1   4  -6   56.19    2.71
   1  -4   6   56.67    3.75
  -1   4  -6   54.42    2.91
  -1   4  -6   54.18    2.72
  -1   4  -6   58.50    3.12
  -1   4  -7    6.78    0.95
  -1   4  -7    6.77    1.18
  -1   4  -7    5.43    0.96
  -1   4  -7    5.44    0.91
   1  -4   7    8.16    2.07
  -1   4  -7    4.92    0.85
  -1   4  -7    5.65    1.01
  -1   4  -7    7.30    1.36
  -1   4  -7    6.86    0.88
  -1   4  -7    6.26    1.00
   1  -4   7    5.51    1.29
  -1   4  -8   33.57    2.28
  -1   4  -8   38.26    2.51
  -1   4  -8   32.77    2.29
  -1   4  -8   34.37    1.99
  -1   4  -8   33.17    2.49
  -1   4  -8   33.14    2.21
   1  -4   8   34.61    4.14
  -1   4  -8   36.40    2.12
   1  -4   9   31.64    4.04
  -1   4  -9   30.39    2.11
  -1   4  -9   33.55    2.27
  -1   4  -9   30.24    2.22
  -1   4  -9   32.03    1.85
  -1   4  -9   32.42    1.85
  -1   4  -9   31.96    2.34
  -1   4 -10   56.78    2.90
  -1   4 -10   54.86    2.86
  -1   4 -10   62.53    2.93
  -1   4 -10   55.11    2.75
  -1   4 -11    1.54    0.48
  -1   4 -11    1.32    0.47
  -1   4 -11    1.67    0.51
   1  -4  11    1.75    0.49
  -1   4 -12    7.99    0.61
   1  -3 -11   10.98    0.88
   1  -3 -11   11.70    0.86
   1  -3 -11   10.87    0.89
   1  -3 -10   31.26    1.76
   1  -3 -10   29.35    1.81
   1  -3 -10   31.84    1.87
   1  -3  -9   82.53    3.54
   1  -3  -9   81.38    3.27
   1  -3  -9   82.01    3.12
   1  -3  -9   78.09    3.26
   1  -3  -9   81.13    3.39
   1  -3  -9   78.85    3.31
   1  -3  -9   77.20    3.50
   1  -3  -8   23.06    1.54
  -1   3   8   23.84    2.73
   1  -3  -8   22.83    1.62
   1  -3  -8   18.57    2.30
   1  -3  -8   25.34    1.69
   1  -3  -8   22.00    1.72
   1  -3  -8   23.51    1.81
   1  -3  -8   22.17    1.70
   1  -3  -8   23.39    1.70
   1  -3  -8   23.09    1.70
   1  -3  -7   10.51    1.08
   1  -3  -7   10.97    1.13
  -1   3   7   10.42    1.84
   1  -3  -7   11.10    1.19
   1  -3  -7   11.16    1.05
   1  -3  -7   10.47    0.96
   1  -3  -7   11.14    0.99
   1  -3  -7   10.36    1.13
   1  -3  -7   10.92    1.17
   1  -3  -7   12.67    1.18
   1  -3  -7   10.66    1.16
   1  -3  -7    9.74    1.64
   1  -3  -7   10.96    1.16
   1  -3  -6   99.22    3.72
   1  -3  -6   82.63    4.66
   1  -3  -6   95.71    3.65
  -1   3   6   90.71    4.40
   1  -3  -6   97.18    3.56
   1  -3  -6   92.26    3.62
   1  -3  -6   96.49    3.42
   1  -3  -6   88.24    3.32
   1  -3  -6   97.92    3.72
   1  -3  -6   99.35    3.79
  -1   3   6   92.15    5.04
   1  -3  -6   96.91    3.76
   1  -3  -6   90.16    3.44
   1  -3  -5   21.84    1.37
   1  -3  -5   22.32    1.44
   1  -3  -5   22.03    2.09
   1  -3  -5   20.43    1.39
  -1   3   5   20.51    2.05
  -1   3   5   23.73    1.99
   1  -3  -5   22.47    1.35
   1  -3  -5   20.98    1.37
   1  -3  -5   23.23    1.45
   1  -3  -5   23.01    1.49
   1  -3  -5   25.51    1.58
   1  -3  -5   21.02    1.45
  -1   3   4 1620.36   38.92
  -1   3   4 1575.41   37.58
  -1   3   4 1611.86   38.67
   1  -3  -4 1556.94   38.76
   1  -3  -4 1602.82   37.41
  -1   3   3    9.48    1.01
   1  -3  -3   10.40    1.01
   1  -3  -3    8.59    1.12
  -1   3   3    8.29    1.09
  -1   3   2  427.97   11.77
   1  -3  -2  445.22   11.67
  -1   3   2  449.33   11.82
   1  -3  -2  441.10   10.79
   1  -3  -2  433.34   11.79
  -1   3   1  845.29   20.85
   1  -3  -1  852.60   21.23
  -1   3   1  865.34   21.17
   1  -3   0    5.78    0.84
   1  -3   0    4.81    0.60
  -1   3   0    4.97    0.74
  -1   3   0    4.38    0.61
  -1   3   0    5.22    0.66
   1  -3   1   21.92    1.64
  -1   3  -1   22.97    1.29
   1  -3   1   22.23    1.53
  -1   3  -1   21.76    1.58
  -1   3  -1   23.40    1.40
  -1   3  -2    0.48    0.36
   1  -3   2    0.64    0.41
  -1   3  -2    0.42    0.25
   1  -3   2    1.05    0.52
   1  -3   2    0.10    0.51
  -1   3  -2    0.87    0.45
  -1   3  -3    0.14    0.33
   1  -3   3    0.49    0.37
  -1   3  -3    0.56    0.47
  -1   3  -3   -0.04    0.41
   1  -3   3    0.11    0.48
   1  -3   3    0.48    0.58
  -1   3  -4 1506.71   35.27
  -1   3  -4 1471.49   34.89
   1  -3   4 1508.17   36.26
  -1   3  -4 1455.92   35.61
   1  -3   4 1420.07   35.06
  -1   3  -5  153.12    5.63
   1  -3   5  146.70    7.03
  -1   3  -5  130.60    4.57
  -1   3  -5  140.83    4.83
  -1   3  -5  138.30    4.57
   1  -3   5  149.10    4.58
  -1   3  -5  148.11    4.70
   1  -3   5  144.12    5.73
   1  -3   6  150.46    6.09
  -1   3  -6  142.16    4.97
  -1   3  -6  154.99    5.08
  -1   3  -6  147.72    4.99
   1  -3   6  153.52    7.87
  -1   3  -6  152.98    4.80
  -1   3  -6  139.53    5.97
  -1   3  -6  156.96    5.23
  -1   3  -6  145.22    5.25
   1  -3   7   19.83    2.87
  -1   3  -7   23.31    1.60
  -1   3  -7   26.23    1.78
  -1   3  -7   22.05    1.55
  -1   3  -7   21.67    1.66
  -1   3  -7   23.22    1.76
  -1   3  -7   24.63    2.39
  -1   3  -7   21.12    1.71
  -1   3  -8  145.86    5.14
  -1   3  -8  149.29    5.45
  -1   3  -8  164.96    5.76
   1  -3   8  128.14    8.39
  -1   3  -8  150.54    5.13
  -1   3  -8  160.52    5.96
  -1   3  -8  158.34    5.48
  -1   3  -8  141.91    5.38
  -1   3  -8  160.07    5.79
  -1   3  -9   16.67    1.29
   1  -3   9   18.01    3.11
  -1   3  -9   14.93    1.55
  -1   3  -9   16.84    1.70
  -1   3  -9   15.37    1.54
  -1   3  -9   16.22    1.37
  -1   3  -9   16.44    1.57
  -1   3 -10  240.30    7.73
  -1   3 -10  243.01    7.28
  -1   3 -10  265.62    7.85
  -1   3 -10  259.94    7.84
  -1   3 -10  263.27    7.97
  -1   3 -11   35.40    1.85
  -1   3 -11   30.91    1.54
  -1   3 -11   34.31    1.90
  -1   3 -11   35.78    1.92
  -1   3 -12   49.39    1.82
  -1   3 -12   55.30    1.99
   1  -2 -12   39.73    1.47
   1  -2 -12   41.82    1.57
   1  -2 -11   71.11    2.68
   1  -2 -11   66.90    2.71
   1  -2 -11   71.13    2.84
   1  -2 -10   10.66    1.09
   1  -2 -10    8.97    0.87
   1  -2 -10    8.61    0.90
   1  -2 -10   11.03    1.17
   1  -2 -10   10.53    1.13
   1  -2 -10    9.74    1.04
   1  -2  -9  661.55   16.49
   1  -2  -9  672.88   16.64
  -1   2   9  604.41   19.67
   1  -2  -9  654.20   16.69
   1  -2  -9  642.32   16.46
   1  -2  -9  609.37   19.07
   1  -2  -9  638.41   17.00
   1  -2  -9  636.18   16.91
   1  -2  -9  676.42   16.82
   1  -2  -9  658.35   17.09
   1  -2  -8   10.14    1.66
  -1   2   8    6.99    1.50
   1  -2  -8    8.85    1.07
   1  -2  -8   11.71    1.13
   1  -2  -8   10.93    1.28
   1  -2  -8    9.21    1.09
   1  -2  -8    9.54    1.01
   1  -2  -8    9.71    1.08
   1  -2  -8   10.41    1.26
   1  -2  -8    9.36    1.15
   1  -2  -7   64.60    3.00
   1  -2  -7   68.19    3.00
   1  -2  -7   68.11    2.82
   1  -2  -7   60.76    2.75
   1  -2  -7   59.19    2.85
   1  -2  -7   64.61    2.77
   1  -2  -7   65.70    2.90
   1  -2  -7   67.60    3.08
   1  -2  -7   64.15    3.05
   1  -2  -7   60.68    3.93
   1  -2  -6   34.28    1.92
  -1   2   6   36.75    2.28
  -1   2   6   34.28    2.69
   1  -2  -6   33.61    1.91
   1  -2  -6   36.54    2.00
   1  -2  -6   34.40    2.00
   1  -2  -6   34.49    1.86
   1  -2  -6   34.93    1.72
   1  -2  -6   34.41    1.91
   1  -2  -6   34.08    1.76
   1  -2  -6   33.00    1.77
   1  -2  -6   33.43    2.62
   1  -2  -6   35.07    1.82
  -1   2   5   10.79    1.35
  -1   2   5   11.50    1.20
   1  -2  -5    9.03    1.32
   1  -2  -4  125.90    3.67
   1  -2  -4  121.54    4.72
  -1   2   4  117.63    3.73
  -1   2   3  594.78   15.04
   1  -2  -3  600.64   15.62
   1  -2  -3  634.19   14.94
  -1   2   2   13.62    1.04
  -1   2   2   14.45    1.08
   1  -2  -2   14.76    1.00
   1  -2  -2   14.16    1.13
   1  -2  -1   11.95    0.95
   1  -2  -1   12.32    0.94
   1  -2  -1   13.51    1.09
  -1   2   1   12.32    0.88
  -1   2   1   11.76    0.94
   1  -2   0  152.25    4.67
  -1   2   0  158.70    4.50
   1  -2   0  157.40    4.86
  -1   2   0  150.88    4.33
   1  -2   1 1311.43   30.92
  -1   2  -1 1359.12   30.22
   1  -2   1 1243.74   30.71
   1  -2   1 1370.06   30.66
   1  -2   1 1200.44   30.44
  -1   2  -1 1316.74   30.20
  -1   2  -1 1303.93   30.58
   1  -2   2 2779.01   63.61
  -1   2  -2 2787.26   63.71
   1  -2   2 2861.19   64.76
  -1   2  -2 2888.02   63.39
  -1   2  -3  561.75   13.65
  -1   2  -3  554.48   13.52
   1  -2   3  540.75   14.05
   1  -2   3  545.59   15.16
   1  -2   3  548.89   13.50
  -1   2  -3  521.52   13.76
  -1   2  -4 1559.58   36.63
   1  -2   4 1575.08   36.49
  -1   2  -4 1587.66   37.04
  -1   2  -4 1556.75   37.49
   1  -2   4 1559.38   37.54
   1  -2   5   75.02    3.45
  -1   2  -5   83.27    3.71
   1  -2   5   86.74    5.00
  -1   2  -6  262.57    7.57
  -1   2  -6  269.65    7.51
  -1   2  -6  264.39    8.96
  -1   2  -6  279.13    7.79
  -1   2  -6  278.07    7.79
   1  -2   6  278.85    8.49
   1  -2   6  270.14   10.99
  -1   2  -7  114.82    4.13
  -1   2  -7  118.88    4.47
   1  -2   7  120.21    7.20
  -1   2  -7  111.59    4.22
  -1   2  -7  103.54    3.96
  -1   2  -7  118.37    4.05
  -1   2  -7  105.07    4.22
  -1   2  -7  118.12    4.26
  -1   2  -8   88.47    3.69
  -1   2  -8   86.34    3.43
  -1   2  -8   84.71    3.60
  -1   2  -8   91.37    3.97
   1  -2   8   81.43    6.29
  -1   2  -8   91.18    3.92
  -1   2  -8   90.28    3.83
  -1   2  -9   41.58    2.49
  -1   2  -9   37.88    2.44
   1  -2   9   35.74    4.16
  -1   2  -9   40.77    2.27
  -1   2  -9   40.66    2.45
  -1   2  -9   36.00    2.20
  -1   2  -9   40.41    2.48
  -1   2 -10   17.68    1.45
  -1   2 -10   19.78    1.60
  -1   2 -10   20.89    1.63
  -1   2 -10   20.32    1.52
  -1   2 -10   21.44    1.67
  -1   2 -11   -0.09    0.40
  -1   2 -11    0.46    0.31
  -1   2 -11    0.78    0.37
  -1   2 -11    0.50    0.45
  -1   2 -12    4.39    0.53
   1  -1 -12   14.06    0.94
   1  -1 -12   11.16    0.74
  -1   1  11   62.92    2.89
   1  -1 -11   68.43    2.91
   1  -1 -11   68.90    2.72
   1  -1 -11   66.84    2.76
   1  -1 -11   65.93    2.73
   1  -1 -10    9.91    1.05
   1  -1 -10    9.78    1.01
   1  -1 -10   10.58    1.12
   1  -1 -10   10.48    1.23
   1  -1 -10    9.03    1.08
   1  -1 -10    9.68    1.18
   1  -1  -9  522.55   13.89
   1  -1  -9  503.65   13.83
   1  -1  -9  497.90   13.43
   1  -1  -9  457.55   15.48
   1  -1  -9  485.23   13.63
   1  -1  -9  511.65   13.26
   1  -1  -9  509.41   13.05
   1  -1  -9  493.41   13.30
   1  -1  -9  531.26   13.53
   1  -1  -8  224.67    7.38
  -1   1   8  245.59   10.18
   1  -1  -8  237.17    7.09
   1  -1  -8  235.97    7.32
   1  -1  -8  245.17    7.67
   1  -1  -8  241.67    7.57
   1  -1  -8  213.86    8.83
   1  -1  -8  244.01    7.28
   1  -1  -8  237.00    7.17
   1  -1  -8  245.06    7.00
   1  -1  -7  512.53   13.08
   1  -1  -7  536.16   13.64
  -1   1   7  504.92   16.32
   1  -1  -7  514.07   13.29
   1  -1  -7  501.30   13.14
   1  -1  -7  513.68   13.44
   1  -1  -7  493.34   15.18
   1  -1  -7  514.22   13.24
   1  -1  -7  496.03   13.46
   1  -1  -7  524.06   13.74
  -1   1   6  329.81   11.21
  -1   1   6  323.43    9.53
   1  -1  -6  307.84    8.82
   1  -1  -6  331.24    8.64
   1  -1  -6  333.67    8.94
   1  -1  -6  320.71    8.66
   1  -1  -6  322.15    8.96
   1  -1  -6  305.08   10.12
   1  -1  -6  321.89    8.93
   1  -1  -6  332.48    8.77
   1  -1  -6  329.00    9.10
  -1   1   5   69.39    2.78
   1  -1  -5   62.80    3.27
  -1   1   4  567.26   13.39
   1  -1  -4  573.68   14.93
   1  -1  -4  578.57   13.37
   1  -1  -3   24.80    1.50
   1  -1  -3   26.55    1.16
   1  -1  -3   25.56    1.09
  -1   1   3   23.47    1.13
   1  -1  -2  310.68    7.76
   1  -1  -2  315.77    7.85
   1  -1  -1    8.75    0.66
   1  -1  -1    8.88    0.63
   1  -1  -1    8.13    0.62
   1  -1   0  919.38   21.63
  -1   1   0  932.07   21.12
  -1   1   0  911.10   21.54
   1  -1   0  948.16   21.22
   1  -1   0  884.62   21.76
   1  -1   0  960.38   21.99
  -1   1  -1   57.58    1.87
   1  -1   1   54.63    1.91
   1  -1   1   53.09    2.30
   1  -1   1   54.71    1.88
   1  -1   1   50.55    1.94
  -1   1  -2 1409.42   33.67
  -1   1  -2 1571.86   33.25
   1  -1   2 1543.09   33.66
   1  -1   2 1348.59   33.44
   1  -1   2 1388.54   33.71
  -1   1  -2 1273.37   33.58
   1  -1   2 1302.09   34.59
  -1   1  -2 1522.33   32.98
   1  -1   3 1663.87   36.00
   1  -1   3 1470.15   37.76
   1  -1   3 1515.83   36.28
  -1   1  -3 1581.00   35.96
   1  -1   3 1494.54   35.78
  -1   1  -3 1429.02   36.40
  -1   1  -3 1657.92   36.48
  -1   1  -3 1642.41   36.05
   1  -1   4 1108.78   26.05
   1  -1   4 1122.46   29.19
   1  -1   4 1175.07   27.05
  -1   1  -4 1048.60   27.38
  -1   1  -4 1199.99   27.05
  -1   1  -4 1134.72   27.32
  -1   1  -4 1122.57   26.17
  -1   1  -5    2.37    0.50
  -1   1  -5    1.28    0.51
   1  -1   5    0.68    0.84
  -1   1  -6    3.36    0.57
  -1   1  -6    3.69    0.60
  -1   1  -6    3.24    0.62
  -1   1  -6    3.78    0.58
   1  -1   6    2.60    1.19
  -1   1  -6    3.62    0.73
  -1   1  -6    2.09    0.47
  -1   1  -6    2.87    0.54
  -1   1  -7   15.84    1.32
  -1   1  -7   15.40    1.31
  -1   1  -7   16.02    1.23
   1  -1   7   13.83    2.28
  -1   1  -7   16.23    1.33
  -1   1  -7   16.17    1.28
  -1   1  -7   15.29    1.22
  -1   1  -7   15.89    1.39
  -1   1  -8   81.03    3.56
  -1   1  -8   80.40    3.41
  -1   1  -8   77.46    3.30
   1  -1   8   82.63    6.07
  -1   1  -8   77.36    3.42
  -1   1  -8   81.53    3.25
  -1   1  -8   80.89    3.64
   1  -1   9   79.82    6.11
  -1   1  -9   78.26    3.37
  -1   1  -9   80.23    3.36
  -1   1  -9   76.01    3.50
  -1   1  -9   78.99    3.56
  -1   1  -9   81.39    3.22
  -1   1  -9   79.50    3.61
  -1   1  -9   82.46    3.67
  -1   1  -9   78.75    3.51
  -1   1 -10  221.76    7.00
  -1   1 -10  228.18    7.16
  -1   1 -10  231.35    7.02
  -1   1 -10  225.66    7.07
  -1   1 -11   79.21    3.06
   1  -1  11   79.98    3.65
  -1   1 -11   77.04    2.96
  -1   1 -11   82.66    3.21
  -1   1 -12   23.53    1.18
  -1   1 -12   18.79    0.98
   1   0 -12   50.46    1.94
   1   0 -12   44.49    1.70
   1   0 -12   48.70    2.05
   1   0 -11  168.75    5.49
   1   0 -11  171.45    5.23
   1   0 -11  163.26    5.04
   1   0 -11  159.79    4.96
   1   0 -11  171.88    5.48
   1   0 -10  120.97    4.37
   1   0 -10  125.71    4.73
   1   0 -10  119.74    4.45
   1   0 -10  117.84    4.64
   1   0 -10  118.66    4.32
   1   0 -10  113.64    4.27
   1   0  -9   54.23    2.93
   1   0  -9   58.19    2.80
   1   0  -9   57.33    2.73
   1   0  -9   53.99    2.76
  -1   0   9   50.06    4.54
   1   0  -9   55.27    2.55
   1   0  -9   52.14    2.75
   1   0  -9   50.09    2.88
   1   0  -8    1.39    0.56
   1   0  -8    0.65    0.44
   1   0  -8    1.54    0.56
  -1   0   8    1.15    0.97
   1   0  -8    0.66    0.35
   1   0  -8    0.75    0.54
   1   0  -8    1.15    0.51
   1   0  -8    0.55    0.46
   1   0  -8    0.82    0.34
   1   0  -8    2.43    0.75
   1   0  -7   30.08    1.77
  -1   0   7   25.90    2.89
   1   0  -7   32.04    1.77
   1   0  -7   24.51    2.27
   1   0  -7   32.16    1.94
   1   0  -7   28.76    1.63
   1   0  -7   30.20    1.57
  -1   0   7   26.99    2.10
   1   0  -7   28.35    1.92
   1   0  -7   26.54    1.72
   1   0  -7   28.84    1.80
   1   0  -6  139.94    4.63
   1   0  -6  148.63    4.66
   1   0  -6  143.74    4.37
   1   0  -6  127.60    5.43
   1   0  -6  130.90    4.50
  -1   0   6  140.01    5.28
   1   0  -6  140.01    4.41
   1   0  -6  149.14    4.85
   1   0  -5    5.47    0.91
  -1   0   5    6.40    0.54
   1   0  -4   99.40    2.50
  -1   0   4   93.03    2.46
  -1   0   3    5.11    0.42
   1   0  -3    5.56    0.43
   1   0  -2    0.70    0.23
   1   0  -2    1.53    0.27
   1   0  -1    1.38    0.29
  -1   0   1    1.25    0.20
   1   0  -1    1.00    0.25
   1   0  -1    0.63    0.21
   1   0   0  873.36   19.84
  -1   0   0  844.54   19.72
   1   0   0  883.94   20.33
   1   0   0  853.95   19.53
  -1   0   0  849.49   19.70
   1   0   1  201.37    5.78
  -1   0  -1  201.50    5.24
   1   0   1  203.12    5.16
   1   0   1  201.19    5.27
  -1   0  -1  199.07    5.00
  -1   0  -1  213.20    5.09
   1   0   1  204.26    5.20
   1   0   2   10.20    1.05
   1   0   2    9.91    0.73
  -1   0  -2   11.92    0.75
  -1   0  -2   11.61    0.67
  -1   0  -2   11.55    0.84
  -1   0  -2   11.22    0.65
   1   0   2   10.74    0.62
  -1   0  -2   10.55    0.66
   1   0   2   11.15    0.65
  -1   0  -3  190.05    4.71
   1   0   3  172.07    4.44
   1   0   3  180.60    5.09
   1   0   3  189.16    4.70
  -1   0  -3  192.44    5.48
  -1   0  -3  187.01    5.18
   1   0   3  180.68    6.23
  -1   0  -3  191.50    4.91
  -1   0  -3  188.47    5.33
   1   0   4    1.28    0.36
   1   0   4    0.97    0.16
  -1   0  -4    0.73    0.39
  -1   0  -4    1.06    0.45
   1   0   4    1.22    0.86
  -1   0  -5  440.39   11.87
   1   0   5  417.63   13.60
   1   0   5  447.52   11.21
  -1   0  -6  981.25   23.20
  -1   0  -6  921.38   23.27
  -1   0  -6  975.19   24.27
  -1   0  -6  975.06   23.15
  -1   0  -6  974.95   23.37
  -1   0  -6 1001.51   23.48
  -1   0  -6  961.53   23.12
  -1   0  -6  935.26   23.18
   1   0   6  917.90   26.62
  -1   0  -7   11.10    1.13
   1   0   7   10.06    1.95
  -1   0  -7   12.08    1.10
  -1   0  -7    9.74    1.07
  -1   0  -7   11.38    1.09
  -1   0  -7   10.68    1.32
  -1   0  -7   12.38    1.20
  -1   0  -7   13.76    1.16
  -1   0  -8  675.38   17.47
   1   0   8  667.61   21.89
  -1   0  -8  698.28   19.03
  -1   0  -8  669.31   17.44
  -1   0  -8  707.36   17.83
  -1   0  -8  688.50   17.80
  -1   0  -8  697.28   17.81
  -1   0  -8  709.74   17.46
  -1   0  -8  683.01   17.51
  -1   0  -9    0.41    0.52
  -1   0  -9    1.61    0.55
  -1   0  -9    0.12    0.40
  -1   0  -9    1.75    0.66
  -1   0  -9    0.30    0.40
  -1   0  -9    1.11    0.52
  -1   0  -9   -0.30    0.44
  -1   0 -10  158.51    5.38
  -1   0 -10  153.56    5.02
  -1   0 -10  157.96    4.99
  -1   0 -10  143.26    5.04
  -1   0 -10  160.15    5.39
   1   0  11   30.03    2.02
  -1   0 -11   31.82    1.76
  -1   0 -11   33.32    1.79
  -1   0 -12   10.59    0.72
  -1   0 -12    8.86    0.65
   1   1 -12    0.44    0.33
   1   1 -12    1.36    0.39
   1   1 -11   17.92    1.31
   1   1 -11   18.16    1.24
   1   1 -11   18.58    1.27
   1   1 -11   21.78    1.59
   1   1 -11   19.95    1.50
   1   1 -10    7.72    1.00
   1   1 -10    6.82    1.09
   1   1 -10    6.50    0.87
   1   1 -10    7.67    1.00
   1   1 -10    7.21    1.07
   1   1  -9  151.74    4.85
   1   1  -9  144.17    5.44
   1   1  -9  142.58    5.03
   1   1  -9  151.85    5.17
  -1  -1   9  146.26    8.49
   1   1  -9  151.05    5.30
   1   1  -9  147.18    5.20
   1   1  -9  153.38    5.68
   1   1  -9  150.75    5.30
   1   1  -8  393.46   10.73
   1   1  -8  388.33   11.18
   1   1  -8  382.53   10.82
   1   1  -8  385.42   10.71
   1   1  -8  390.39   10.99
  -1  -1   8  371.80   14.73
   1   1  -8  392.48   10.81
   1   1  -8  391.74   10.60
   1   1  -8  383.54   10.27
   1   1  -7  932.47   22.97
   1   1  -7  975.15   22.87
   1   1  -7  897.71   22.73
  -1  -1   7  925.57   24.30
   1   1  -7  924.43   23.19
   1   1  -7  922.48   22.32
   1   1  -7  939.57   22.91
   1   1  -7  954.36   22.58
  -1  -1   7  901.30   27.02
   1   1  -7  921.72   22.73
   1   1  -7  906.60   24.45
   1   1  -6  102.23    3.74
  -1  -1   6  108.91    4.63
   1   1  -6  105.90    4.62
   1   1  -6  105.72    3.76
   1   1  -6  107.03    3.54
   1   1  -6  102.14    3.87
   1   1  -5  554.06   14.58
  -1  -1   5  529.18   13.16
  -1  -1   5  564.19   14.71
  -1  -1   4   71.64    3.12
   1   1  -4   66.66    2.91
   1   1  -4   70.79    2.18
  -1  -1   4   64.38    2.21
  -1  -1   4   67.75    2.32
  -1  -1   3   32.93    1.41
  -1  -1   3   36.11    1.52
  -1  -1   2   37.42    1.57
   1   1  -2   40.92    1.55
  -1  -1   2   39.00    1.45
   1   1  -2   35.68    1.30
  -1  -1   1  428.87   10.03
  -1  -1   1  444.67   10.56
  -1  -1   1  451.07   10.81
   1   1  -1  454.65   10.71
   1   1  -1  454.30   10.57
  -1  -1   0    5.21    0.49
   1   1   0    4.45    0.52
  -1  -1   0    4.94    0.46
  -1  -1   0    4.37    0.37
   1   1   0    5.18    0.51
  -1  -1   0    5.66    0.57
   1   1   1  523.56   12.58
  -1  -1  -1  513.97   12.36
  -1  -1  -1  498.02   12.26
  -1  -1  -1  505.74   12.27
  -1  -1  -1  515.17   11.79
   1   1   1  485.07   12.54
   1   1   2    3.86    0.55
  -1  -1  -2    4.08    0.49
  -1  -1  -2    4.43    0.53
   1   1   2    4.02    0.65
   1   1   3   17.21    0.93
   1   1   3   16.25    1.43
  -1  -1  -3   18.69    0.97
  -1  -1  -3   18.68    1.16
   1   1   4  135.00    3.64
  -1  -1  -4  132.84    4.71
   1   1   4  146.12    4.73
   1   1   4  139.43    5.49
  -1  -1  -4  145.83    3.75
   1   1   5    2.06    0.93
  -1  -1  -5    2.21    0.63
   1   1   5    3.23    0.65
  -1  -1  -6    0.20    0.27
  -1  -1  -6    0.72    0.43
  -1  -1  -6    0.33    0.41
  -1  -1  -6    0.28    0.29
  -1  -1  -6    0.38    0.36
  -1  -1  -6    0.84    0.46
  -1  -1  -6    0.55    0.38
  -1  -1  -6    0.19    0.43
  -1  -1  -7    8.07    1.01
  -1  -1  -7    7.16    0.86
   1   1   7    5.38    1.44
  -1  -1  -7    8.05    0.99
  -1  -1  -7    7.23    0.92
  -1  -1  -7    6.15    0.82
  -1  -1  -7    6.80    0.84
  -1  -1  -7    8.14    1.31
  -1  -1  -7    7.58    0.95
  -1  -1  -8  976.03   24.35
  -1  -1  -8  971.64   23.71
  -1  -1  -8 1027.55   24.02
   1   1   8  993.86   27.88
  -1  -1  -8  977.34   23.99
  -1  -1  -8  983.43   24.10
  -1  -1  -8  976.69   23.67
  -1  -1  -8  910.92   24.03
  -1  -1  -8  913.01   25.45
  -1  -1  -9   18.48    1.50
  -1  -1  -9   18.04    1.45
   1   1   9   17.53    2.46
  -1  -1  -9   17.43    1.55
  -1  -1  -9   17.17    1.35
  -1  -1  -9   16.86    1.48
  -1  -1  -9   19.02    1.45
  -1  -1 -10  175.80    5.74
  -1  -1 -10  168.97    5.42
  -1  -1 -10  166.78    5.41
  -1  -1 -10  173.49    5.65
   1   1  10  172.57    6.23
  -1  -1 -11   21.18    1.36
  -1  -1 -11   22.56    1.36
   1   1  11   19.65    1.49
  -1  -1 -11   21.74    1.20
   1   2 -12   80.44    2.91
   1   2 -12   77.77    2.80
   1   2 -11  170.93    5.27
   1   2 -11  160.01    4.76
   1   2 -11  165.15    5.12
   1   2 -11  164.17    5.55
   1   2 -11  165.72    5.41
   1   2 -10    0.94    0.47
   1   2 -10    0.13    0.49
   1   2 -10    1.00    0.54
   1   2 -10   -0.15    0.47
   1   2 -10    1.62    0.52
   1   2 -10    0.00    0.54
   1   2  -9   72.49    2.69
   1   2  -9   57.96    3.10
   1   2  -9   62.17    2.87
  -1  -2   9   66.24    5.65
   1   2  -9   65.08    3.39
   1   2  -9   65.72    3.11
   1   2  -9   65.82    3.15
   1   2  -9   64.35    3.12
   1   2  -8   31.12    2.05
  -1  -2   8   23.62    3.30
   1   2  -8   27.59    1.92
   1   2  -8   32.51    2.05
  -1  -2   8   26.91    2.57
   1   2  -8   28.13    1.91
   1   2  -8   28.18    1.78
   1   2  -8   27.06    1.75
   1   2  -8   29.00    1.57
   1   2  -8   26.31    2.01
   1   2  -7   14.72    1.05
   1   2  -7   14.12    1.27
   1   2  -7   16.14    1.42
   1   2  -7   15.66    1.36
  -1  -2   7   14.66    2.44
   1   2  -7   16.17    1.28
  -1  -2   7   15.21    1.81
   1   2  -7   15.16    1.32
   1   2  -7   14.86    1.17
   1   2  -7   14.79    1.39
   1   2  -7   16.21    1.37
  -1  -2   6   99.31    4.68
   1   2  -6   96.91    3.32
   1   2  -6   96.06    3.60
   1   2  -6   97.93    3.64
   1   2  -6   92.96    3.51
   1   2  -6   93.77    3.68
   1   2  -6   93.20    3.56
  -1  -2   5  797.23   20.72
   1   2  -5  788.55   18.81
  -1  -2   4    2.74    0.38
  -1  -2   4    3.33    0.75
  -1  -2   4    5.05    0.69
   1   2  -4    4.55    0.74
   1   2  -3  586.32   13.65
   1   2  -3  617.48   14.54
  -1  -2   3  560.45   15.09
  -1  -2   3  578.65   14.59
  -1  -2   3  571.49   14.03
   1   2  -3  600.19   14.53
   1   2  -3  571.80   14.19
  -1  -2   2   82.24    3.03
  -1  -2   2   81.76    3.17
   1   2  -2   79.51    2.54
  -1  -2   2   75.75    2.60
   1   2  -2   80.37    3.04
   1   2  -2   79.59    2.95
   1   2  -2   88.56    2.67
  -1  -2   1    3.14    0.58
   1   2  -1    4.40    0.36
  -1  -2   1    2.87    0.54
   1   2  -1    4.04    0.62
   1   2  -1    4.27    0.53
  -1  -2   1    3.97    0.50
   1   2   0  468.37   12.07
  -1  -2   0  489.66   12.05
  -1  -2   0  449.13   11.68
  -1  -2   0  473.00   11.73
   1   2   0  483.16   11.86
  -1  -2  -1    5.58    0.54
  -1  -2  -1    7.24    0.75
   1   2   1    6.87    0.89
  -1  -2  -1    5.72    0.72
   1   2   1    5.87    0.70
  -1  -2  -2  158.92    4.92
  -1  -2  -2  156.64    4.79
   1   2   2  156.66    4.77
   1   2   2  153.76    5.27
   1   2   2  145.25    4.58
  -1  -2  -2  157.10    4.00
   1   2   2  145.89    4.93
   1   2   3  755.53   19.33
   1   2   3  811.18   20.24
   1   2   3  778.10   19.63
  -1  -2  -3  797.14   19.43
  -1  -2  -3  780.63   19.00
   1   2   4  194.57    6.84
  -1  -2  -4  163.79    5.97
   1   2   4  174.11    6.09
   1   2   4  183.51    6.10
   1   2   5  170.02    6.39
   1   2   5  171.68    6.93
  -1  -2  -5  160.47    4.99
  -1  -2  -5  169.17    5.02
  -1  -2  -5  164.96    5.02
  -1  -2  -5  166.32    6.17
  -1  -2  -5  161.52    5.20
  -1  -2  -5  167.95    5.13
  -1  -2  -5  169.22    5.42
   1   2   5  171.88    6.07
  -1  -2  -6   19.67    1.34
   1   2   6   19.03    1.71
   1   2   6   18.38    2.18
  -1  -2  -6   16.53    1.43
  -1  -2  -6   19.93    1.46
  -1  -2  -6   14.41    1.69
  -1  -2  -6   20.01    1.38
  -1  -2  -6   19.42    1.45
  -1  -2  -6   18.72    1.37
  -1  -2  -7   51.07    2.80
  -1  -2  -7   47.81    2.59
  -1  -2  -7   46.69    2.33
  -1  -2  -7   49.36    2.59
   1   2   7   47.66    3.91
  -1  -2  -7   55.13    2.64
  -1  -2  -7   47.68    2.41
  -1  -2  -7   47.13    2.36
  -1  -2  -7   42.93    3.14
  -1  -2  -7   48.50    2.41
  -1  -2  -8  450.19   14.38
  -1  -2  -8  492.78   12.92
  -1  -2  -8  480.96   12.59
   1   2   8  486.89   16.36
  -1  -2  -8  453.17   12.92
  -1  -2  -8  484.13   12.65
   1   2   8  475.33   13.60
  -1  -2  -8  473.21   12.90
  -1  -2  -8  454.16   12.34
  -1  -2  -9  148.28    5.13
  -1  -2  -9  137.32    4.84
  -1  -2  -9  144.65    5.25
  -1  -2  -9  140.78    5.08
   1   2   9  147.83    5.64
  -1  -2 -10   46.04    2.36
  -1  -2 -10   43.14    2.19
  -1  -2 -10   42.79    2.08
  -1  -2 -10   43.37    2.19
   1   2  10   45.27    2.50
  -1  -2 -11    4.59    0.61
  -1  -2 -11    4.38    0.55
  -1  -2 -11    3.41    0.47
   1   3 -12   10.79    0.75
   1   3 -12   11.41    0.92
   1   3 -11   57.32    2.45
   1   3 -11   57.04    2.58
   1   3 -11   58.42    2.55
   1   3 -11   57.55    2.76
   1   3 -10    0.83    0.50
   1   3 -10    0.25    0.39
   1   3 -10    0.32    0.49
   1   3 -10    0.14    0.48
   1   3 -10    0.49    0.57
   1   3  -9  358.71    9.73
   1   3  -9  377.58   10.50
  -1  -3   9  351.44   15.04
   1   3  -9  365.35   10.39
   1   3  -9  359.72   10.39
   1   3  -9  361.25   10.40
   1   3  -9  338.40   10.61
   1   3  -9  353.93   10.39
  -1  -3   8  117.55    6.08
   1   3  -8  114.83    4.14
   1   3  -8  130.64    5.00
   1   3  -8  125.22    4.72
   1   3  -8  116.01    4.77
   1   3  -8  125.10    4.70
   1   3  -8  117.47    4.60
  -1  -3   8  123.63    7.76
   1   3  -8  123.68    4.76
   1   3  -7  108.08    4.46
   1   3  -7  107.02    4.18
  -1  -3   7  104.78    6.86
   1   3  -7  107.61    3.74
  -1  -3   7  109.72    5.65
   1   3  -7  108.03    3.83
   1   3  -7  108.92    4.37
   1   3  -7  111.83    4.25
   1   3  -7  111.90    4.36
   1   3  -7  116.74    4.29
  -1  -3   6  360.74   13.14
   1   3  -6  333.46    9.50
   1   3  -6  354.11    9.60
   1   3  -6  352.23   10.00
   1   3  -6  323.78    9.37
   1   3  -6  354.98    9.62
  -1  -3   6  336.88   11.40
   1   3  -6  351.35    9.73
   1   3  -6  341.44    9.15
   1   3  -6  348.78    9.73
  -1  -3   5  548.87   15.90
   1   3  -5  559.88   15.02
  -1  -3   4  356.72    9.82
   1   3  -4  353.76    9.60
  -1  -3   4  339.05   10.42
  -1  -3   4  335.92    8.74
   1   3  -4  350.99    9.57
  -1  -3   4  320.97    8.59
  -1  -3   3  695.41   16.85
  -1  -3   3  684.47   16.58
   1   3  -3  671.15   16.79
   1   3  -3  712.49   17.89
   1   3  -3  693.95   16.52
  -1  -3   3  713.36   18.20
   1   3  -3  702.28   17.09
  -1  -3   3  710.33   17.80
   1   3  -3  679.29   17.56
  -1  -3   2   96.43    3.90
  -1  -3   2   94.08    3.01
  -1  -3   2   93.34    3.27
   1   3  -2   99.48    3.12
   1   3  -2   91.94    3.71
  -1  -3   2   91.38    3.77
   1   3  -2   91.78    3.70
   1   3  -2   91.59    3.18
  -1  -3   1   75.01    3.28
   1   3  -1   76.90    2.37
   1   3  -1   75.15    2.92
  -1  -3   1   78.90    3.24
  -1  -3   1   74.92    2.54
  -1  -3   1   72.21    2.86
   1   3  -1   78.85    3.28
   1   3  -1   72.61    3.19
  -1  -3   0   35.60    2.08
   1   3   0   36.00    2.16
  -1  -3   0   37.80    1.56
  -1  -3   0   33.56    1.88
   1   3   0   34.08    1.94
   1   3   0   34.16    2.04
  -1  -3   0   34.54    1.89
   1   3   1    6.58    1.01
  -1  -3  -1    6.89    0.78
  -1  -3  -1    5.86    0.57
  -1  -3  -1    6.32    0.84
   1   3   1    6.71    0.93
   1   3   1    6.24    0.88
  -1  -3  -1    6.37    0.86
  -1  -3  -2  171.04    4.90
   1   3   2  157.18    4.84
   1   3   2  173.98    6.16
   1   3   2  174.72    5.66
  -1  -3  -2  175.20    5.68
  -1  -3  -2  164.42    4.69
   1   3   2  164.42    5.77
  -1  -3  -2  177.46    5.72
  -1  -3  -3  389.31   10.37
  -1  -3  -3  361.90    9.20
   1   3   3  395.62   11.43
   1   3   3  353.72    9.61
   1   3   3  351.09   10.71
   1   3   4   23.73    2.27
  -1  -3  -4   28.07    1.67
  -1  -3  -4   22.34    1.41
   1   3   4   20.47    1.46
  -1  -3  -4   20.30    1.87
   1   3   4   22.29    1.96
  -1  -3  -4   22.07    1.31
  -1  -3  -5  384.24   10.16
  -1  -3  -5  379.34   11.89
  -1  -3  -5  402.59   10.42
  -1  -3  -5  382.07   10.62
  -1  -3  -5  379.38   10.16
   1   3   5  390.09   12.81
   1   3   5  393.68   10.75
  -1  -3  -5  361.14   10.38
   1   3   5  390.20   11.90
  -1  -3  -6  457.32   12.18
  -1  -3  -6  467.64   12.53
  -1  -3  -6  458.39   12.71
  -1  -3  -6  443.85   12.47
  -1  -3  -6  493.33   12.46
  -1  -3  -6  447.28   14.08
  -1  -3  -6  465.12   12.24
   1   3   6  472.81   14.00
   1   3   6  462.40   15.38
   1   3   6  466.89   12.88
  -1  -3  -7   84.17    3.44
  -1  -3  -7   79.32    3.22
  -1  -3  -7   69.54    3.37
  -1  -3  -7   79.71    3.69
  -1  -3  -7   73.84    3.49
  -1  -3  -7   74.13    4.42
   1   3   7   78.23    5.30
   1   3   7   79.77    3.77
  -1  -3  -7   80.64    3.31
  -1  -3  -8  118.24    4.61
  -1  -3  -8  113.31    4.06
  -1  -3  -8  120.24    4.33
  -1  -3  -8  121.91    4.38
   1   3   8  118.40    4.81
  -1  -3  -8  100.94    5.43
  -1  -3  -8  124.36    4.54
   1   3   8  119.80    6.80
  -1  -3  -8  119.56    4.60
   1   3   9    8.17    1.06
  -1  -3  -9    7.21    0.98
  -1  -3  -9    8.41    0.99
  -1  -3  -9    9.73    0.99
  -1  -3  -9    8.44    1.01
  -1  -3 -10    5.13    0.74
  -1  -3 -10    4.81    0.64
  -1  -3 -10    5.27    0.71
  -1  -3 -10    4.38    0.58
  -1  -3 -11   23.57    1.19
  -1  -3 -11   22.23    1.07
   1   4 -12   12.02    0.73
   1   4 -12   12.35    0.88
   1   4 -11   79.72    3.23
   1   4 -11   77.25    3.01
   1   4 -11   80.82    2.96
   1   4 -10   66.84    3.00
   1   4 -10   62.65    2.97
   1   4 -10   67.28    3.23
   1   4  -9    4.50    0.92
   1   4  -9    3.84    0.82
   1   4  -9    5.13    0.92
  -1  -4   9    4.33    0.79
   1   4  -9    2.97    0.72
  -1  -4   9    5.79    1.78
   1   4  -9    3.71    0.83
   1   4  -8   67.90    3.56
   1   4  -8   70.46    3.38
   1   4  -8   71.40    3.40
   1   4  -8   72.82    2.85
  -1  -4   8   72.58    3.44
  -1  -4   8   76.50    6.15
   1   4  -8   74.21    3.53
   1   4  -8   75.70    3.63
  -1  -4   8   66.40    4.70
   1   4  -8   70.48    3.31
   1   4  -7  137.55    5.39
   1   4  -7  130.69    4.83
   1   4  -7  129.32    5.05
   1   4  -7  144.00    5.09
  -1  -4   7  135.65    6.78
   1   4  -7  127.90    4.81
  -1  -4   7  134.02    7.93
   1   4  -7  135.66    5.10
   1   4  -7  143.05    5.06
  -1  -4   6   14.61    2.36
   1   4  -6   11.85    1.14
   1   4  -6   14.06    1.30
   1   4  -6   13.46    1.28
  -1  -4   6   12.53    1.87
   1   4  -6   13.68    1.45
   1   4  -6   14.33    1.35
   1   4  -6   12.25    1.28
   1   4  -5   17.83    1.36
   1   4  -5   13.97    1.29
  -1  -4   5   13.39    1.03
   1   4  -5   17.81    1.54
   1   4  -5   18.47    1.45
  -1  -4   5   18.22    2.40
   1   4  -5   17.33    1.62
  -1  -4   5   18.02    2.10
   1   4  -5   16.60    1.29
  -1  -4   4   22.07    1.93
  -1  -4   4   25.34    1.49
   1   4  -4   22.97    1.53
  -1  -4   4   18.87    2.02
  -1  -4   4   21.50    1.34
   1   4  -4   20.16    1.79
   1   4  -4   23.49    1.72
  -1  -4   3   46.64    2.08
   1   4  -3   48.91    2.33
  -1  -4   3   52.05    3.19
   1   4  -3   47.15    2.13
   1   4  -3   44.34    2.78
  -1  -4   3   51.14    2.98
   1   4  -3   48.58    2.83
  -1  -4   3   47.58    2.32
  -1  -4   2  589.72   15.78
   1   4  -2  587.11   14.24
  -1  -4   2  591.42   15.86
   1   4  -2  552.72   14.07
   1   4  -2  593.82   15.67
   1   4  -2  553.70   14.64
  -1  -4   2  558.78   14.16
  -1  -4   2  578.32   14.79
   1   4  -2  580.80   15.62
  -1  -4   1  649.91   16.70
  -1  -4   1  655.65   17.24
   1   4  -1  656.30   17.35
  -1  -4   1  639.95   15.90
   1   4  -1  628.97   15.73
   1   4  -1  668.94   15.67
  -1  -4   1  661.89   17.47
   1   4  -1  670.91   17.44
   1   4  -1  628.61   16.68
   1   4   0  164.04    6.13
  -1  -4   0  173.80    4.99
   1   4   0  159.50    4.78
  -1  -4   0  166.84    5.78
   1   4   0  161.40    5.78
   1   4   0  156.96    5.96
  -1  -4   0  166.95    5.71
  -1  -4   0  177.14    6.25
  -1  -4  -1  166.52    4.75
  -1  -4  -1  132.45    5.58
   1   4   1  149.27    5.96
   1   4   1  148.71    4.55
  -1  -4  -1  152.16    5.29
   1   4   1  153.56    5.80
  -1  -4  -1  154.81    5.56
   1   4   1  164.70    5.89
  -1  -4  -2   33.83    2.34
   1   4   2   34.53    2.64
  -1  -4  -2   35.63    1.98
   1   4   2   35.66    1.75
  -1  -4  -2   36.93    2.47
   1   4   2   37.08    2.45
   1   4   2   33.73    2.47
  -1  -4  -2   38.98    1.79
   1   4   3   26.84    2.52
   1   4   3   31.97    1.74
   1   4   3   30.73    2.21
  -1  -4  -3   30.89    1.57
  -1  -4  -3   29.58    1.81
  -1  -4  -3   32.54    1.84
   1   4   3   30.00    2.43
   1   4   4    2.43    0.59
   1   4   4    1.90    0.76
  -1  -4  -4    1.76    0.71
  -1  -4  -4    2.64    0.59
  -1  -4  -4    2.21    0.62
   1   4   4    2.04    0.85
  -1  -4  -4    1.99    0.47
  -1  -4  -4    2.27    0.47
  -1  -4  -5   39.18    3.03
   1   4   5   36.82    3.34
  -1  -4  -5   38.87    2.27
  -1  -4  -5   39.16    2.05
   1   4   5   38.93    2.22
  -1  -4  -5   40.89    2.21
  -1  -4  -5   37.36    1.99
  -1  -4  -5   40.81    2.27
   1   4   5   38.45    3.03
  -1  -4  -6  219.60    7.07
  -1  -4  -6  219.73    7.20
  -1  -4  -6  222.75    6.79
  -1  -4  -6  228.10    6.85
   1   4   6  229.92    7.19
  -1  -4  -6  212.83    8.59
   1   4   6  220.39    9.67
  -1  -4  -6  231.23    7.03
   1   4   6  211.12    8.49
  -1  -4  -6  225.31    7.16
  -1  -4  -7   90.87    3.63
  -1  -4  -7   96.00    3.82
  -1  -4  -7   88.11    5.00
  -1  -4  -7   90.36    3.52
  -1  -4  -7   97.89    4.06
  -1  -4  -7   95.19    3.94
   1   4   7   90.74    5.83
  -1  -4  -7   88.51    3.86
   1   4   7   94.87    3.94
  -1  -4  -8  112.97    4.30
  -1  -4  -8  109.01    4.06
  -1  -4  -8  105.69    4.22
  -1  -4  -8  103.61    3.96
  -1  -4  -8  107.61    3.92
  -1  -4  -9   32.06    1.76
  -1  -4  -9   32.26    1.69
  -1  -4  -9   31.69    1.87
  -1  -4  -9   33.89    1.93
  -1  -4 -10    0.93    0.37
  -1  -4 -10    1.13    0.30
  -1  -4 -10    1.18    0.28
  -1  -4 -10    1.41    0.37
   1   5 -11    1.00    0.37
   1   5 -11    0.44    0.27
   1   5 -11    1.17    0.42
   1   5 -10    2.06    0.58
   1   5 -10    2.39    0.64
   1   5 -10    2.78    0.70
  -1  -5   9    9.06    1.08
   1   5  -9    8.01    1.07
   1   5  -9    9.82    1.17
   1   5  -9    9.55    1.25
   1   5  -8    2.27    0.70
   1   5  -8    3.85    0.90
   1   5  -8    4.62    0.96
  -1  -5   8    5.40    0.96
  -1  -5   8    3.51    1.45
  -1  -5   8    6.20    2.03
   1   5  -8    3.93    0.68
   1   5  -8    4.21    0.93
  -1  -5   7  407.17   15.53
  -1  -5   7  391.76   11.18
   1   5  -7  409.12   11.82
   1   5  -7  380.54   11.13
   1   5  -7  396.44   11.11
   1   5  -7  359.60   11.09
   1   5  -7  373.63   11.02
  -1  -5   7  394.63   13.99
   1   5  -7  379.71   11.11
   1   5  -6   97.14    4.48
  -1  -5   6   94.65    5.69
  -1  -5   6   99.30    6.38
   1   5  -6   97.21    4.14
   1   5  -6  103.99    4.24
   1   5  -6  101.23    4.08
   1   5  -6   97.11    4.03
  -1  -5   6   93.91    4.07
   1   5  -5  480.40   13.28
   1   5  -5  477.40   12.88
  -1  -5   5  462.46   15.20
  -1  -5   5  467.66   12.74
   1   5  -5  476.89   13.48
  -1  -5   5  463.59   15.77
   1   5  -5  486.11   12.61
   1   5  -5  449.14   12.62
  -1  -5   5  456.18   12.08
   1   5  -5  440.96   12.07
   1   5  -4    9.63    1.17
   1   5  -4    9.39    1.19
  -1  -5   4    9.99    1.70
   1   5  -4    9.88    0.98
  -1  -5   4    9.18    0.97
  -1  -5   4    8.29    1.57
   1   5  -4    9.78    1.16
   1   5  -4   11.34    1.11
  -1  -5   4   10.29    1.10
   1   5  -4    8.50    1.38
   1   5  -3  104.37    4.12
   1   5  -3  106.31    5.04
  -1  -5   3  108.22    5.36
  -1  -5   3  117.28    4.38
  -1  -5   3  107.87    3.90
   1   5  -3   88.43    3.88
   1   5  -3  110.81    3.96
  -1  -5   3  116.33    4.19
   1   5  -3  104.77    4.06
  -1  -5   3  112.84    5.27
  -1  -5   3  108.05    5.13
   1   5  -3  109.84    3.94
   1   5  -3  107.42    5.07
  -1  -5   2  211.03    7.87
   1   5  -2  207.34    6.31
  -1  -5   2  209.28    7.10
   1   5  -2  213.27    6.24
   1   5  -2  207.03    6.48
  -1  -5   2  207.88    6.46
   1   5  -2  204.09    5.98
  -1  -5   2  210.80    6.92
  -1  -5   2  200.43    6.21
   1   5  -2  200.02    7.63
   1   5  -2  202.14    7.56
   1   5  -2  192.26    6.73
  -1  -5   2  218.61    7.97
   1   5  -1  625.53   17.74
  -1  -5   1  650.89   18.06
  -1  -5   1  639.05   17.04
   1   5  -1  612.59   16.05
  -1  -5   1  652.82   17.76
   1   5  -1  652.02   17.96
   1   5  -1  653.64   15.72
   1   5  -1  635.88   15.64
  -1  -5   1  627.24   16.21
   1   5  -1  627.87   17.11
  -1  -5   1  629.27   16.03
  -1  -5   0  110.16    4.76
   1   5   0  110.74    5.21
  -1  -5   0  109.66    3.94
  -1  -5   0  110.65    4.87
   1   5   0  109.12    5.16
  -1  -5   0  115.19    4.06
  -1  -5   0  104.33    4.04
  -1  -5   0  109.65    5.18
   1   5   0  115.11    4.07
   1   5   0  121.88    5.10
  -1  -5  -1   30.59    2.53
  -1  -5  -1   28.38    1.70
  -1  -5  -1   29.76    1.86
   1   5   1   29.49    2.43
   1   5   1   28.91    2.56
   1   5   1   28.86    1.76
  -1  -5  -1   28.44    2.13
   1   5   1   28.89    2.43
  -1  -5  -1   28.55    1.76
   1   5   2    2.58    0.56
  -1  -5  -2    1.77    0.57
   1   5   2    2.54    0.94
   1   5   2    2.20    0.82
   1   5   2    3.05    1.00
  -1  -5  -2    1.39    0.48
  -1  -5  -2    2.10    0.53
  -1  -5  -2    2.63    0.52
   1   5   3  316.13    8.94
  -1  -5  -3  329.60    9.42
  -1  -5  -3  338.74    9.30
   1   5   3  330.69   10.56
  -1  -5  -3  322.83    8.84
  -1  -5  -3  307.52    8.78
   1   5   3  312.39   11.40
  -1  -5  -3  326.95    8.66
   1   5   3  312.70   11.01
   1   5   4  240.46    9.79
   1   5   4  240.96    9.36
  -1  -5  -4  224.15    8.98
  -1  -5  -4  241.05    7.53
  -1  -5  -4  250.33    7.03
  -1  -5  -4  244.63    7.15
  -1  -5  -4  241.05    7.64
  -1  -5  -5  205.84    8.67
  -1  -5  -5  221.12    7.02
   1   5   5  217.64    8.95
  -1  -5  -5  222.48    7.13
  -1  -5  -5  221.66    6.77
  -1  -5  -5  233.22    6.76
   1   5   5  219.53    9.63
  -1  -5  -5  225.03    7.07
  -1  -5  -6  456.02   11.93
  -1  -5  -6  401.05   14.08
  -1  -5  -6  456.32   12.28
  -1  -5  -6  440.18   12.31
   1   5   6  447.28   11.94
   1   5   6  437.71   15.47
  -1  -5  -6  449.09   12.21
  -1  -5  -6  455.48   12.35
   1   5   6  422.30   14.33
  -1  -5  -7   10.67    1.10
  -1  -5  -7   10.72    0.98
  -1  -5  -7   11.43    1.20
  -1  -5  -7   10.49    1.15
  -1  -5  -7   10.76    1.03
  -1  -5  -7   11.65    1.22
  -1  -5  -8  186.36    5.76
  -1  -5  -8  177.71    5.48
  -1  -5  -8  172.64    5.45
  -1  -5  -8  172.18    5.31
  -1  -5  -8  182.13    5.75
  -1  -5  -9   30.60    1.46
  -1  -5  -9   28.28    1.35
  -1  -5  -9   31.25    1.64
  -1  -5  -9   30.00    1.61
  -1  -5 -10   26.70    1.17
  -1  -5 -10   27.31    1.17
   1   6 -11   26.26    1.26
   1   6 -11   25.42    1.18
   1   6 -10    3.14    0.60
   1   6 -10    3.54    0.63
   1   6 -10    2.87    0.62
   1   6  -9   14.80    1.32
   1   6  -9   13.28    1.26
  -1  -6   9   13.56    1.23
   1   6  -9   13.74    1.30
  -1  -6   8    0.60    0.55
   1   6  -8   -0.07    0.30
   1   6  -8    0.15    0.58
   1   6  -8    1.18    0.67
   1   6  -8    0.05    0.51
  -1  -6   7  174.45    9.41
  -1  -6   7  198.14    9.25
   1   6  -7  189.20    6.70
   1   6  -7  202.58    6.74
   1   6  -7  206.06    6.85
  -1  -6   7  203.79    6.86
   1   6  -7  200.56    6.66
  -1  -6   6  440.11   12.42
  -1  -6   6  421.41   15.63
  -1  -6   6  408.81   15.12
   1   6  -6  430.46   12.49
   1   6  -6  428.33   12.18
   1   6  -6  451.35   12.20
   1   6  -5  240.33    7.57
   1   6  -5  262.27    8.36
   1   6  -5  273.08    8.80
  -1  -6   5  258.58    7.65
  -1  -6   5  244.71   10.37
   1   6  -5  257.80    7.96
  -1  -6   5  249.30   10.48
  -1  -6   5  254.27    8.14
   1   6  -4   21.26    1.63
  -1  -6   4   15.80    2.20
   1   6  -4   19.71    1.77
  -1  -6   4   21.67    2.42
  -1  -6   4   18.78    1.51
  -1  -6   4   20.36    1.73
   1   6  -4   22.54    1.86
   1   6  -4   20.97    1.63
   1   6  -4   19.00    2.17
  -1  -6   3   63.42    4.37
  -1  -6   3   62.72    3.13
  -1  -6   3   63.45    2.98
   1   6  -3   59.76    3.12
   1   6  -3   62.77    2.98
   1   6  -3   57.13    3.96
   1   6  -3   70.30    4.30
  -1  -6   2  634.79   16.10
   1   6  -2  594.41   17.90
   1   6  -2  632.24   16.07
  -1  -6   2  602.54   16.16
  -1  -6   2  603.66   15.90
   1   6  -2  594.65   16.83
  -1  -6   2  622.85   18.37
   1   6  -2  614.07   16.16
   1   6  -2  593.39   18.13
  -1  -6   1   10.67    1.23
   1   6  -1   12.44    1.55
   1   6  -1   13.05    1.26
  -1  -6   1   10.08    1.66
   1   6  -1   11.59    1.73
  -1  -6   1   12.22    1.24
   1   6  -1   12.10    1.24
  -1  -6   1   13.61    1.29
   1   6  -1    8.01    1.40
   1   6   0    1.04    0.61
  -1  -6   0    2.16    0.82
  -1  -6   0    1.74    0.61
   1   6   0    0.77    0.45
   1   6   0    1.76    0.85
   1   6   0    0.93    0.46
  -1  -6   0    3.46    0.71
  -1  -6   0    1.13    0.52
   1   6   0    2.02    0.86
  -1  -6  -1  770.39   19.71
   1   6   1  788.61   22.50
  -1  -6  -1  781.04   19.78
   1   6   1  791.55   19.90
   1   6   1  750.89   22.03
   1   6   1  772.31   21.97
  -1  -6  -1  809.66   21.25
  -1  -6  -1  793.81   20.11
  -1  -6  -2  165.80    5.41
   1   6   2  179.55    5.85
  -1  -6  -2  168.40    6.01
  -1  -6  -2  173.88    5.70
   1   6   2  162.45    7.59
  -1  -6  -2  179.85    5.88
   1   6   2  174.87    7.65
   1   6   2  174.02    7.45
   1   6   3  891.29   21.78
  -1  -6  -3  869.06   21.56
   1   6   3  858.78   24.67
   1   6   3  848.77   24.99
  -1  -6  -3  901.43   22.00
  -1  -6  -3  891.62   22.32
  -1  -6  -3  841.85   21.47
  -1  -6  -4   14.39    1.31
  -1  -6  -4   11.98    1.87
   1   6   4   12.42    2.03
  -1  -6  -4   14.30    1.48
   1   6   4   11.59    1.93
  -1  -6  -4   12.53    1.30
  -1  -6  -4   14.52    1.25
   1   6   5  139.23    7.21
  -1  -6  -5  130.79    4.50
  -1  -6  -5  129.75    4.78
  -1  -6  -5  113.85    6.12
   1   6   5  129.86    4.79
   1   6   5  124.06    6.51
  -1  -6  -5  126.25    4.76
  -1  -6  -5  127.96    4.73
   1   6   6  100.07    3.83
  -1  -6  -6  100.43    3.97
  -1  -6  -6  109.93    4.10
  -1  -6  -6  107.65    4.06
  -1  -6  -6  102.45    3.76
  -1  -6  -6  105.17    4.07
  -1  -6  -7    6.18    0.84
  -1  -6  -7    5.78    0.83
  -1  -6  -7    4.95    0.65
  -1  -6  -7    5.51    0.78
  -1  -6  -7    5.78    0.74
  -1  -6  -8   28.05    1.54
  -1  -6  -8   29.28    1.47
  -1  -6  -8   26.66    1.30
  -1  -6  -8   29.26    1.42
  -1  -6  -8   28.21    1.56
  -1  -6  -9    3.63    0.42
  -1  -6  -9    3.22    0.42
   1   7 -10  101.29    3.12
   1   7 -10   85.75    2.83
   1   7  -9    8.55    0.83
   1   7  -9   10.60    1.03
  -1  -7   9    8.08    0.83
   1   7  -9    9.01    0.88
   1   7  -8   46.31    2.41
   1   7  -8   43.49    2.42
   1   7  -8   40.68    1.89
  -1  -7   8   47.58    2.46
   1   7  -8   42.50    2.23
   1   7  -7   83.39    3.82
   1   7  -7   86.58    3.73
   1   7  -7   87.68    3.83
  -1  -7   7   80.65    3.72
   1   7  -7   83.17    3.47
   1   7  -6    2.72    0.77
  -1  -7   6    3.56    1.29
   1   7  -6    1.64    0.49
  -1  -7   6    3.59    0.87
   1   7  -6    3.66    1.02
   1   7  -6    2.81    0.64
   1   7  -5    0.62    0.59
   1   7  -5    0.82    0.52
  -1  -7   5    0.36    0.42
  -1  -7   5    0.75    1.03
  -1  -7   5    0.46    0.50
  -1  -7   4   80.16    3.42
   1   7  -4   78.14    3.40
  -1  -7   4   78.24    5.22
   1   7  -4   72.05    4.62
   1   7  -3  128.78    4.98
   1   7  -3  127.34    6.59
   1   7  -3  121.10    6.39
  -1  -7   3  125.91    4.93
  -1  -7   3  127.61    6.92
  -1  -7   3  135.42    5.14
  -1  -7   3  134.98    5.26
   1   7  -3  126.87    5.17
  -1  -7   2   94.82    5.59
   1   7  -2   94.93    4.12
   1   7  -2   89.80    4.60
  -1  -7   2   93.80    4.00
   1   7  -2   85.38    3.89
  -1  -7   2   89.30    4.07
   1   7  -2   83.06    5.10
  -1  -7   2   77.55    3.74
   1   7  -2   92.06    5.47
  -1  -7   1   77.07    4.81
   1   7  -1   76.64    4.88
  -1  -7   1   76.71    3.57
  -1  -7   1   82.56    3.69
  -1  -7   1   79.73    3.78
   1   7  -1   69.52    4.79
   1   7  -1   82.12    3.66
   1   7  -1   76.87    4.48
   1   7  -1   74.98    3.61
   1   7   0   19.97    1.43
  -1  -7   0   22.27    1.75
  -1  -7   0   17.72    1.68
   1   7   0   16.00    2.08
  -1  -7   0   17.60    1.57
   1   7   0   16.89    1.60
  -1  -7   0   16.42    2.07
   1   7   0   17.40    2.25
   1   7   0   16.81    2.28
   1   7   1   37.35    2.34
  -1  -7  -1   34.57    2.20
   1   7   1   27.64    2.97
  -1  -7  -1   34.88    2.37
   1   7   1   30.54    3.03
  -1  -7  -1   35.22    2.19
   1   7   1   34.36    3.13
  -1  -7  -2  246.48    7.68
   1   7   2  265.27   10.42
  -1  -7  -2  250.21    8.16
  -1  -7  -2  254.84    7.80
  -1  -7  -2  240.61    7.35
   1   7   2  259.97    7.88
   1   7   2  246.51   10.00
  -1  -7  -3  421.12   11.67
  -1  -7  -3  428.39   13.73
  -1  -7  -3  426.97   12.38
   1   7   3  445.51   11.89
  -1  -7  -3  415.04   14.32
  -1  -7  -3  444.77   12.00
  -1  -7  -3  448.00   11.66
   1   7   3  427.13   14.94
  -1  -7  -3  427.75   11.66
   1   7   3  461.97   15.05
   1   7   4    0.01    0.89
  -1  -7  -4    0.08    0.43
  -1  -7  -4    1.09    0.46
  -1  -7  -4   -0.06    0.44
  -1  -7  -4    0.90    0.50
   1   7   4   -0.19    1.02
  -1  -7  -4    1.29    0.64
  -1  -7  -5   80.92    3.29
   1   7   5   81.68    3.43
  -1  -7  -5   84.61    3.47
  -1  -7  -5   82.61    3.12
  -1  -7  -5   78.03    3.24
  -1  -7  -5   81.11    3.29
   1   7   6  220.54    6.52
  -1  -7  -6  228.63    6.69
  -1  -7  -6  234.24    6.42
  -1  -7  -6  233.70    6.72
  -1  -7  -6  236.43    6.82
  -1  -7  -7   18.11    1.13
  -1  -7  -7   18.24    1.03
  -1  -7  -7   18.09    1.15
  -1  -7  -7   15.87    1.08
  -1  -7  -7   15.77    0.89
  -1  -7  -8  199.61    5.20
   1   8  -9    0.34    0.31
   1   8  -9    0.19    0.23
  -1  -8   9    0.13    0.31
   1   8  -8    1.33    0.51
   1   8  -8    0.48    0.37
  -1  -8   8    0.74    0.45
  -1  -8   8    0.34    0.35
   1   8  -7   45.55    2.42
  -1  -8   7   44.48    2.40
  -1  -8   7   48.90    2.57
  -1  -8   6    1.49    0.67
   1   8  -6    0.99    0.42
  -1  -8   6    1.52    0.63
  -1  -8   5  113.58    4.45
  -1  -8   5  134.94    5.06
   1   8  -5  126.73    4.61
  -1  -8   5  132.24    5.08
   1   8  -5  129.18    5.11
  -1  -8   4   45.78    2.58
   1   8  -4   44.93    2.59
  -1  -8   4   44.96    4.00
  -1  -8   4   47.68    2.76
   1   8  -4   46.03    2.81
  -1  -8   4   51.90    2.94
  -1  -8   3    6.22    1.58
   1   8  -3    5.39    0.92
   1   8  -3    6.04    1.04
  -1  -8   3    6.18    1.01
  -1  -8   3    7.02    1.02
   1   8  -3    6.97    0.88
  -1  -8   3    6.76    1.14
   1   8  -2   57.37    3.10
  -1  -8   2   60.56    4.49
  -1  -8   2   56.15    2.97
   1   8  -2   58.46    4.25
  -1  -8   2   52.41    3.08
  -1  -8   2   58.01    3.05
   1   8  -2   55.89    4.31
   1   8  -1   23.59    2.73
  -1  -8   1   29.50    3.01
  -1  -8   1   25.62    1.91
  -1  -8   1   27.54    2.03
   1   8  -1   29.87    1.81
   1   8  -1   30.40    2.76
  -1  -8   1   28.62    2.20
   1   8  -1   26.91    2.06
   1   8  -1   23.16    2.74
   1   8   0   91.22    5.30
   1   8   0   99.60    5.93
   1   8   0  102.99    4.31
  -1  -8   0   92.67    4.27
  -1  -8   0  101.96    4.20
   1   8   0   95.74    5.67
  -1  -8   0   97.08    4.02
   1   8   1  175.49    6.02
  -1  -8  -1  171.22    5.76
   1   8   1  162.58    7.78
   1   8   1  162.83    7.64
  -1  -8  -1  173.18    5.89
  -1  -8  -1  163.94    5.35
  -1  -8  -1  171.09    6.16
  -1  -8  -2   14.94    1.32
   1   8   2   15.46    1.41
  -1  -8  -2   16.28    1.59
  -1  -8  -2   16.72    1.25
  -1  -8  -2   18.77    1.48
  -1  -8  -3  148.05    5.06
   1   8   3  157.60    5.09
  -1  -8  -3  149.19    5.28
  -1  -8  -3  157.78    5.61
  -1  -8  -3  160.94    4.93
  -1  -8  -3  161.47    4.93
  -1  -8  -4   39.30    1.81
  -1  -8  -4   39.44    1.93
  -1  -8  -4   38.57    1.86
   1   8   4   37.73    2.15
  -1  -8  -4   38.41    2.10
   1   8   5   65.05    2.69
  -1  -8  -5   73.05    2.83
  -1  -8  -5   68.44    2.56
  -1  -8  -5   68.12    2.37
  -1  -8  -5   70.15    2.54
  -1  -8  -6    0.13    0.22
   1   8   6    0.43    0.24
   1   9  -8   15.70    0.93
   1   9  -8   15.29    0.95
  -1  -9   8   16.82    1.00
   1   9  -7    8.45    0.83
   1   9  -7    9.48    0.86
  -1  -9   7    9.03    0.88
  -1  -9   7    8.81    0.84
  -1  -9   6    2.69    0.59
   1   9  -6    2.63    0.57
  -1  -9   6    2.55    0.60
   1   9  -6    1.90    0.55
  -1  -9   5   26.19    1.80
   1   9  -5   26.44    1.69
   1   9  -5   24.64    1.55
  -1  -9   5   25.81    1.70
   1   9  -4   19.93    1.47
  -1  -9   4   19.20    1.47
  -1  -9   4   19.17    1.60
  -1  -9   4   18.87    1.51
   1   9  -4   19.19    1.49
  -1  -9   3   -0.30    0.41
   1   9  -3    0.06    0.35
   1   9  -3    0.02    0.42
  -1  -9   3   -0.75    0.59
  -1  -9   3    0.39    0.44
  -1  -9   2   29.68    1.89
   1   9  -2   30.05    2.04
  -1  -9   2   29.87    1.98
  -1  -9   2   32.45    2.18
   1   9  -2   28.78    1.75
   1   9  -2   29.79    1.72
  -1  -9   1    1.89    0.63
   1   9  -1    2.12    0.60
  -1  -9   1    1.89    0.57
  -1  -9   1    1.87    0.70
   1   9  -1    1.64    0.52
  -1  -9   0   42.27    2.48
   1   9   0   38.67    2.22
  -1  -9   0   40.81    2.29
   1   9   0   39.97    2.33
  -1  -9   0   39.95    2.11
  -1  -9   0   39.73    1.88
  -1  -9  -1   -0.12    0.31
   1   9   1    0.83    0.54
  -1  -9  -1    0.84    0.44
   1   9   1    0.00    0.43
  -1  -9  -1    0.05    0.36
  -1  -9  -1   -0.03    0.47
   1   9   2    0.87    0.43
   1   9   2    0.50    0.47
  -1  -9  -2    0.20    0.41
  -1  -9  -2    0.47    0.38
  -1  -9  -3   28.30    1.63
   1   9   3   28.26    1.68
   1   9   4    8.19    0.78
  -1  -9  -4    7.10    0.73
   1   9   5   27.93    1.20
  -1  -9  -5   31.72    1.33
  -1 -10   6    1.71    0.34
   1  10  -6    1.92    0.32
   1  10  -6    1.88    0.35
  -1 -10   5    9.18    0.72
   1  10  -5    9.02    0.72
   1  10  -5    9.20    0.78
  -1 -10   5    8.79    0.80
   1  10  -4   65.07    2.44
  -1 -10   4   62.96    2.59
   1  10  -4   59.51    2.22
  -1 -10   4   59.90    2.27
   1  10  -3   38.49    1.61
   1  10  -3   44.20    2.03
  -1 -10   3   40.90    2.07
   1  10  -2  115.88    3.95
  -1 -10   2  109.61    3.97
  -1 -10   1  137.96    4.60
   1  10  -1  137.38    4.51
   1  10  -1  137.39    4.22
   1  10   0    5.95    0.68
   1  10   0    5.91    0.71
  -1 -10   0    6.34    0.80
   1  10   1  116.46    3.67
   1  10   1  105.11    3.48
  -1 -10  -1  107.30    3.50
  -1 -10  -1  115.96    3.77
   1  10   2    1.83    0.38
  -1 -10  -2    1.72    0.36
   1  10   3  127.51    3.59
  -1 -10  -3  122.75    3.49
   2 -11   0    0.32    0.18
  -2  11   0    0.31    0.17
   2 -11   1   20.64    0.96
  -2  11  -1   19.61    1.01
   2 -11   2   79.95    2.52
  -2  11  -2   92.46    2.71
   2 -10  -4    1.90    0.29
   2 -10  -3   96.34    2.93
   2 -10  -3   95.64    3.02
  -2  10   2    0.59    0.32
   2 -10  -2    0.87    0.27
   2 -10  -2    1.03    0.33
   2 -10  -1    1.73    0.44
  -2  10   1    2.14    0.50
   2 -10  -1    2.22    0.42
   2 -10  -1    1.78    0.37
  -2  10   0   11.29    1.06
   2 -10   0   10.77    0.87
   2 -10   0   11.30    0.95
   2 -10   0   11.73    0.92
   2 -10   1    3.28    0.52
  -2  10  -1    4.79    0.76
   2 -10   1    3.36    0.57
  -2  10  -2  181.89    5.39
   2 -10   2  183.66    5.60
   2 -10   2  176.54    5.35
   2 -10   2  189.30    5.56
  -2  10  -2  199.35    5.83
   2 -10   3   90.65    3.28
  -2  10  -3   86.72    3.22
   2 -10   3   81.08    3.02
  -2  10  -3   89.07    3.20
   2 -10   3   84.26    3.01
  -2  10  -4   55.29    2.18
   2 -10   4   49.36    2.06
  -2  10  -4   49.02    2.22
   2 -10   4   53.27    2.30
   2 -10   5   13.68    0.90
   2 -10   5   15.75    1.07
  -2  10  -5   14.34    1.04
  -2  10  -6    3.22    0.47
  -2  10  -6    3.06    0.36
   2 -10   6    3.24    0.46
   2 -10   6    4.14    0.45
   2  -9  -6   35.07    1.34
   2  -9  -5  109.22    3.16
   2  -9  -5  117.16    3.53
   2  -9  -4   64.77    2.57
   2  -9  -4   62.93    2.36
   2  -9  -4   66.11    2.45
   2  -9  -3    7.45    0.89
   2  -9  -3    8.79    0.86
   2  -9  -3    8.76    0.79
  -2   9   3    8.24    0.83
  -2   9   2   27.50    1.75
   2  -9  -2   24.50    1.55
   2  -9  -2   23.94    1.64
   2  -9  -1   32.40    1.88
   2  -9  -1   32.30    1.87
  -2   9   1   35.68    2.15
  -2   9   0  264.68    8.09
   2  -9   0  260.24    7.77
   2  -9   0  256.84    7.62
  -2   9  -1   94.70    4.02
  -2   9  -1   96.08    3.75
   2  -9   1   94.29    3.86
   2  -9   1   93.35    3.67
  -2   9  -2  247.98    7.69
  -2   9  -2  247.14    7.58
   2  -9   2  235.90    7.22
   2  -9   2  244.20    7.62
   2  -9   3   17.10    1.37
  -2   9  -3   18.36    1.60
  -2   9  -3   18.25    1.52
   2  -9   3   17.55    1.54
  -2   9  -4   41.48    2.42
  -2   9  -4   44.12    2.29
   2  -9   4   42.34    2.18
   2  -9   4   41.66    2.43
   2  -9   5   76.05    3.35
  -2   9  -5   78.51    3.43
   2  -9   5   83.91    3.17
  -2   9  -5   78.71    3.00
   2  -9   5   77.84    2.88
  -2   9  -6   48.57    2.40
   2  -9   6   46.57    2.35
   2  -9   6   46.52    2.12
   2  -9   7    0.88    0.35
  -2   9  -7    0.52    0.34
  -2   9  -7    0.77    0.29
   2  -9   7    0.77    0.37
  -2   9  -7    0.39    0.30
   2  -9   8   21.72    1.15
   2  -9   8   21.54    1.04
   2  -8  -7   25.17    1.22
   2  -8  -6   54.39    2.11
   2  -8  -6   58.55    2.33
   2  -8  -6   52.51    1.95
   2  -8  -5   94.46    3.49
   2  -8  -5   93.70    3.34
   2  -8  -5   89.79    3.19
   2  -8  -5   87.10    2.98
   2  -8  -4    0.62    0.41
   2  -8  -4    0.83    0.48
   2  -8  -4    1.37    0.36
   2  -8  -3  155.72    5.25
  -2   8   3  159.81    5.33
   2  -8  -3  146.57    5.28
   2  -8  -3  157.14    5.02
  -2   8   2    2.80    0.77
   2  -8  -2    2.45    0.97
  -2   8   2    3.50    1.07
  -2   8   2    2.41    0.65
   2  -8  -2    1.67    0.48
   2  -8  -2    2.31    0.63
  -2   8   2    2.19    1.06
   2  -8  -1   60.70    2.95
  -2   8   1   69.45    3.99
   2  -8  -1   68.15    3.12
  -2   8   1   63.22    4.56
  -2   8   1   64.69    3.27
   2  -8  -1   68.26    4.40
  -2   8   1   66.84    4.47
  -2   8   0  174.33    5.69
   2  -8   0  172.94    7.70
   2  -8   0  161.11    5.55
   2  -8   0  163.51    5.77
  -2   8   0  149.19    7.64
  -2   8   0  158.20    7.31
  -2   8  -1  125.51    4.84
   2  -8   1  127.22    4.89
   2  -8   1  123.45    4.60
   2  -8   1  119.88    6.35
  -2   8  -1  130.90    6.88
  -2   8  -1  122.70    5.98
   2  -8   2  112.26    4.30
  -2   8  -2  122.04    4.79
   2  -8   2  109.42    4.57
  -2   8  -2  109.46    5.36
   2  -8   2  112.80    4.61
   2  -8   2  113.27    6.10
  -2   8  -2  103.52    6.11
  -2   8  -3    1.94    0.82
   2  -8   3    1.65    0.67
  -2   8  -3    1.44    0.64
   2  -8   3    2.34    1.01
  -2   8  -3    0.87    0.47
   2  -8   3    2.68    1.22
   2  -8   3    1.52    0.56
   2  -8   3    2.09    0.69
  -2   8  -3    1.25    0.92
   2  -8   4    1.85    1.03
  -2   8  -4    0.86    0.83
   2  -8   4    2.24    0.78
  -2   8  -4    2.41    0.79
   2  -8   4    2.29    1.03
   2  -8   4    1.76    0.56
  -2   8  -4    1.51    0.83
  -2   8  -4    1.59    0.63
   2  -8   5   15.05    1.19
  -2   8  -5   16.81    1.65
   2  -8   5   14.76    1.29
   2  -8   5   16.08    1.58
  -2   8  -5   14.45    1.26
  -2   8  -6    8.36    1.16
   2  -8   6    9.05    1.17
  -2   8  -7   40.32    2.25
  -2   8  -7   40.61    1.97
   2  -8   7   36.11    2.20
  -2   8  -8  109.52    3.74
   2  -8   8  112.83    3.95
  -2   8  -8  107.19    3.82
   2  -8   9   32.72    1.51
  -2   8  -9   27.05    1.35
   2  -7  -8   65.25    2.35
   2  -7  -7   72.71    2.73
   2  -7  -7   80.18    2.99
   2  -7  -7   78.06    2.85
   2  -7  -6  143.20    4.74
   2  -7  -6  143.23    4.83
   2  -7  -6  141.21    4.54
   2  -7  -6  135.99    4.35
   2  -7  -5   56.59    2.77
   2  -7  -5   63.46    2.94
   2  -7  -5   64.63    2.72
   2  -7  -4   53.94    3.76
   2  -7  -4   51.32    2.32
   2  -7  -4   56.54    2.81
   2  -7  -4   55.03    2.52
  -2   7   4   54.46    3.75
  -2   7   4   58.46    2.66
   2  -7  -4   55.84    2.76
  -2   7   4   52.85    4.04
  -2   7   3   35.84    2.21
   2  -7  -3   36.05    2.96
   2  -7  -3   40.11    3.06
  -2   7   3   39.56    3.10
  -2   7   3   30.97    2.98
   2  -7  -3   38.03    2.22
   2  -7  -3   36.55    2.22
   2  -7  -3   38.12    2.00
   2  -7  -3   37.16    2.09
  -2   7   3   35.54    3.31
  -2   7   2    1.02    0.92
   2  -7  -2    0.03    0.58
   2  -7  -2    0.92    0.60
  -2   7   2    0.05    0.54
   2  -7  -2   -0.12    0.37
   2  -7  -2    0.11    0.31
   2  -7  -2   -0.43    0.45
  -2   7   2   -0.02    0.70
  -2   7   1  104.41    5.60
   2  -7  -1   92.49    4.81
   2  -7  -1  100.73    4.02
  -2   7   1   91.99    5.50
  -2   7   1  110.94    5.16
   2  -7  -1   98.78    3.92
   2  -7  -1   97.61    5.34
   2  -7   0   10.04    1.43
  -2   7   0   11.59    1.54
  -2   7   0   12.99    1.81
  -2   7   0    9.68    1.13
   2  -7   0   12.02    1.83
   2  -7   0   10.99    1.13
   2  -7   0   10.51    1.18
   2  -7   0   13.51    1.43
  -2   7   0   10.56    1.78
  -2   7  -1  295.15   10.43
  -2   7  -1  318.37    9.91
   2  -7   1  303.99    9.25
  -2   7  -1  299.39    9.14
   2  -7   1  311.84    9.20
  -2   7  -1  319.74   10.18
   2  -7   1  302.42   11.62
   2  -7   1  294.80    8.72
   2  -7   1  287.69   10.91
  -2   7  -1  288.73   11.22
   2  -7   2  119.74    6.19
   2  -7   2  119.50    4.78
  -2   7  -2  121.65    6.39
   2  -7   2  125.01    6.74
  -2   7  -2  124.79    4.94
  -2   7  -2  120.48    4.69
   2  -7   2  130.17    4.93
  -2   7  -2  122.70    4.81
  -2   7  -2  120.37    5.51
   2  -7   3  144.09    5.39
   2  -7   3  128.35    7.07
  -2   7  -3  138.66    5.39
   2  -7   3  135.72    5.15
  -2   7  -3  135.78    5.30
  -2   7  -3  139.05    5.43
   2  -7   3  142.70    6.73
  -2   7  -3  132.25    6.73
  -2   7  -3  140.50    6.22
   2  -7   4  799.78   22.38
  -2   7  -4  790.80   20.70
  -2   7  -4  813.79   20.81
  -2   7  -4  776.07   19.55
   2  -7   4  799.79   20.20
  -2   7  -4  799.84   22.10
   2  -7   4  757.75   23.47
   2  -7   4  792.29   20.58
  -2   7  -4  774.97   20.66
  -2   7  -4  765.69   22.55
  -2   7  -5   25.65    1.75
  -2   7  -5   26.03    2.17
  -2   7  -5   31.23    2.30
   2  -7   5   32.42    3.34
  -2   7  -5   28.08    2.26
  -2   7  -5   28.35    1.88
  -2   7  -5   26.35    2.58
   2  -7   5   29.76    2.00
   2  -7   5   31.35    2.28
  -2   7  -5   28.29    1.87
  -2   7  -5   27.11    2.72
   2  -7   6  253.10    7.59
  -2   7  -6  268.12    8.40
  -2   7  -6  265.47    9.79
  -2   7  -6  248.43    7.73
  -2   7  -6  241.50    8.41
  -2   7  -6  254.01    8.43
   2  -7   6  268.75    8.42
  -2   7  -6  248.55    7.54
   2  -7   6  243.60   10.33
  -2   7  -7   18.16    1.79
  -2   7  -7   15.81    1.40
  -2   7  -7   17.79    1.42
   2  -7   7   17.97    1.67
  -2   7  -7   17.49    1.60
  -2   7  -8   35.16    1.99
  -2   7  -8   32.54    2.22
  -2   7  -8   31.64    1.78
   2  -7   8   31.69    2.07
  -2   7  -8   32.21    1.90
  -2   7  -8   34.94    2.13
  -2   7  -9  104.13    3.94
   2  -7   9  104.62    3.79
  -2   7  -9   99.98    3.38
  -2   7  -9  107.88    3.79
   2  -7  10    2.02    0.38
  -2   7 -10    0.92    0.31
   2  -6  -9  114.84    3.42
   2  -6  -9  116.63    3.56
   2  -6  -8    1.27    0.40
   2  -6  -8    0.77    0.39
   2  -6  -8    0.78    0.38
   2  -6  -7   44.28    2.30
   2  -6  -7   42.01    2.15
   2  -6  -7   41.14    2.20
   2  -6  -7   43.37    2.14
   2  -6  -6    2.14    0.50
  -2   6   6    3.01    1.31
  -2   6   6    1.23    0.62
   2  -6  -6    1.58    0.44
   2  -6  -6    1.75    0.87
   2  -6  -6    2.71    0.68
   2  -6  -6    2.21    0.61
   2  -6  -6    2.56    0.62
   2  -6  -6    2.34    0.56
   2  -6  -5   77.87    3.25
  -2   6   5   75.39    4.55
   2  -6  -5   74.31    3.34
   2  -6  -5   75.59    2.87
   2  -6  -5   79.84    3.45
   2  -6  -5   77.78    3.14
   2  -6  -5   70.62    4.49
  -2   6   5   73.04    4.76
  -2   6   4  111.49    6.05
  -2   6   4  124.06    5.91
   2  -6  -4  118.08    4.46
   2  -6  -4  124.50    5.44
   2  -6  -4  112.33    5.71
   2  -6  -4  116.50    4.48
  -2   6   4  113.84    5.56
   2  -6  -4  127.31    4.37
  -2   6   3  123.91    6.20
   2  -6  -3  119.07    5.64
   2  -6  -3  125.31    4.24
  -2   6   3  120.18    5.48
   2  -6  -3  115.42    5.44
   2  -6  -3  111.68    4.30
  -2   6   3  109.33    5.64
  -2   6   3  123.00    5.72
   2  -6  -3  120.11    4.21
  -2   6   2   58.27    3.96
   2  -6  -2   53.51    3.48
  -2   6   2   70.92    4.32
   2  -6  -2   63.80    3.88
   2  -6  -2   61.00    2.81
   2  -6  -2   59.64    2.79
   2  -6  -2   67.83    2.85
   2  -6  -2   62.41    2.67
  -2   6   2   68.56    3.89
  -2   6   2   67.43    3.70
  -2   6   1  585.90   17.15
  -2   6   1  608.73   16.20
   2  -6  -1  610.63   17.14
  -2   6   1  600.07   16.50
   2  -6  -1  567.64   14.47
   2  -6  -1  596.39   15.37
   2  -6  -1  553.78   14.75
   2  -6  -1  554.69   14.91
   2  -6  -1  619.82   14.99
   2  -6  -1  530.61   15.98
  -2   6   1  555.93   17.17
   2  -6   0  157.61    5.43
  -2   6   0  161.77    5.52
  -2   6   0  161.70    6.14
  -2   6   0  170.89    6.38
   2  -6   0  163.90    5.27
   2  -6   0  171.07    5.45
   2  -6   0  161.71    7.27
   2  -6   0  176.77    7.11
   2  -6   0  161.51    5.62
  -2   6   0  144.10    6.83
   2  -6   1  214.48    8.85
  -2   6  -1  216.57    6.93
   2  -6   1  216.19    8.43
  -2   6  -1  234.67    7.72
  -2   6  -1  230.39    7.71
   2  -6   1  219.09    7.02
  -2   6  -1  222.58    8.72
   2  -6   1  224.69    6.99
  -2   6  -1  217.13    7.03
   2  -6   1  235.78    6.93
  -2   6  -2  171.88    6.40
  -2   6  -2  162.43    5.57
   2  -6   2  153.17    7.25
   2  -6   2  154.72    6.81
  -2   6  -2  153.03    5.57
  -2   6  -2  161.95    5.94
  -2   6  -2  155.69    5.57
  -2   6  -2  150.48    6.88
   2  -6   2  158.96    5.50
   2  -6   2  159.74    5.52
  -2   6  -3   17.69    1.35
   2  -6   3   20.16    2.51
  -2   6  -3   17.71    1.58
   2  -6   3   23.35    2.35
  -2   6  -3   19.62    1.71
   2  -6   3   15.32    2.06
  -2   6  -3   16.76    1.58
  -2   6  -3   16.37    1.55
  -2   6  -3   14.74    1.19
  -2   6  -3   17.10    1.86
   2  -6   3   19.83    1.58
   2  -6   3   15.08    1.45
  -2   6  -3   16.16    2.01
   2  -6   4   58.48    3.71
  -2   6  -4   55.72    3.08
  -2   6  -4   59.04    3.91
  -2   6  -4   56.47    3.11
  -2   6  -4   56.35    3.66
  -2   6  -4   58.33    3.16
  -2   6  -4   54.22    2.65
   2  -6   4   54.91    2.80
   2  -6   4   54.74    4.16
   2  -6   4   57.41    3.03
   2  -6   4   53.60    4.21
  -2   6  -4   49.59    2.47
  -2   6  -5    0.96    0.68
   2  -6   5   -0.04    0.87
  -2   6  -5    0.62    0.51
  -2   6  -5    0.27    0.61
   2  -6   5    0.86    0.58
   2  -6   5    0.61    0.79
  -2   6  -5    0.43    0.44
  -2   6  -5   -0.02    0.61
  -2   6  -5    0.83    0.74
  -2   6  -5    0.48    0.67
   2  -6   5    0.02    0.41
   2  -6   6 1000.21   28.10
   2  -6   6  969.08   29.65
  -2   6  -6 1054.27   25.81
  -2   6  -6 1037.74   25.52
  -2   6  -6 1019.37   27.36
   2  -6   6 1013.84   24.72
  -2   6  -6  996.57   24.98
  -2   6  -6  952.88   25.68
  -2   6  -6  961.11   24.60
  -2   6  -7   84.73    4.31
   2  -6   7   89.15    6.44
  -2   6  -7   89.80    3.76
  -2   6  -7   89.53    5.15
  -2   6  -7   92.48    4.07
  -2   6  -7   92.39    3.97
  -2   6  -7   93.03    4.34
  -2   6  -8   53.64    2.98
  -2   6  -8   51.81    2.61
  -2   6  -8   52.05    2.76
  -2   6  -8   54.04    2.40
  -2   6  -8   53.04    3.12
   2  -6   8   52.91    2.95
  -2   6  -8   54.18    2.73
  -2   6  -8   58.57    3.06
  -2   6  -9   62.85    2.74
   2  -6   9   63.98    3.06
  -2   6  -9   65.91    3.20
  -2   6  -9   69.52    3.11
  -2   6  -9   63.34    2.87
  -2   6 -10   16.25    1.07
  -2   6 -10   15.71    1.12
  -2   6 -10   13.71    1.16
   2  -6  10   14.82    1.17
  -2   6 -10   16.45    1.20
   2  -5 -10   17.58    0.99
   2  -5 -10   16.37    0.97
   2  -5  -9    0.94    0.40
   2  -5  -9    1.21    0.45
   2  -5  -9    1.88    0.51
   2  -5  -8   64.43    2.65
   2  -5  -8   64.62    2.80
   2  -5  -8   61.79    2.83
   2  -5  -8   63.47    2.64
   2  -5  -8   67.87    2.92
   2  -5  -8   61.00    2.81
   2  -5  -7   31.15    1.80
   2  -5  -7   32.63    2.00
   2  -5  -7   30.80    1.99
   2  -5  -7   33.12    1.85
   2  -5  -7   30.59    1.97
   2  -5  -7   33.86    2.01
   2  -5  -7   29.42    2.86
   2  -5  -6   19.73    1.41
   2  -5  -6   16.11    2.08
   2  -5  -6   20.82    1.56
   2  -5  -6   18.29    1.53
   2  -5  -6   18.37    1.31
   2  -5  -6   16.66    1.28
   2  -5  -6   17.78    1.44
   2  -5  -6   18.42    1.54
  -2   5   6   14.46    1.98
   2  -5  -6   21.38    1.79
  -2   5   5   22.80    2.45
  -2   5   5   27.69    2.60
   2  -5  -5   25.93    1.57
   2  -5  -5   25.26    1.79
   2  -5  -5   25.72    1.73
   2  -5  -5   27.86    1.85
   2  -5  -5   26.59    1.75
   2  -5  -5   25.81    2.56
   2  -5  -4   51.97    2.45
   2  -5  -4   45.84    2.09
  -2   5   4   42.75    3.06
   2  -5  -4   43.92    3.20
  -2   5   4   44.58    3.38
   2  -5  -4   48.65    2.35
   2  -5  -4   47.94    2.92
   2  -5  -4   51.14    2.33
  -2   5   4   47.13    3.10
   2  -5  -4   41.53    2.30
   2  -5  -4   43.77    2.33
   2  -5  -3   61.67    3.65
   2  -5  -3   66.82    3.62
  -2   5   3   64.29    3.56
   2  -5  -3   61.33    2.76
   2  -5  -3   68.94    2.72
   2  -5  -3   65.06    2.75
  -2   5   3   69.85    3.92
   2  -5  -2    0.01    0.44
  -2   5   2   -0.14    0.41
   2  -5  -2    0.69    0.58
  -2   5   2    0.05    0.51
   2  -5  -2    0.95    0.36
   2  -5  -2    0.44    0.36
   2  -5  -2    0.96    0.42
   2  -5  -2    0.38    0.30
  -2   5   2    0.48    0.55
   2  -5  -1  257.07    8.35
   2  -5  -1  259.11    8.93
   2  -5  -1  282.81    7.58
   2  -5  -1  269.55    7.81
  -2   5   1  274.74    8.69
   2  -5  -1  254.61    7.41
  -2   5   1  268.55    8.30
  -2   5   1  259.82    9.20
   2  -5   0  291.36    9.42
   2  -5   0  290.65    9.79
  -2   5   0  258.96    9.33
   2  -5   0  281.59    7.68
   2  -5   0  263.90    7.92
  -2   5   0  284.82    8.75
  -2   5   0  265.44    8.36
   2  -5   0  288.85    7.83
  -2   5  -1  939.48   23.50
   2  -5   1  926.14   24.57
   2  -5   1  922.92   24.02
  -2   5  -1  926.29   23.06
   2  -5   1  949.36   22.99
   2  -5   1  944.33   22.80
   2  -5   1  917.19   25.04
  -2   5  -1  964.39   23.73
  -2   5  -1  966.89   24.95
   2  -5   2    1.61    0.78
   2  -5   2    0.48    0.66
   2  -5   2    1.19    0.65
  -2   5  -2    0.75    0.43
  -2   5  -2    0.77    0.41
  -2   5  -2    0.93    0.46
   2  -5   2    1.22    0.47
   2  -5   2    1.72    0.50
  -2   5  -2    0.63    0.51
   2  -5   2    1.10    0.53
  -2   5  -3  119.90    4.63
   2  -5   3  118.69    5.83
   2  -5   3  124.31    5.38
  -2   5  -3  117.99    4.53
  -2   5  -3  121.19    4.54
  -2   5  -3  118.16    3.97
   2  -5   3  115.50    5.85
  -2   5  -3  115.86    4.05
   2  -5   3  120.72    4.29
  -2   5  -3  122.20    4.57
  -2   5  -3  112.92    5.33
  -2   5  -4  275.98    8.34
   2  -5   4  245.72   10.29
  -2   5  -4  265.35    7.82
  -2   5  -4  271.72    8.32
  -2   5  -4  253.59    7.50
  -2   5  -4  264.83    8.24
  -2   5  -4  255.77    7.70
  -2   5  -4  281.73    9.17
  -2   5  -4  269.30    9.19
  -2   5  -4  261.87    8.17
   2  -5   4  263.13    7.80
   2  -5   4  262.13    8.90
   2  -5   4  264.91    9.86
  -2   5  -5   59.94    3.09
  -2   5  -5   54.58    2.66
   2  -5   5   60.23    3.35
  -2   5  -5   61.95    3.25
  -2   5  -5   52.33    3.52
  -2   5  -5   60.62    3.25
   2  -5   5   59.04    4.12
  -2   5  -5   60.32    2.92
  -2   5  -5   59.16    2.87
  -2   5  -5   58.62    3.07
   2  -5   5   59.73    4.77
   2  -5   5   55.78    2.74
  -2   5  -5   58.03    3.47
  -2   5  -6  644.53   17.57
   2  -5   6  629.05   19.09
  -2   5  -6  686.65   17.24
   2  -5   6  630.77   21.42
  -2   5  -6  669.65   17.50
  -2   5  -6  619.40   16.52
  -2   5  -6  668.65   18.97
  -2   5  -6  630.39   16.83
  -2   5  -6  635.86   16.87
   2  -5   6  626.15   16.49
   2  -5   7  372.34   15.35
  -2   5  -7  383.35   11.01
  -2   5  -7  390.50   11.72
  -2   5  -7  386.71   11.43
  -2   5  -7  367.26   10.69
  -2   5  -7  369.11   10.96
  -2   5  -7  388.26   10.49
   2  -5   7  382.65   10.46
  -2   5  -7  354.49   12.63
  -2   5  -8   60.66    2.97
  -2   5  -8   66.35    3.39
  -2   5  -8   65.69    3.60
   2  -5   8   64.59    5.67
  -2   5  -8   62.31    4.19
  -2   5  -8   64.82    3.25
  -2   5  -8   61.45    3.01
  -2   5  -8   67.00    3.41
  -2   5  -9    9.28    1.14
  -2   5  -9    9.29    1.24
  -2   5  -9    9.53    1.07
  -2   5  -9   11.34    1.27
  -2   5 -10   27.44    1.70
  -2   5 -10   27.83    1.81
   2  -5  10   28.18    1.79
  -2   5 -10   26.41    1.59
  -2   5 -10   28.42    1.74
  -2   5 -11    3.38    0.46
   2  -5  11    5.17    0.57
  -2   5 -11    3.76    0.52
  -2   5 -11    4.20    0.51
   2  -4 -11   31.22    1.26
   2  -4 -11   33.48    1.36
   2  -4 -10   25.52    1.35
   2  -4 -10   25.27    1.49
   2  -4 -10   25.12    1.41
   2  -4  -9    1.54    0.47
   2  -4  -9    0.13    0.36
   2  -4  -9    0.72    0.44
   2  -4  -9    0.11    0.35
   2  -4  -9    0.12    0.42
   2  -4  -9    0.08    0.45
   2  -4  -8   29.73    1.85
   2  -4  -8   29.04    1.92
   2  -4  -8   30.48    2.90
   2  -4  -8   29.39    1.99
   2  -4  -8   28.62    1.79
   2  -4  -8   30.97    1.94
   2  -4  -8   27.16    1.80
   2  -4  -8   30.06    1.98
   2  -4  -8   30.00    1.96
   2  -4  -7  171.62    5.69
  -2   4   7  168.25    7.51
   2  -4  -7  177.66    5.79
   2  -4  -7  174.93    5.58
   2  -4  -7  174.11    5.62
   2  -4  -7  182.75    6.07
   2  -4  -7  167.64    5.87
   2  -4  -7  185.41    6.12
   2  -4  -7  171.41    5.81
   2  -4  -7  168.34    7.64
   2  -4  -7  174.06    5.93
   2  -4  -6   36.53    2.04
   2  -4  -6   37.91    2.18
   2  -4  -6   37.52    2.06
   2  -4  -6   39.35    2.06
   2  -4  -6   39.36    2.31
   2  -4  -6   36.12    2.17
   2  -4  -6   35.12    3.02
   2  -4  -6   43.17    2.40
   2  -4  -6   36.21    2.10
  -2   4   6   35.16    2.94
   2  -4  -6   39.17    2.23
  -2   4   6   35.21    2.87
  -2   4   5  213.81    8.19
  -2   4   5  214.87    8.07
   2  -4  -5  221.00    6.46
   2  -4  -5  208.79    8.19
   2  -4  -5  218.23    6.41
   2  -4  -5  221.89    6.93
   2  -4  -5  224.90    6.66
   2  -4  -5  213.66    6.66
   2  -4  -5  211.27    6.69
   2  -4  -5  214.68    6.64
   2  -4  -5  235.92    7.00
   2  -4  -5  230.54    6.65
   2  -4  -4   10.10    1.02
  -2   4   4    9.49    1.32
   2  -4  -4    8.67    0.83
   2  -4  -4    9.09    1.12
   2  -4  -4    9.70    1.41
   2  -4  -4    9.85    0.95
   2  -4  -4    8.84    0.95
   2  -4  -4    8.81    0.91
   2  -4  -4   11.05    0.99
   2  -4  -4   10.39    0.97
  -2   4   4    8.92    1.21
   2  -4  -4    7.49    0.93
   2  -4  -3   25.72    1.50
  -2   4   3   27.52    2.04
   2  -4  -3   25.74    1.52
  -2   4   3   25.13    2.06
   2  -4  -3   28.09    1.68
   2  -4  -3   26.59    1.97
   2  -4  -3   27.39    1.54
   2  -4  -3   27.04    2.11
   2  -4  -2  480.54   13.23
   2  -4  -2  444.13   12.91
  -2   4   2  492.29   13.61
  -2   4   2  477.01   12.76
  -2   4   1  302.33    8.55
  -2   4   1  301.70    9.49
   2  -4  -1  295.70    8.73
  -2   4   1  311.02    9.10
   2  -4  -1  305.06    9.32
  -2   4   0 1337.83   31.18
   2  -4   0 1313.64   32.21
  -2   4   0 1282.15   30.52
   2  -4   0 1255.73   31.59
   2  -4   0 1264.66   31.19
  -2   4   0 1250.52   31.77
   2  -4   1  101.41    4.63
  -2   4  -1  105.15    3.99
  -2   4  -1  102.46    3.70
  -2   4  -1  102.07    4.48
   2  -4   1   98.93    4.33
   2  -4   1   94.96    4.36
   2  -4   2  121.57    5.29
   2  -4   2  117.01    4.88
   2  -4   2  121.82    5.42
  -2   4  -2  128.31    4.55
  -2   4  -2  121.28    5.05
   2  -4   3   40.10    2.55
  -2   4  -3   40.85    2.28
   2  -4   3   37.73    3.10
  -2   4  -3   40.34    2.63
   2  -4   3   37.19    2.75
  -2   4  -4  389.67   10.73
  -2   4  -4  412.79   11.58
   2  -4   4  423.25   11.91
   2  -4   4  423.49   12.88
  -2   4  -4  409.04   12.13
  -2   4  -4  420.39   11.05
  -2   4  -4  424.25   11.04
   2  -4   4  403.11   13.97
   2  -4   4  406.81   10.95
  -2   4  -4  425.80   11.42
  -2   4  -4  429.19   11.54
  -2   4  -4  406.77   12.07
   2  -4   5  320.64    9.24
   2  -4   5  283.40   11.84
  -2   4  -5  311.52    9.05
  -2   4  -5  294.25    9.22
  -2   4  -5  302.16    8.54
   2  -4   5  305.48   10.39
  -2   4  -5  312.55    9.23
  -2   4  -5  314.94   10.14
  -2   4  -5  301.17    8.75
  -2   4  -5  281.42    9.24
  -2   4  -5  315.47    8.82
   2  -4   5  299.07    8.59
  -2   4  -6  156.40    5.55
   2  -4   6  155.32    8.56
  -2   4  -6  147.27    5.20
  -2   4  -6  148.74    6.57
  -2   4  -6  160.54    5.50
   2  -4   6  160.47    6.72
  -2   4  -6  166.11    6.03
   2  -4   6  149.91    5.18
  -2   4  -6  153.69    5.47
  -2   4  -6  159.31    5.83
  -2   4  -7   17.81    2.17
  -2   4  -7   19.82    1.70
  -2   4  -7   20.39    1.64
  -2   4  -7   20.37    1.75
  -2   4  -7   19.63    1.64
   2  -4   7   22.21    1.58
  -2   4  -7   21.07    1.85
   2  -4   7   19.59    3.10
   2  -4   8    2.81    1.72
  -2   4  -8    0.63    0.68
  -2   4  -8    1.81    0.66
  -2   4  -8    0.51    0.61
  -2   4  -8    0.93    0.57
  -2   4  -8    0.87    0.60
  -2   4  -8    0.87    0.61
  -2   4  -9  127.91    5.13
  -2   4  -9  123.26    4.62
  -2   4  -9  127.87    4.87
  -2   4  -9  116.93    4.56
  -2   4  -9  121.62    4.80
  -2   4 -10   26.22    1.83
  -2   4 -10   23.84    1.63
   2  -4  10   24.57    1.84
  -2   4 -10   28.04    1.82
  -2   4 -10   28.55    1.81
  -2   4 -11   37.63    1.75
   2  -4  11   35.81    1.75
  -2   4 -11   32.76    1.61
  -2   4 -11   34.00    1.66
   2  -3 -11    3.12    0.51
   2  -3 -11    2.66    0.43
   2  -3 -11    2.33    0.40
   2  -3 -10   33.39    1.83
   2  -3 -10   29.97    1.80
   2  -3 -10   34.50    1.71
   2  -3 -10   31.96    1.75
   2  -3 -10   35.41    1.97
   2  -3 -10   32.72    1.84
   2  -3  -9    3.82    0.74
   2  -3  -9    6.10    0.93
   2  -3  -9    4.36    0.77
   2  -3  -9    5.12    0.83
   2  -3  -9    5.20    0.76
   2  -3  -9    4.79    0.85
   2  -3  -9    7.05    1.01
   2  -3  -8   34.95    2.13
   2  -3  -8   31.85    2.10
   2  -3  -8   33.74    2.14
   2  -3  -8   32.07    1.81
   2  -3  -8   30.51    1.93
   2  -3  -8   34.86    2.07
   2  -3  -8   34.58    2.01
   2  -3  -8   27.39    2.82
   2  -3  -8   33.79    2.19
   2  -3  -8   33.74    2.18
  -2   3   8   31.25    2.97
   2  -3  -7    8.13    1.06
   2  -3  -7   12.28    1.09
   2  -3  -7    8.53    1.52
  -2   3   7    8.22    1.50
   2  -3  -7    8.16    1.12
   2  -3  -7    9.94    1.22
   2  -3  -7    9.30    1.01
   2  -3  -7   10.30    1.11
   2  -3  -7    7.94    0.96
   2  -3  -7    8.49    1.08
   2  -3  -7    7.59    1.03
   2  -3  -6    4.01    0.68
   2  -3  -6    3.46    0.69
  -2   3   6    2.89    0.80
   2  -3  -6    5.18    1.23
  -2   3   6    4.04    0.90
   2  -3  -6    4.99    0.76
   2  -3  -6    5.39    0.74
   2  -3  -6    5.06    0.75
   2  -3  -6    6.21    0.91
   2  -3  -6    3.29    0.70
   2  -3  -6    3.55    0.63
   2  -3  -6    3.62    0.76
   2  -3  -5    1.35    0.38
   2  -3  -5    1.77    0.70
   2  -3  -5    1.93    0.54
  -2   3   5    1.25    0.60
   2  -3  -5    2.05    0.47
   2  -3  -5    2.06    0.47
   2  -3  -5    1.88    0.47
   2  -3  -5    1.10    0.42
   2  -3  -5    1.69    0.49
   2  -3  -5    1.62    0.51
   2  -3  -5    1.39    0.44
   2  -3  -4   92.37    3.43
   2  -3  -4  104.16    4.51
   2  -3  -4   98.89    3.04
  -2   3   4  101.81    4.27
   2  -3  -4  102.87    3.61
   2  -3  -4   94.35    3.41
   2  -3  -4   99.52    3.81
  -2   3   4   97.02    3.98
   2  -3  -3  552.54   15.02
  -2   3   3  556.25   14.67
  -2   3   3  565.81   14.99
   2  -3  -3  575.42   14.73
   2  -3  -2    0.82    0.48
   2  -3  -2    0.61    0.41
  -2   3   2    0.55    0.37
  -2   3   2    0.47    0.41
  -2   3   1  150.71    4.97
   2  -3  -1  138.47    5.04
   2  -3  -1  146.48    5.05
   2  -3  -1  137.65    4.53
  -2   3   1  145.40    5.13
  -2   3   1  141.08    4.29
   2  -3   0  382.82   10.65
   2  -3   0  369.31    9.74
   2  -3   0  391.38   10.80
   2  -3   0  380.70   10.85
   2  -3   0  386.50   11.03
  -2   3   0  382.40    9.66
  -2   3   0  401.76   10.46
  -2   3   0  401.04   10.84
   2  -3   1   51.86    2.83
   2  -3   1   53.88    3.01
  -2   3  -1   55.66    2.79
   2  -3   1   53.88    2.66
  -2   3  -1   55.69    2.50
   2  -3   1   55.69    2.79
   2  -3   2    1.87    0.70
   2  -3   2    0.29    0.41
  -2   3  -2    0.59    0.37
   2  -3   2    1.37    0.55
   2  -3   2    0.82    0.76
  -2   3  -2    0.67    0.53
  -2   3  -3    2.81    0.62
   2  -3   3    2.16    0.73
   2  -3   3    3.65    1.05
  -2   3  -3    3.85    0.78
  -2   3  -3    3.71    0.76
   2  -3   3    3.53    0.66
   2  -3   4  889.51   25.01
  -2   3  -4  935.50   22.50
   2  -3   4  920.44   22.27
   2  -3   4  868.81   21.07
  -2   3  -4  899.46   22.51
   2  -3   4  904.93   23.14
  -2   3  -4  914.97   22.83
   2  -3   5  178.10    5.55
   2  -3   5  174.80    6.46
   2  -3   5  167.91    8.17
  -2   3  -5  176.14    5.75
  -2   3  -5  176.67    5.84
  -2   3  -5  163.24    6.37
  -2   3  -5  164.47    5.29
  -2   3  -5  175.10    5.50
  -2   3  -5  167.58    6.07
  -2   3  -5  173.11    5.64
   2  -3   5  167.47    5.34
  -2   3  -6  446.38   12.23
   2  -3   6  412.40   11.50
  -2   3  -6  429.84   11.79
  -2   3  -6  443.17   11.66
  -2   3  -6  428.11   13.22
  -2   3  -6  449.79   11.85
   2  -3   6  412.78   15.71
   2  -3   7   26.12    3.45
   2  -3   7   30.03    1.86
  -2   3  -7   29.48    1.94
  -2   3  -7   24.27    2.46
  -2   3  -7   33.06    2.11
  -2   3  -7   31.51    2.17
   2  -3   8    1.05    1.23
  -2   3  -8    0.83    0.51
  -2   3  -8    2.29    0.64
  -2   3  -8    2.46    0.78
  -2   3  -8    2.64    0.68
  -2   3  -8    0.80    0.52
  -2   3  -9    3.52    0.88
  -2   3  -9    3.52    0.79
  -2   3  -9    3.14    0.64
  -2   3  -9    2.05    0.63
  -2   3  -9    2.70    0.74
  -2   3  -9    1.41    0.59
  -2   3 -10    2.55    0.71
  -2   3 -10    2.06    0.63
   2  -3  10    1.80    0.66
  -2   3 -10    1.00    0.49
  -2   3 -10    1.08    0.51
   2  -3  11    6.48    0.90
  -2   3 -11    6.75    0.75
  -2   3 -11    5.95    0.70
  -2   3 -11    6.87    0.70
   2  -2 -12    0.17    0.18
   2  -2 -11    8.22    0.84
   2  -2 -11    7.70    0.76
   2  -2 -11    9.06    0.80
   2  -2 -11    8.46    0.86
   2  -2 -11    8.94    0.87
   2  -2 -10    2.82    0.59
   2  -2 -10    2.11    0.62
   2  -2 -10    1.79    0.54
   2  -2 -10    2.92    0.62
   2  -2 -10    2.18    0.48
   2  -2 -10    2.08    0.64
   2  -2 -10    1.85    0.62
   2  -2  -9  263.92    7.99
   2  -2  -9  244.81    9.84
   2  -2  -9  261.67    7.91
   2  -2  -9  256.33    7.57
   2  -2  -9  267.55    7.71
   2  -2  -9  249.23    7.38
   2  -2  -9  259.85    8.01
   2  -2  -9  258.45    8.07
   2  -2  -8   76.54    3.48
   2  -2  -8   73.82    3.02
  -2   2   8   72.91    4.63
   2  -2  -8   79.36    3.22
   2  -2  -8   83.65    3.66
   2  -2  -8   81.06    3.56
   2  -2  -8   74.12    3.24
   2  -2  -8   84.34    3.43
   2  -2  -8   72.83    4.66
   2  -2  -8   73.69    3.57
   2  -2  -7  266.45    7.75
   2  -2  -7  263.65    7.87
   2  -2  -7  248.32    9.47
   2  -2  -7  251.50    7.28
   2  -2  -7  245.26    7.62
   2  -2  -7  253.58    7.76
   2  -2  -7  248.13    7.40
   2  -2  -7  258.86    7.53
  -2   2   7  224.26    9.01
   2  -2  -7  262.32    7.45
   2  -2  -7  250.46    7.90
  -2   2   6   37.67    2.42
   2  -2  -6   35.44    1.91
   2  -2  -6   41.54    2.12
   2  -2  -6   37.58    2.06
   2  -2  -6   37.26    1.90
   2  -2  -6   37.69    1.96
   2  -2  -6   39.59    2.00
   2  -2  -6   41.57    2.20
   2  -2  -6   37.40    2.10
   2  -2  -6   39.04    2.93
   2  -2  -6   37.72    2.21
   2  -2  -5   13.94    1.05
   2  -2  -5   15.57    1.68
   2  -2  -5   17.02    1.26
   2  -2  -5   14.07    1.12
   2  -2  -5   16.09    1.15
   2  -2  -5   15.04    1.12
   2  -2  -5   17.27    1.25
   2  -2  -5   17.13    1.33
   2  -2  -4  281.91    8.70
   2  -2  -4  288.01    7.84
  -2   2   4  275.29    7.99
  -2   2   3  958.06   23.36
   2  -2  -3  948.46   23.51
   2  -2  -3  987.81   23.86
   2  -2  -3  987.88   23.42
   2  -2  -2  324.76    8.80
   2  -2  -2  324.01    8.70
  -2   2   2  306.44    8.14
   2  -2  -2  319.54    8.62
   2  -2  -1  422.39   10.30
  -2   2   1  403.21   10.67
   2  -2  -1  423.75   11.29
   2  -2  -1  414.74   10.86
   2  -2  -1  430.70   10.83
  -2   2   1  392.06    9.73
   2  -2   0    1.68    0.29
   2  -2   0    0.89    0.56
   2  -2   0    0.91    0.44
   2  -2   0    1.15    0.44
  -2   2   0    0.76    0.34
   2  -2   1   81.76    3.15
   2  -2   1   82.99    3.22
  -2   2  -1   84.04    3.05
   2  -2   1   78.42    3.67
   2  -2   1   81.31    3.32
   2  -2   2  323.88    9.23
   2  -2   2  328.62   10.28
   2  -2   2  329.46    8.99
   2  -2   2  321.44    9.10
  -2   2  -2  334.84    8.20
  -2   2  -2  338.02    8.98
   2  -2   3   38.76    2.96
  -2   2  -3   39.26    1.28
  -2   2  -3   42.03    2.15
   2  -2   3   42.55    2.06
  -2   2  -3   46.38    2.23
   2  -2   3   40.95    2.15
   2  -2   3   41.40    2.23
   2  -2   4  900.86   21.00
  -2   2  -4  855.55   21.64
   2  -2   4  904.43   21.58
   2  -2   4  854.51   24.01
  -2   2  -4  871.64   21.23
   2  -2   5   48.67    2.46
   2  -2   5   44.53    3.81
  -2   2  -5   41.16    2.57
  -2   2  -5   45.39    2.74
  -2   2  -5   42.99    2.07
  -2   2  -5   49.09    2.21
  -2   2  -6   30.36    2.43
  -2   2  -6   30.40    1.86
  -2   2  -6   28.77    1.93
  -2   2  -6   28.91    1.76
  -2   2  -6   28.20    1.62
   2  -2   6   28.21    3.30
  -2   2  -6   30.58    1.82
   2  -2   6   29.23    1.75
  -2   2  -7  165.20    5.35
  -2   2  -7  163.70    5.62
  -2   2  -7  160.41    5.76
  -2   2  -7  178.10    5.80
   2  -2   7  156.97    8.79
   2  -2   7  162.63    5.43
  -2   2  -7  174.73    5.85
   2  -2   8    2.02    1.31
  -2   2  -8    1.39    0.58
  -2   2  -8    0.49    0.40
  -2   2  -8    0.27    0.45
  -2   2  -8    1.01    0.54
   2  -2   8    1.27    0.46
  -2   2  -8    0.59    0.51
   2  -2   9  121.42    7.97
  -2   2  -9  126.69    4.87
  -2   2  -9  132.22    4.53
  -2   2  -9  126.92    4.95
  -2   2  -9  128.66    4.77
  -2   2  -9  131.84    4.90
  -2   2 -10   31.65    1.98
  -2   2 -10   32.01    1.98
  -2   2 -10   32.36    2.02
  -2   2 -10   34.03    1.88
   2  -2  10   32.78    2.38
  -2   2 -10   32.69    1.89
  -2   2 -10   30.14    1.68
  -2   2 -11    0.69    0.33
  -2   2 -11    0.35    0.39
   2  -2  11    0.38    0.40
  -2   2 -12  261.95    6.61
   2  -1 -12   28.42    1.33
   2  -1 -12   26.18    1.24
   2  -1 -12   27.57    1.25
   2  -1 -11    0.58    0.33
   2  -1 -11    0.48    0.40
   2  -1 -11    1.03    0.40
   2  -1 -11    0.22    0.29
   2  -1 -11    0.55    0.41
   2  -1 -10  102.97    4.05
   2  -1 -10   99.23    3.65
   2  -1 -10   97.03    3.84
   2  -1 -10  102.25    3.76
   2  -1 -10   98.41    3.96
   2  -1 -10   93.69    3.98
   2  -1  -9   47.80    2.65
   2  -1  -9   46.84    2.63
   2  -1  -9   44.40    2.54
   2  -1  -9   42.87    2.61
   2  -1  -9   42.86    2.28
   2  -1  -9   45.89    2.39
   2  -1  -9   40.53    3.41
   2  -1  -9   45.53    2.18
   2  -1  -8  301.17    8.92
  -2   1   8  278.14   11.56
   2  -1  -8  287.08    8.41
   2  -1  -8  290.45    8.17
   2  -1  -8  268.26   10.46
   2  -1  -8  290.94    8.81
   2  -1  -8  305.91    8.55
   2  -1  -8  312.39    8.33
   2  -1  -8  288.93    8.83
   2  -1  -8  295.94    9.07
   2  -1  -7   -0.26    0.42
  -2   1   7    1.28    0.62
   2  -1  -7    0.29    0.56
   2  -1  -7    1.04    0.41
   2  -1  -7    0.69    0.44
   2  -1  -7    0.81    0.73
   2  -1  -7    1.03    0.52
   2  -1  -7    0.78    0.40
   2  -1  -7    0.67    0.39
   2  -1  -7    0.83    0.49
   2  -1  -7    0.98    0.55
   2  -1  -6  318.89   10.49
   2  -1  -6  332.79    9.09
   2  -1  -6  328.77    9.03
   2  -1  -6  319.29    9.09
   2  -1  -6  325.64    8.80
   2  -1  -6  326.49    8.73
   2  -1  -6  324.09    8.78
   2  -1  -6  322.33    8.72
   2  -1  -6  333.64    9.14
   2  -1  -6  327.88    9.30
   2  -1  -5    7.39    1.14
   2  -1  -4 1249.13   30.45
   2  -1  -4 1266.56   29.38
   2  -1  -4 1233.12   29.44
   2  -1  -3  539.28   13.22
   2  -1  -3  515.62   13.26
   2  -1  -3  534.01   13.66
  -2   1   2 1104.96   26.93
   2  -1  -2 1187.11   27.02
   2  -1  -2 1097.97   26.98
   2  -1  -2 1178.17   26.99
  -2   1   1 8839.07  217.18
   2  -1  -1 9197.85  217.42
   2  -1  -1 9999.00  217.46
   2  -1  -1 9893.75  218.42
   2  -1  -1 9613.02  216.94
   2  -1   0 1541.37   35.81
  -2   1   0 1482.83   35.60
  -2   1  -1 1931.53   46.53
   2  -1   1 1893.30   46.55
   2  -1   1 2180.19   46.82
   2  -1   1 1934.19   47.74
  -2   1  -1 2108.95   46.24
   2  -1   2  214.03    5.95
   2  -1   2  213.15    6.05
  -2   1  -2  208.14    5.48
  -2   1  -2  210.77    6.08
   2  -1   3  106.18    3.60
  -2   1  -3  104.40    3.05
   2  -1   3   95.70    4.77
  -2   1  -3  103.68    3.67
  -2   1  -3  106.09    3.85
   2  -1   3  106.46    3.50
  -2   1  -4  277.82    6.96
  -2   1  -4  272.83    7.32
   2  -1   4  262.73    9.69
   2  -1   4  273.24    7.41
  -2   1  -4  277.72    8.00
   2  -1   4  266.72    7.19
  -2   1  -5    1.52    0.56
   2  -1   5    1.16    1.10
  -2   1  -5    1.95    0.52
  -2   1  -5    2.62    0.51
  -2   1  -6   79.26    3.11
   2  -1   6   80.34    5.48
  -2   1  -6   81.41    3.25
  -2   1  -6   77.63    3.32
  -2   1  -6   79.62    3.02
  -2   1  -6   86.90    3.32
  -2   1  -7   52.74    2.57
   2  -1   7   55.36    4.83
  -2   1  -7   62.48    2.82
  -2   1  -7   53.39    2.70
  -2   1  -7   58.66    2.79
  -2   1  -7   54.66    2.53
   2  -1   7   54.09    2.63
  -2   1  -7   57.90    2.80
  -2   1  -8   27.34    1.79
  -2   1  -8   22.26    1.77
  -2   1  -8   24.33    1.78
   2  -1   8   23.94    3.36
  -2   1  -8   21.97    1.67
   2  -1   8   23.02    1.63
  -2   1  -8   24.55    1.81
  -2   1  -9    1.55    0.52
  -2   1  -9    1.84    0.68
  -2   1  -9    2.60    0.64
  -2   1  -9    1.43    0.47
   2  -1   9    1.01    0.39
  -2   1 -10   50.04    2.36
  -2   1 -10   51.72    2.60
  -2   1 -10   51.87    2.54
  -2   1 -10   49.53    2.30
   2  -1  10   50.25    3.01
  -2   1 -11    0.47    0.25
  -2   1 -11    1.82    0.49
   2  -1  11    0.67    0.51
  -2   1 -11    1.25    0.36
  -2   1 -12    8.63    0.59
   2   0 -12   25.33    1.33
   2   0 -12   23.35    1.17
   2   0 -12   25.26    1.34
   2   0 -11    6.38    0.79
   2   0 -11    6.33    0.81
   2   0 -11    8.57    0.99
   2   0 -11    7.57    0.93
   2   0 -10    7.70    1.06
   2   0 -10    6.72    0.89
   2   0 -10    6.09    0.93
   2   0 -10    6.97    0.84
   2   0 -10    6.95    0.99
   2   0 -10    5.75    0.98
   2   0  -9  141.68    5.22
   2   0  -9  132.63    4.34
  -2   0   9  126.68    7.55
   2   0  -9  134.81    4.32
   2   0  -9  135.48    4.66
   2   0  -9  127.78    4.94
   2   0  -9  136.06    4.62
   2   0  -9  141.05    4.78
   2   0  -9  129.75    4.97
   2   0  -9  136.65    5.26
   2   0  -8   53.67    2.84
   2   0  -8   53.33    3.80
   2   0  -8   55.52    2.82
  -2   0   8   51.17    4.51
   2   0  -8   55.17    2.43
   2   0  -8   55.68    2.55
   2   0  -8   51.24    2.74
   2   0  -8   56.25    2.59
   2   0  -8   54.07    2.56
   2   0  -8   52.78    2.32
   2   0  -8   51.46    2.90
   2   0  -7   16.06    1.39
   2   0  -7   12.24    1.21
   2   0  -7   15.65    1.86
   2   0  -7   15.04    1.15
   2   0  -7   15.64    1.20
  -2   0   7   13.00    1.66
   2   0  -7   13.05    1.11
   2   0  -7   14.12    1.06
   2   0  -7   16.02    1.20
   2   0  -7   13.60    1.27
   2   0  -7   13.05    1.32
   2   0  -6  580.95   14.48
   2   0  -6  565.65   14.06
   2   0  -6  543.23   15.86
  -2   0   6  554.50   14.71
   2   0  -6  557.34   14.02
   2   0  -6  551.60   14.38
   2   0  -6  563.55   14.03
   2   0  -6  557.58   14.39
   2   0  -6  555.13   14.60
   2   0  -6  582.39   14.33
   2   0  -5  591.30   14.42
   2   0  -5  610.96   16.16
   2   0  -4  669.04   16.48
   2   0  -4  698.98   17.48
  -2   0   4  676.25   16.61
   2   0  -3  195.23    5.84
   2   0  -3  189.66    5.48
   2   0  -3  189.48    5.46
  -2   0   3  184.12    5.53
   2   0  -2  442.90   11.39
   2   0  -2  454.67   11.38
   2   0  -2  471.74   11.43
  -2   0   2  436.34   11.02
  -2   0   1  757.51   18.82
  -2   0   1  774.77   18.59
   2   0  -1  788.71   19.05
   2   0   0 1930.84   43.96
  -2   0   0 1744.38   42.57
   2   0   0 1879.38   42.20
  -2   0   0 1887.48   42.73
   2   0   0 1876.36   42.94
  -2   0  -1  972.05   24.43
   2   0   1 1041.28   25.69
   2   0   1 1088.22   24.33
   2   0   1 1074.91   24.70
  -2   0  -1  973.96   24.27
   2   0   1 1066.33   24.61
   2   0   1 1071.40   24.73
   2   0   2  524.81   13.30
  -2   0  -2  517.15   13.51
  -2   0  -2  560.53   13.48
  -2   0  -2  544.81   13.12
  -2   0  -2  517.86   12.70
   2   0   2  519.37   14.64
   2   0   2  534.56   13.39
   2   0   2  582.66   13.73
  -2   0  -2  543.85   13.02
  -2   0  -3   99.58    3.22
  -2   0  -3  107.58    3.97
   2   0   3  109.44    3.57
  -2   0  -3  109.27    3.61
   2   0   3  103.49    4.78
  -2   0  -3  107.40    3.57
  -2   0  -3  106.59    3.42
   2   0   3  108.47    3.83
   2   0   4  679.37   19.48
  -2   0  -4  670.22   16.76
  -2   0  -4  691.36   16.81
  -2   0  -4  679.57   17.88
  -2   0  -4  709.86   17.48
  -2   0  -4  706.60   16.94
   2   0   4  697.91   16.79
   2   0   4  693.55   17.44
  -2   0  -5   49.53    2.35
   2   0   5   47.28    3.67
  -2   0  -5   50.27    2.20
  -2   0  -5   46.45    2.34
  -2   0  -5   50.08    2.25
   2   0   5   47.81    2.44
  -2   0  -6    0.50    0.41
  -2   0  -6    1.24    0.45
   2   0   6    1.12    0.90
  -2   0  -6    0.49    0.36
  -2   0  -6    0.26    0.26
  -2   0  -6    1.02    0.45
  -2   0  -6    0.64    0.36
  -2   0  -7  301.47    8.52
   2   0   7  295.60   12.20
  -2   0  -7  303.79    8.83
  -2   0  -7  291.29    8.40
  -2   0  -7  293.64    8.65
  -2   0  -7  305.09    8.72
  -2   0  -7  310.98    8.68
  -2   0  -8  144.46    5.04
   2   0   8  128.01    7.62
  -2   0  -8  130.13    4.99
  -2   0  -8  141.96    4.97
  -2   0  -8  133.02    4.70
  -2   0  -8  132.00    4.85
  -2   0  -8  137.34    4.73
  -2   0  -8  143.14    4.91
  -2   0  -9  203.47    6.59
   2   0   9  205.18    9.23
   2   0   9  204.12    6.34
  -2   0  -9  202.22    6.75
  -2   0  -9  210.23    6.49
   2   0   9  206.20    7.55
  -2   0  -9  215.21    6.31
  -2   0 -10   54.30    2.52
   2   0  10   49.70    2.98
  -2   0 -10   58.40    2.72
  -2   0 -10   54.05    2.48
  -2   0 -11   93.41    3.12
  -2   0 -11  100.60    3.40
   2   0  11   94.63    3.72
   2   1 -12   -0.02    0.27
   2   1 -12    0.39    0.24
   2   1 -12    0.55    0.32
   2   1 -11    8.61    0.88
   2   1 -11    7.99    0.90
   2   1 -11    9.31    1.05
   2   1 -11    8.53    1.04
   2   1 -10   57.76    2.62
   2   1 -10   57.34    2.86
   2   1 -10   60.07    2.47
   2   1 -10   57.76    2.79
   2   1 -10   56.90    3.04
   2   1 -10   61.51    3.05
   2   1  -9   23.33    1.83
   2   1  -9   21.25    1.37
  -2  -1   9   20.87    3.10
   2   1  -9   21.43    1.57
   2   1  -9   20.24    1.79
   2   1  -9   23.67    1.82
   2   1  -9   23.47    1.61
   2   1  -9   20.91    1.42
   2   1  -9   21.00    1.66
   2   1  -8   36.12    2.28
  -2  -1   8   28.29    2.72
  -2  -1   8   32.18    3.71
   2   1  -8   33.50    2.08
   2   1  -8   32.48    1.78
   2   1  -8   32.10    2.11
   2   1  -8   33.47    1.82
   2   1  -8   34.82    1.92
   2   1  -8   31.87    1.95
   2   1  -8   33.41    2.27
   2   1  -7   70.95    3.15
  -2  -1   7   61.16    3.91
   2   1  -7   67.37    2.73
   2   1  -7   69.20    2.91
   2   1  -7   67.99    3.05
   2   1  -7   68.65    2.70
   2   1  -7   68.15    2.74
   2   1  -7   60.79    2.87
   2   1  -7   61.74    3.08
   2   1  -6  279.60    7.84
   2   1  -6  261.81    7.38
   2   1  -6  283.31    7.83
  -2  -1   6  263.83    9.23
   2   1  -6  273.43    7.34
   2   1  -6  268.93    7.33
  -2  -1   6  269.35    7.76
   2   1  -6  259.53    7.65
   2   1  -6  267.02    7.91
  -2  -1   5  224.14    6.80
  -2  -1   5  237.54    6.68
  -2  -1   5  250.25    8.21
   2   1  -5  236.08    6.51
  -2  -1   4  540.01   13.11
   2   1  -4  559.12   13.77
  -2  -1   4  551.20   13.92
  -2  -1   4  546.00   13.84
  -2  -1   3 1032.52   25.88
  -2  -1   3 1073.47   25.10
   2   1  -3 1112.94   26.08
  -2  -1   3 1078.83   26.17
  -2  -1   2 1111.29   27.60
  -2  -1   2 1167.39   27.97
  -2  -1   2 1134.88   26.86
  -2  -1   1 3947.55   88.63
  -2  -1   1 3929.08   89.62
  -2  -1   1 3987.98   89.28
   2   1  -1 3747.90   88.96
   2   1  -1 4037.51   89.34
  -2  -1   0   98.26    3.52
  -2  -1   0   95.50    3.02
  -2  -1   0   97.44    3.28
   2   1   0   97.53    3.92
   2   1   0  107.11    3.51
   2   1   0   94.04    3.21
   2   1   1 1333.59   31.46
  -2  -1  -1 1273.21   30.33
   2   1   1 1349.79   30.67
  -2  -1  -1 1306.51   30.71
   2   1   1 1388.35   30.80
   2   1   2  280.94    9.02
  -2  -1  -2  301.96    8.17
   2   1   2  320.91    8.42
  -2  -1  -2  314.15    8.38
   2   1   2  314.06    8.66
  -2  -1  -2  291.59    8.32
   2   1   2  291.21    8.04
   2   1   2  298.01    8.49
   2   1   3  306.59    8.98
   2   1   3  309.22    8.18
  -2  -1  -3  295.92    8.23
  -2  -1  -3  298.56    8.18
   2   1   3  289.18    8.16
  -2  -1  -3  275.10    8.05
   2   1   3  301.39    9.49
   2   1   3  299.58    8.61
  -2  -1  -4   84.81    3.33
   2   1   4   79.87    2.96
  -2  -1  -4   86.72    3.10
   2   1   4   77.47    4.26
  -2  -1  -4   79.27    3.30
   2   1   4   81.84    3.60
  -2  -1  -5   81.93    3.55
  -2  -1  -5   74.26    3.24
   2   1   5   81.11    4.68
  -2  -1  -5   82.29    3.10
   2   1   5   83.36    3.73
   2   1   6   27.75    2.01
  -2  -1  -6   24.41    1.81
  -2  -1  -6   24.46    1.49
   2   1   6   25.01    2.74
   2   1   6   25.86    2.64
  -2  -1  -6   26.35    1.67
  -2  -1  -6   24.59    1.65
  -2  -1  -6   26.52    2.00
  -2  -1  -6   26.26    1.68
  -2  -1  -6   25.47    1.65
  -2  -1  -7  224.00    7.02
  -2  -1  -7  228.21    7.08
   2   1   7  229.36    9.78
   2   1   7  221.70    9.42
   2   1   7  226.03    7.90
  -2  -1  -7  219.46    6.66
  -2  -1  -7  226.55    6.94
  -2  -1  -7  219.74    6.89
  -2  -1  -8  213.47    6.91
   2   1   8  211.42    9.51
  -2  -1  -8  214.74    6.97
   2   1   8  212.26    7.72
  -2  -1  -8  213.65    6.54
  -2  -1  -8  218.29    6.78
  -2  -1  -8  210.47    6.69
  -2  -1  -9   88.47    3.63
  -2  -1  -9   81.84    3.26
   2   1   9   86.87    4.23
  -2  -1  -9   87.31    3.65
  -2  -1  -9   79.51    3.24
  -2  -1  -9   84.76    3.35
  -2  -1  -9   83.16    3.36
   2   1   9   80.70    3.31
  -2  -1 -10   32.07    1.84
   2   1  10   33.11    2.20
  -2  -1 -10   33.90    1.93
  -2  -1 -10   31.57    1.64
  -2  -1 -11   16.67    1.01
  -2  -1 -11   17.04    1.09
   2   2 -12   16.89    0.97
   2   2 -12   17.13    1.13
   2   2 -11   39.92    2.07
   2   2 -11   38.94    2.20
   2   2 -11   42.15    2.21
   2   2 -10   23.66    1.77
   2   2 -10   25.33    1.68
   2   2 -10   26.61    1.68
   2   2 -10   24.63    1.93
   2   2 -10   24.21    1.84
   2   2  -9   67.71    3.34
  -2  -2   9   72.32    5.92
   2   2  -9   68.67    3.12
   2   2  -9   65.42    2.69
   2   2  -9   71.25    2.71
   2   2  -9   72.63    3.16
   2   2  -9   64.87    3.38
   2   2  -9   62.45    3.17
   2   2  -8   14.74    1.34
   2   2  -8   16.57    1.40
  -2  -2   8   14.97    2.70
   2   2  -8   12.52    1.33
   2   2  -8   15.22    1.20
  -2  -2   8   14.70    2.07
   2   2  -8   15.75    1.16
   2   2  -8   14.18    1.34
   2   2  -8   17.18    1.63
   2   2  -8   15.16    1.48
   2   2  -7  175.24    5.76
  -2  -2   7  158.91    7.16
   2   2  -7  166.92    5.48
   2   2  -7  170.81    5.25
   2   2  -7  165.03    5.61
   2   2  -7  158.64    5.48
   2   2  -7  172.11    5.05
   2   2  -7  164.59    5.14
   2   2  -7  164.65    5.43
   2   2  -7  160.52    5.71
   2   2  -6   47.84    2.35
   2   2  -6   46.64    2.23
  -2  -2   6   42.28    3.14
   2   2  -6   44.09    2.27
   2   2  -6   45.98    2.28
   2   2  -6   44.12    1.97
   2   2  -6   41.98    2.14
   2   2  -6   43.98    2.08
   2   2  -6   41.71    2.29
   2   2  -5   54.87    2.49
  -2  -2   5   53.42    3.33
  -2  -2   5   52.18    2.40
  -2  -2   5   56.94    2.68
  -2  -2   4   62.14    2.91
  -2  -2   4   59.67    2.25
  -2  -2   4   66.83    3.51
  -2  -2   4   69.33    2.73
  -2  -2   3  188.75    5.62
  -2  -2   3  180.95    5.12
   2   2  -3  185.67    5.46
  -2  -2   3  189.17    6.05
  -2  -2   3  197.76    6.51
   2   2  -2  550.21   13.85
   2   2  -2  569.77   14.33
  -2  -2   2  552.12   13.57
  -2  -2   2  548.07   14.09
  -2  -2   2  544.80   14.57
  -2  -2   2  583.87   14.81
   2   2  -2  595.91   14.13
   2   2  -1  192.72    5.85
  -2  -2   1  181.74    5.67
   2   2  -1  190.26    5.41
  -2  -2   1  199.26    5.97
  -2  -2   1  189.08    6.08
   2   2  -1  198.15    5.81
  -2  -2   0  201.40    6.20
   2   2   0  185.08    5.97
   2   2   0  193.52    5.48
  -2  -2   0  197.86    5.69
  -2  -2   0  195.47    5.85
   2   2   0  187.03    5.94
   2   2   1  456.07   12.25
  -2  -2  -1  453.49   12.03
  -2  -2  -1  461.17   11.03
   2   2   1  426.59   11.28
  -2  -2  -1  443.21   11.11
   2   2   1  446.29   12.11
   2   2   1  431.25   11.96
  -2  -2  -1  459.57   11.81
  -2  -2  -2  378.46   10.50
  -2  -2  -2  381.10   10.56
   2   2   2  397.74   11.10
   2   2   2  376.08   10.06
  -2  -2  -2  394.84    9.61
   2   2   2  373.78   10.85
   2   2   2  370.71   10.78
  -2  -2  -3  191.37    6.12
   2   2   3  186.12    6.71
   2   2   3  175.90    6.37
   2   2   3  177.28    5.66
   2   2   3  184.96    5.86
  -2  -2  -3  181.18    5.01
   2   2   3  171.68    6.23
  -2  -2  -3  181.14    5.87
  -2  -2  -4    5.11    0.85
   2   2   4    5.90    1.10
  -2  -2  -4    6.68    0.86
  -2  -2  -4    6.20    0.84
  -2  -2  -4    7.23    1.00
   2   2   4    8.50    1.37
  -2  -2  -4    5.98    0.72
   2   2   4    6.44    0.80
   2   2   4    5.47    0.85
   2   2   4    6.40    1.05
  -2  -2  -5  120.24    5.11
  -2  -2  -5  136.93    4.52
  -2  -2  -5  132.00    4.78
   2   2   5  128.93    6.19
   2   2   5  132.28    5.88
  -2  -2  -5  127.26    4.16
   2   2   5  136.13    5.54
   2   2   5  136.35    5.04
  -2  -2  -6   24.52    1.71
  -2  -2  -6   25.89    2.18
   2   2   6   22.96    1.96
  -2  -2  -6   23.83    1.65
   2   2   6   25.33    2.72
  -2  -2  -6   24.11    1.52
   2   2   6   24.54    2.15
  -2  -2  -6   24.47    1.87
  -2  -2  -6   24.48    1.70
   2   2   7  101.45    6.00
  -2  -2  -7   88.90    4.14
  -2  -2  -7   98.77    4.01
  -2  -2  -7   87.15    3.82
  -2  -2  -7   93.00    3.83
   2   2   7   92.87    4.44
  -2  -2  -7   99.23    3.86
  -2  -2  -7   95.14    3.90
  -2  -2  -7  101.11    3.68
  -2  -2  -8   96.43    3.97
  -2  -2  -8   93.56    3.57
  -2  -2  -8   96.34    3.95
   2   2   8   93.59    4.44
  -2  -2  -8   95.04    3.75
  -2  -2  -8   88.53    3.78
   2   2   8   93.34    5.92
  -2  -2  -9  271.18    7.74
  -2  -2  -9  257.53    7.22
   2   2   9  249.87    8.19
  -2  -2  -9  274.00    7.74
  -2  -2  -9  255.37    7.17
  -2  -2  -9  253.51    7.47
   2   2  10    2.79    0.66
  -2  -2 -10    3.31    0.59
  -2  -2 -10    3.82    0.63
  -2  -2 -10    3.05    0.53
  -2  -2 -11   31.46    1.37
  -2  -2 -11   34.05    1.43
   2   3 -12    1.05    0.29
   2   3 -12    1.15    0.35
   2   3 -11    5.85    0.68
   2   3 -11    6.84    0.90
   2   3 -11    5.64    0.75
   2   3 -10   75.38    3.17
   2   3 -10   79.14    3.55
   2   3 -10   77.06    3.38
   2   3 -10   73.96    3.38
   2   3  -9   33.39    1.76
  -2  -3   9   33.96    4.13
   2   3  -9   32.74    2.05
   2   3  -9   31.78    1.90
   2   3  -9   32.75    2.18
   2   3  -9   31.08    2.21
   2   3  -9   30.57    2.14
   2   3  -8    3.21    0.63
   2   3  -8    4.44    0.84
   2   3  -8    3.79    0.79
  -2  -3   8    3.92    1.28
   2   3  -8    4.23    0.88
   2   3  -8    2.44    0.68
  -2  -3   8    2.06    1.15
   2   3  -8    4.77    0.81
   2   3  -8    5.10    0.98
   2   3  -7  205.57    6.18
   2   3  -7  193.91    6.53
   2   3  -7  208.88    6.65
   2   3  -7  210.19    6.54
  -2  -3   7  200.45    8.58
   2   3  -7  194.32    6.20
   2   3  -7  209.53    6.76
   2   3  -7  199.46    6.60
   2   3  -6  101.72    3.93
   2   3  -6  102.16    4.04
   2   3  -6  110.86    4.08
  -2  -3   6  102.44    5.46
   2   3  -6   97.31    3.71
   2   3  -6  103.69    4.02
   2   3  -5   16.16    1.31
  -2  -3   5   16.52    1.28
   2   3  -5   15.52    1.24
  -2  -3   5   14.97    1.06
  -2  -3   5   17.57    2.03
   2   3  -5   17.76    1.36
   2   3  -5   15.99    1.18
   2   3  -5   17.14    1.32
  -2  -3   5   17.85    1.63
   2   3  -5   15.93    1.27
   2   3  -4  246.25    7.18
  -2  -3   4  242.04    8.51
  -2  -3   4  248.26    7.99
  -2  -3   4  249.19    7.25
  -2  -3   4  240.58    6.73
  -2  -3   3 1429.44   34.30
  -2  -3   3 1405.54   33.92
  -2  -3   3 1365.27   32.97
  -2  -3   3 1378.56   32.37
   2   3  -3 1451.00   33.77
   2   3  -3 1384.21   32.70
   2   3  -3 1339.55   32.61
   2   3  -2  199.63    6.54
  -2  -3   2  195.46    6.73
  -2  -3   2  212.79    6.87
   2   3  -2  203.47    5.85
  -2  -3   2  192.49    5.60
   2   3  -2  192.88    6.06
  -2  -3   2  198.95    6.20
  -2  -3   1 1486.36   33.95
  -2  -3   1 1374.67   34.16
  -2  -3   1 1388.95   33.55
   2   3  -1 1409.94   33.97
  -2  -3   1 1362.40   32.70
   2   3  -1 1434.61   32.95
   2   3  -1 1387.57   33.60
  -2  -3   0  462.33   12.08
  -2  -3   0  464.89   12.74
  -2  -3   0  459.65   11.39
  -2  -3   0  449.81   12.21
   2   3   0  441.96   12.58
   2   3   0  444.60   11.53
   2   3   0  441.37   12.37
  -2  -3  -1 1363.49   31.76
  -2  -3  -1 1389.55   32.12
   2   3   1 1363.82   32.02
   2   3   1 1325.76   33.38
  -2  -3  -1 1372.23   33.24
  -2  -3  -1 1334.51   32.89
   2   3   1 1334.11   33.14
   2   3   2 1195.23   30.80
  -2  -3  -2 1219.77   30.20
  -2  -3  -2 1232.87   28.78
   2   3   2 1201.70   29.20
  -2  -3  -2 1262.26   30.23
   2   3   2 1242.15   30.54
  -2  -3  -3  115.17    4.69
  -2  -3  -3  113.22    3.98
  -2  -3  -3  108.19    3.71
   2   3   3  118.96    5.34
  -2  -3  -3  106.31    3.49
   2   3   3  105.89    3.98
  -2  -3  -3   94.39    4.27
  -2  -3  -3  100.88    3.86
   2   3   3  108.32    4.86
  -2  -3  -4   15.13    1.62
  -2  -3  -4   17.40    1.58
   2   3   4   18.18    1.34
   2   3   4   20.69    2.29
  -2  -3  -4   17.27    1.32
   2   3   4   18.67    1.57
  -2  -3  -4   16.87    1.40
   2   3   4   17.32    1.47
   2   3   4   17.03    1.87
  -2  -3  -5   22.09    2.12
   2   3   5   27.66    2.82
   2   3   5   27.13    1.67
  -2  -3  -5   28.50    1.79
  -2  -3  -5   27.21    1.93
   2   3   5   26.69    2.00
  -2  -3  -5   26.83    1.55
   2   3   5   26.16    2.41
  -2  -3  -6  155.63    6.65
   2   3   6  168.21    6.21
  -2  -3  -6  174.45    5.75
  -2  -3  -6  168.66    6.03
   2   3   6  169.15    8.11
  -2  -3  -6  174.67    5.39
  -2  -3  -6  162.71    5.73
   2   3   6  174.90    7.09
  -2  -3  -7   49.59    2.72
   2   3   7   50.19    3.02
  -2  -3  -7   54.13    2.72
  -2  -3  -7   56.05    3.04
   2   3   7   47.76    4.14
  -2  -3  -7   56.44    2.51
  -2  -3  -7   50.75    2.58
  -2  -3  -7   49.41    2.69
  -2  -3  -8  135.38    5.00
  -2  -3  -8  139.44    4.94
  -2  -3  -8  136.27    4.51
   2   3   8  150.22    5.51
  -2  -3  -8  134.94    4.67
  -2  -3  -8  131.71    4.90
  -2  -3  -9    5.60    0.80
   2   3   9    5.16    0.88
  -2  -3  -9    5.58    0.83
  -2  -3  -9    4.45    0.59
  -2  -3  -9    4.01    0.68
  -2  -3 -10   -0.06    0.26
  -2  -3 -10    0.10    0.28
  -2  -3 -10    0.77    0.32
   2   4 -12   99.60    3.02
   2   4 -11  189.89    5.47
   2   4 -11  201.55    5.77
   2   4 -11  192.33    5.86
   2   4 -10   49.57    2.50
   2   4 -10   47.52    2.35
   2   4 -10   44.09    2.47
  -2  -4   9    4.47    1.70
   2   4  -9    4.52    0.82
   2   4  -9    4.40    0.92
   2   4  -9    4.67    0.63
   2   4  -9    4.69    0.91
   2   4  -8   79.71    3.25
   2   4  -8   83.25    3.65
   2   4  -8   83.61    3.76
  -2  -4   8   77.66    5.24
   2   4  -8   83.27    3.82
  -2  -4   7   19.73    2.51
   2   4  -7   16.80    1.50
   2   4  -7   15.65    1.49
  -2  -4   7   19.66    3.00
   2   4  -7   16.78    1.52
   2   4  -6    1.16    0.58
  -2  -4   6    0.13    0.73
   2   4  -6    0.54    0.48
   2   4  -6    1.39    0.56
   2   4  -6    0.46    0.49
  -2  -4   5   39.62    3.27
   2   4  -5   38.95    2.26
  -2  -4   5   37.98    2.76
   2   4  -5   41.33    2.20
  -2  -4   5   37.32    1.93
  -2  -4   5   34.91    2.04
   2   4  -5   37.57    1.92
   2   4  -5   39.26    2.10
   2   4  -4   95.23    3.51
  -2  -4   4  100.45    4.77
  -2  -4   4  104.11    5.23
   2   4  -4   98.12    3.67
  -2  -4   4   97.97    3.98
  -2  -4   4   95.13    3.52
   2   4  -4   99.04    3.89
   2   4  -3    0.08    0.30
  -2  -4   3    0.02    0.34
  -2  -4   3    0.24    0.61
   2   4  -3   -0.02    0.38
   2   4  -3   -0.06    0.45
   2   4  -3   -0.01    0.31
  -2  -4   3    0.58    0.66
  -2  -4   3    0.58    0.36
  -2  -4   2  237.95    7.99
  -2  -4   2  229.80    7.99
  -2  -4   2  217.38    6.45
  -2  -4   2  225.17    7.25
   2   4  -2  214.35    6.52
   2   4  -2  225.03    7.72
   2   4  -2  219.49    7.07
  -2  -4   1  939.24   23.94
   2   4  -1  899.79   22.08
   2   4  -1  943.10   23.71
  -2  -4   1  902.01   23.37
  -2  -4   1  885.49   21.99
  -2  -4   1  899.09   23.05
   2   4  -1  947.70   23.86
   2   4  -1  912.77   23.13
  -2  -4   0    3.74    0.76
   2   4   0    4.29    0.87
   2   4   0    2.10    0.51
  -2  -4   0    3.30    0.91
  -2  -4   0    2.66    0.54
   2   4   0    2.34    0.83
  -2  -4   0    2.83    0.81
   2   4   1    0.90    0.62
  -2  -4  -1    0.67    0.57
  -2  -4  -1    0.97    0.52
   2   4   1    0.14    0.54
  -2  -4  -1    0.94    0.42
  -2  -4  -1    0.51    0.32
   2   4   1    0.35    0.40
  -2  -4  -1    1.02    0.41
   2   4   2   99.34    3.58
  -2  -4  -2   97.34    4.53
  -2  -4  -2  104.03    4.73
  -2  -4  -2   96.08    3.46
   2   4   2   96.07    4.97
   2   4   2   90.73    3.60
  -2  -4  -2   88.43    3.65
   2   4   2   90.48    4.61
  -2  -4  -2  101.57    3.78
  -2  -4  -3   16.83    1.32
   2   4   3   16.46    1.27
   2   4   3   13.97    1.81
  -2  -4  -3   14.53    1.69
   2   4   3   17.50    2.15
   2   4   3   14.28    1.31
  -2  -4  -3   16.08    1.40
  -2  -4  -3   15.17    1.38
  -2  -4  -3   29.51    2.27
  -2  -4  -4   82.92    3.46
   2   4   4   85.02    3.51
  -2  -4  -4   79.18    4.44
   2   4   4   84.71    3.67
  -2  -4  -4   86.80    3.72
  -2  -4  -4   88.38    3.18
   2   4   4   92.61    5.36
  -2  -4  -4   86.25    3.75
   2   4   4   91.93    4.95
  -2  -4  -5  281.73   10.40
   2   4   5  320.16    9.40
   2   4   5  314.20   11.91
   2   4   5  309.46    8.91
  -2  -4  -5  310.88    9.03
  -2  -4  -5  303.69    9.30
  -2  -4  -5  317.07    8.57
   2   4   5  298.55   10.91
  -2  -4  -6    1.46    0.64
   2   4   6    2.42    1.11
  -2  -4  -6    1.57    0.41
   2   4   6    0.35    0.67
   2   4   6    1.20    0.61
  -2  -4  -6    1.20    0.53
  -2  -4  -6    1.61    0.83
  -2  -4  -6    2.04    0.59
   2   4   6    1.20    0.52
  -2  -4  -7  348.71   10.19
  -2  -4  -7  362.25   10.53
   2   4   7  341.45   13.24
  -2  -4  -7  370.28   10.16
  -2  -4  -7  359.26    9.60
  -2  -4  -7  350.54    9.89
  -2  -4  -7  355.12   10.24
   2   4   7  358.00   10.45
  -2  -4  -8   16.16    1.29
  -2  -4  -8   17.14    1.41
  -2  -4  -8   16.48    1.33
   2   4   8   14.90    1.34
  -2  -4  -8   13.66    1.10
  -2  -4  -8   15.75    1.09
  -2  -4  -8   15.12    1.32
  -2  -4  -9   26.42    1.55
  -2  -4  -9   25.82    1.49
  -2  -4  -9   24.47    1.18
  -2  -4  -9   26.59    1.54
  -2  -4 -10    7.59    0.64
  -2  -4 -10    7.25    0.58
  -2  -4 -10    6.89    0.57
   2   5 -11    0.53    0.30
   2   5 -11    0.10    0.27
   2   5 -10   80.14    3.12
   2   5 -10   84.78    3.30
   2   5 -10   77.17    3.20
   2   5  -9   -0.04    0.45
   2   5  -9   -0.11    0.33
   2   5  -9   -0.42    0.33
   2   5  -9   -0.33    0.60
   2   5  -9   -0.33    0.40
   2   5  -8  191.83    6.64
  -2  -5   8  197.38   10.30
  -2  -5   8  197.24    9.15
   2   5  -8  203.94    6.61
   2   5  -8  196.24    6.09
   2   5  -8  199.02    6.61
  -2  -5   7  171.04    9.20
   2   5  -7  163.41    5.82
  -2  -5   7  164.03    8.24
   2   5  -7  182.88    6.11
  -2  -5   7  169.35    5.77
   2   5  -7  156.89    5.71
  -2  -5   6  964.36   28.68
   2   5  -6  993.36   24.14
  -2  -5   6  922.86   27.37
  -2  -5   6  978.96   24.08
   2   5  -6  938.29   23.84
   2   5  -5   -0.01    0.42
   2   5  -5    0.89    0.61
  -2  -5   5    1.23    0.50
   2   5  -5    1.15    0.46
  -2  -5   5    1.85    0.59
  -2  -5   5    0.99    0.87
  -2  -5   4   30.91    2.99
   2   5  -4   28.71    2.04
  -2  -5   4   28.38    2.60
  -2  -5   4   28.24    1.83
   2   5  -4   28.72    1.87
  -2  -5   4   31.57    1.99
   2   5  -4   30.21    1.88
  -2  -5   4   31.86    2.22
  -2  -5   3  187.07    7.78
   2   5  -3  191.04    6.29
  -2  -5   3  188.75    6.78
   2   5  -3  185.19    7.44
  -2  -5   3  187.29    7.71
   2   5  -3  184.76    6.00
  -2  -5   3  187.58    6.09
   2   5  -3  188.03    6.00
  -2  -5   3  186.05    5.98
   2   5  -3  179.59    6.30
  -2  -5   2    7.08    1.11
   2   5  -2    5.45    0.80
  -2  -5   2    7.82    1.46
   2   5  -2    5.17    0.81
  -2  -5   2    7.00    1.34
   2   5  -2    4.26    1.01
   2   5  -2    4.65    0.70
   2   5  -2    4.21    0.85
  -2  -5   2    7.99    1.02
  -2  -5   2    6.63    0.91
  -2  -5   2    5.22    0.84
   2   5  -1  480.27   12.55
   2   5  -1  465.21   14.28
  -2  -5   1  479.81   14.63
  -2  -5   1  467.42   13.72
   2   5  -1  465.03   12.34
   2   5  -1  458.36   13.67
  -2  -5   1  448.95   12.50
  -2  -5   1  479.06   12.64
  -2  -5   1  478.87   12.51
  -2  -5   1  460.99   13.95
   2   5  -1  457.35   14.32
   2   5   0  301.75    8.71
  -2  -5   0  301.77    8.65
  -2  -5   0  306.74    8.80
  -2  -5   0  318.55   10.71
   2   5   0  296.82    8.36
   2   5   0  302.22    8.53
  -2  -5   0  294.29    9.91
  -2  -5   0  300.88    8.79
  -2  -5   0  298.28    9.69
   2   5   0  303.94   10.51
   2   5   0  302.12   10.09
  -2  -5  -1   22.97    2.33
   2   5   1   24.26    1.68
  -2  -5  -1   22.02    2.14
  -2  -5  -1   21.98    1.56
   2   5   1   23.09    1.59
   2   5   1   31.85    1.64
   2   5   1   23.76    2.44
  -2  -5  -1   23.34    1.73
  -2  -5  -1   24.53    1.77
   2   5   1   25.91    2.42
  -2  -5  -2   69.93    4.16
   2   5   2   68.41    3.02
  -2  -5  -2   66.86    2.94
  -2  -5  -2   68.20    3.22
  -2  -5  -2   71.85    4.11
   2   5   2   61.76    4.24
  -2  -5  -2   66.22    3.13
   2   5   2   65.89    4.18
   2   5   2   68.30    3.01
   2   5   3    8.14    0.93
   2   5   3    6.88    1.56
   2   5   3   10.44    1.09
  -2  -5  -3    7.95    0.90
  -2  -5  -3    7.96    1.06
  -2  -5  -3    9.38    1.17
   2   5   3   10.01    1.65
   2   5   4   14.86    2.11
   2   5   4   15.02    2.26
   2   5   4   18.08    1.52
  -2  -5  -4   13.93    1.44
  -2  -5  -4   17.61    1.49
   2   5   4   16.09    1.45
  -2  -5  -4   18.01    1.66
  -2  -5  -4   15.93    2.03
   2   5   5    3.74    1.14
  -2  -5  -5    4.28    1.17
  -2  -5  -5    5.37    0.90
  -2  -5  -5    5.35    0.91
   2   5   5    3.46    1.21
   2   5   5    5.00    0.82
   2   5   5    4.96    0.85
  -2  -5  -5    4.58    0.66
  -2  -5  -5    5.51    0.90
   2   5   6    7.94    1.60
  -2  -5  -6    8.10    1.02
  -2  -5  -6    7.01    1.42
  -2  -5  -6    7.87    1.06
   2   5   6    7.63    0.90
   2   5   6    8.10    1.76
  -2  -5  -6    7.13    1.04
  -2  -5  -6    7.84    0.85
  -2  -5  -6    8.80    1.12
  -2  -5  -7    8.49    1.04
  -2  -5  -7    8.58    1.08
  -2  -5  -7    9.77    0.84
  -2  -5  -7    8.93    0.91
  -2  -5  -7    8.37    0.97
  -2  -5  -7    9.95    1.11
  -2  -5  -8    3.11    0.56
  -2  -5  -8    2.87    0.60
  -2  -5  -8    2.44    0.56
  -2  -5  -8    3.67    0.60
  -2  -5  -9   17.78    1.08
  -2  -5  -9   17.12    0.99
  -2  -5  -9   17.00    1.05
   2   6 -11   44.75    1.68
  -2  -6  11   45.02    1.78
   2   6 -10   46.90    2.01
   2   6 -10   56.35    2.32
   2   6  -9   30.72    1.51
   2   6  -9   28.81    1.62
   2   6  -9   33.75    2.00
   2   6  -9   28.54    1.72
   2   6  -8   30.03    1.92
   2   6  -8   34.46    2.13
   2   6  -8   31.35    2.11
   2   6  -8   33.33    1.84
   2   6  -8   34.86    2.01
  -2  -6   7   96.17    6.59
  -2  -6   7  107.70    4.17
   2   6  -7   96.08    4.19
   2   6  -7  100.32    4.16
  -2  -6   7   91.43    6.05
   2   6  -7  100.80    3.94
  -2  -6   6    3.70    1.19
   2   6  -6    4.51    0.73
  -2  -6   6    3.35    1.18
   2   6  -6    6.21    0.98
  -2  -6   6    5.38    0.76
  -2  -6   6    5.19    0.92
   2   6  -5  100.68    4.06
  -2  -6   5  107.54    6.38
  -2  -6   5  107.73    6.33
  -2  -6   5  106.15    4.15
  -2  -6   5  108.98    4.41
   2   6  -5  106.05    4.59
   2   6  -4   29.15    1.99
  -2  -6   4   29.57    3.09
  -2  -6   4   33.38    2.14
   2   6  -4   32.35    2.31
  -2  -6   4   32.59    2.19
  -2  -6   3   36.11    2.38
   2   6  -3   36.43    2.00
  -2  -6   3   36.19    3.30
   2   6  -3   36.09    2.39
   2   6  -3   39.40    3.28
  -2  -6   3   37.71    2.72
  -2  -6   3   37.14    2.36
  -2  -6   3   37.38    2.30
  -2  -6   3   37.68    3.35
   2   6  -3   37.73    2.30
   2   6  -2   65.49    3.19
  -2  -6   2   61.64    4.22
  -2  -6   2   63.60    4.42
  -2  -6   2   63.94    3.15
   2   6  -2   67.16    2.97
  -2  -6   2   65.56    3.24
  -2  -6   2   69.96    3.35
   2   6  -2   59.52    3.61
   2   6  -2   70.98    4.44
  -2  -6   1   98.34    5.56
  -2  -6   1   95.21    4.04
  -2  -6   1  107.77    5.13
   2   6  -1   96.70    5.33
  -2  -6   1   94.23    3.94
   2   6  -1   90.66    3.69
   2   6  -1   95.44    3.68
  -2  -6   1   94.25    4.03
   2   6  -1   86.11    3.85
   2   6  -1   89.95    4.79
  -2  -6   1   89.12    4.95
  -2  -6   0   15.55    2.16
  -2  -6   0   19.86    2.11
   2   6   0   13.54    1.87
  -2  -6   0   13.73    1.39
   2   6   0   13.21    1.20
  -2  -6   0   14.89    1.80
  -2  -6   0   16.47    1.55
  -2  -6   0   16.86    1.53
   2   6   0   14.58    1.42
   2   6   0   16.44    2.15
   2   6   0   15.83    1.30
  -2  -6  -1  245.37    7.77
   2   6   1  247.17    7.68
  -2  -6  -1  260.57    9.85
   2   6   1  257.41   10.04
  -2  -6  -1  236.13    7.80
   2   6   1  227.46    9.29
  -2  -6  -1  242.31    7.59
  -2  -6  -2  112.21    4.28
   2   6   2  108.05    6.12
   2   6   2  111.38    4.31
  -2  -6  -2   98.97    4.41
  -2  -6  -2  113.24    4.52
   2   6   2  108.21    5.93
   2   6   3  173.27    5.64
   2   6   3  177.33    8.28
  -2  -6  -3  161.88    5.75
  -2  -6  -3  166.49    5.54
   2   6   3  174.93    6.04
  -2  -6  -3  163.09    5.94
   2   6   3  159.99    7.70
  -2  -6  -3  168.59    6.11
  -2  -6  -4   13.11    1.92
   2   6   4   17.10    1.54
  -2  -6  -4   13.92    1.43
   2   6   4   15.68    2.17
   2   6   4   17.88    2.44
  -2  -6  -4   16.85    1.48
   2   6   5    9.33    1.81
  -2  -6  -5    9.05    1.11
  -2  -6  -5    9.15    1.11
   2   6   5    9.53    1.09
  -2  -6  -5    9.77    1.12
  -2  -6  -6   28.32    1.82
  -2  -6  -6   30.00    1.86
  -2  -6  -6   27.48    1.83
   2   6   6   26.83    1.63
  -2  -6  -6   29.16    1.84
  -2  -6  -7   67.76    2.81
  -2  -6  -7   69.78    2.78
  -2  -6  -7   72.03    2.77
  -2  -6  -7   65.94    2.49
  -2  -6  -7   69.77    2.83
  -2  -6  -8    2.89    0.44
  -2  -6  -8    2.44    0.43
  -2  -6  -8    2.69    0.46
   2   7 -10   14.26    0.91
  -2  -7  10   14.12    1.00
  -2  -7   9    0.91    0.52
   2   7  -9    1.07    0.34
   2   7  -9    1.45    0.45
   2   7  -8   85.14    3.12
   2   7  -8   92.30    3.48
   2   7  -8   88.31    3.57
   2   7  -7   80.88    3.54
   2   7  -7   80.80    3.60
  -2  -7   7   86.27    3.50
   2   7  -6  206.03    6.50
  -2  -7   6  221.91    6.65
  -2  -7   6  234.36    7.22
  -2  -7   6  209.59    9.74
   2   7  -5   77.59    3.43
  -2  -7   5   84.47    4.01
  -2  -7   5   76.88    3.46
  -2  -7   5   82.60    3.75
  -2  -7   5   81.52    5.58
  -2  -7   4  157.76    5.77
  -2  -7   4  154.61    7.92
   2   7  -4  152.37    5.54
  -2  -7   4  150.16    5.54
  -2  -7   4  154.12    5.89
   2   7  -3   63.45    4.46
   2   7  -3   64.64    2.88
   2   7  -3   67.78    3.34
  -2  -7   3   64.27    3.26
  -2  -7   3   68.80    4.85
  -2  -7   3   65.94    3.40
  -2  -7   3   72.72    3.59
   2   7  -2   48.10    2.65
  -2  -7   2   46.29    3.80
   2   7  -2   51.16    3.95
  -2  -7   2   47.36    2.75
  -2  -7   2   52.48    2.97
   2   7  -2   50.28    2.85
  -2  -7   2   46.81    2.81
   2   7  -2   48.53    2.56
   2   7  -2   49.77    3.40
  -2  -7   1    8.40    1.17
  -2  -7   1   10.65    1.74
   2   7  -1   10.94    1.81
   2   7  -1   10.99    1.33
   2   7  -1    7.11    1.36
   2   7  -1    8.64    1.10
   2   7  -1    5.60    0.87
  -2  -7   1   10.54    1.30
  -2  -7   1    9.09    1.24
   2   7   0    5.46    1.00
   2   7   0    5.01    1.25
   2   7   0    6.78    1.43
   2   7   0    6.78    0.86
  -2  -7   0    6.88    1.09
  -2  -7   0    6.31    1.06
  -2  -7   0    7.13    1.05
   2   7   1    2.28    0.96
   2   7   1    3.26    0.77
  -2  -7  -1    1.60    0.60
  -2  -7  -1    0.75    0.58
  -2  -7  -1    2.10    0.73
   2   7   1    1.95    0.69
   2   7   1    1.45    0.89
   2   7   2   49.39    2.63
   2   7   2   49.65    4.02
  -2  -7  -2   44.02    2.48
  -2  -7  -2   48.62    2.86
  -2  -7  -2   49.68    2.75
   2   7   2   46.25    2.69
   2   7   2   46.86    3.83
   2   7   3   13.94    1.23
  -2  -7  -3    8.93    1.70
  -2  -7  -3   11.29    1.22
   2   7   3   12.94    1.37
   2   7   3   11.78    1.96
  -2  -7  -3   10.95    1.25
  -2  -7  -3   11.42    1.11
   2   7   3   11.89    1.88
  -2  -7  -3   10.09    1.28
  -2  -7  -4    0.78    0.54
  -2  -7  -4    0.34    0.44
   2   7   4    0.00    0.46
  -2  -7  -4    0.09    0.38
  -2  -7  -5    8.25    0.96
   2   7   5    7.92    0.94
  -2  -7  -5    7.23    0.87
  -2  -7  -5    8.55    0.95
  -2  -7  -5    8.47    0.97
  -2  -7  -6   39.37    1.90
   2   7   6   38.68    1.72
  -2  -7  -6   38.29    1.89
  -2  -7  -6   37.25    1.84
  -2  -7  -6   39.14    1.89
  -2  -7  -7   26.94    1.31
  -2  -7  -7   26.40    1.29
  -2  -7  -7   27.14    1.24
  -2  -7  -7   26.96    1.31
   2   8  -9   28.31    1.32
   2   8  -9   26.17    1.14
   2   8  -8   37.39    1.57
   2   8  -8   37.78    1.88
  -2  -8   8   43.01    2.11
   2   8  -8   40.11    1.84
   2   8  -7   42.84    2.18
   2   8  -7   41.56    2.18
  -2  -8   7   42.69    2.04
  -2  -8   7   47.96    2.46
   2   8  -6   92.34    3.37
   2   8  -6   97.23    3.84
   2   8  -6   97.32    3.84
  -2  -8   6   99.62    3.80
  -2  -8   6   96.87    4.05
   2   8  -5   32.81    1.97
  -2  -8   5   33.81    2.00
   2   8  -5   33.76    2.14
  -2  -8   5   35.40    2.31
  -2  -8   5   33.24    2.13
   2   8  -4   14.36    1.35
  -2  -8   4   13.12    1.46
   2   8  -4   13.16    1.32
  -2  -8   4   13.03    1.38
  -2  -8   3    1.22    0.62
   2   8  -3    1.03    0.43
  -2  -8   3    0.95    0.50
   2   8  -3    1.63    0.59
   2   8  -3    1.06    0.62
  -2  -8   3    0.87    0.59
   2   8  -2  290.40    8.68
  -2  -8   2  268.02    8.49
   2   8  -2  277.31   10.73
   2   8  -2  269.19    8.08
   2   8  -2  264.88    8.03
  -2  -8   2  271.13    8.64
  -2  -8   2  281.50    8.66
   2   8  -1  101.01    4.25
  -2  -8   1   97.55    4.18
   2   8  -1  102.12    5.83
   2   8  -1   97.51    4.01
  -2  -8   1   99.71    4.20
   2   8  -1   95.94    3.69
  -2  -8   1   98.80    4.31
   2   8   0  366.96   10.57
   2   8   0  369.23   10.45
  -2  -8   0  363.59   10.51
  -2  -8   0  349.93   10.65
  -2  -8   0  358.40   10.49
   2   8   1  361.12   10.22
   2   8   1  359.94   10.29
  -2  -8  -1  357.91   10.16
  -2  -8  -1  341.41   10.40
  -2  -8  -1  345.15   10.15
   2   8   2   10.02    1.07
  -2  -8  -2    9.52    1.04
  -2  -8  -2    9.96    1.04
  -2  -8  -2    8.80    1.06
   2   8   2   10.53    1.19
  -2  -8  -2    8.53    1.14
  -2  -8  -2   10.32    0.97
   2   8   3   47.66    2.14
  -2  -8  -3   46.39    2.33
  -2  -8  -3   51.07    2.44
   2   8   3   47.19    2.48
  -2  -8  -3   46.55    2.15
  -2  -8  -4   44.22    2.08
   2   8   4   43.82    2.19
  -2  -8  -4   43.58    2.11
  -2  -8  -4   44.34    1.97
   2   8   5   12.39    0.92
  -2  -8  -5   13.50    0.99
  -2  -8  -5   14.14    0.92
  -2  -8  -5   13.61    0.93
  -2  -8  -6   62.55    2.03
  -2  -8  -6   65.46    2.15
  -2  -8  -6   60.81    1.97
  -2  -9   8  329.04    8.02
   2   9  -8  311.74    7.80
  -2  -9   7   36.27    1.71
   2   9  -7   35.56    1.58
   2   9  -7   33.61    1.55
   2   9  -7   32.46    1.38
  -2  -9   6  148.37    4.72
   2   9  -6  143.12    4.49
   2   9  -6  145.87    4.48
  -2  -9   6  139.27    4.34
   2   9  -5   62.99    2.55
  -2  -9   5   65.00    2.85
   2   9  -5   64.33    2.68
  -2  -9   5   63.89    2.73
   2   9  -5   65.90    2.68
   2   9  -4   22.86    1.54
   2   9  -4   24.20    1.52
  -2  -9   4   25.50    1.63
  -2  -9   4   23.68    1.63
  -2  -9   4   22.25    1.61
   2   9  -3   57.62    2.71
  -2  -9   3   55.96    2.70
  -2  -9   3   53.46    2.62
   2   9  -3   50.57    2.35
  -2  -9   3   57.31    2.75
   2   9  -2   10.71    1.12
  -2  -9   2    8.52    1.01
   2   9  -2    9.53    0.89
   2   9  -2    8.15    0.81
  -2  -9   2    7.83    1.02
  -2  -9   2    7.63    0.95
  -2  -9   1    4.91    0.79
   2   9  -1    4.98    0.84
   2   9  -1    4.73    0.73
  -2  -9   1    5.88    0.86
  -2  -9   1    4.23    0.81
   2   9   0   40.98    2.21
   2   9   0   38.47    2.09
  -2  -9   0   40.28    1.98
  -2  -9   0   40.64    2.17
  -2  -9   0   37.26    2.21
  -2  -9   0   42.57    2.18
   2   9   1    2.28    0.56
   2   9   1    2.97    0.60
  -2  -9  -1    2.89    0.56
  -2  -9  -1    1.56    0.46
  -2  -9  -1    1.16    0.49
  -2  -9  -1    2.29    0.53
   2   9   2    9.80    0.83
   2   9   2    9.33    0.93
  -2  -9  -2    7.64    0.80
  -2  -9  -2    7.64    0.77
  -2  -9  -3   72.37    2.61
  -2  -9  -3   71.16    2.41
   2   9   3   71.14    2.71
   2   9   4   79.46    2.58
  -2  -9  -4   76.33    2.52
   2  10  -5   25.76    1.14
  -2 -10   5   31.29    1.31
   2  10  -4   11.24    0.80
   2  10  -4   10.65    0.68
  -2 -10   4    9.75    0.77
  -2 -10   4   11.06    0.80
   2  10  -3   39.97    1.75
  -2 -10   3   34.75    1.68
  -2 -10   3   36.33    1.63
  -2 -10   2  100.53    3.48
  -2 -10   2  102.52    3.30
   2  10  -1   96.68    3.28
   2  10  -1   97.60    2.99
  -2 -10   1   93.68    3.30
  -2 -10   1   97.24    3.06
   2  10   0   97.29    3.07
   2  10   0   99.63    3.00
  -2 -10   0   95.48    3.19
   2  10   1   26.87    1.16
  -2 -10  -1   25.07    1.08
   2  10   2   61.25    2.02
   3 -10  -3   18.33    0.88
   3 -10  -3   20.55    1.02
  -3  10   2    0.61    0.26
   3 -10  -2    0.42    0.25
   3 -10  -2    0.12    0.26
  -3  10   1   26.53    1.43
   3 -10  -1   24.77    1.30
   3 -10  -1   24.62    1.34
  -3  10   0   32.50    1.73
   3 -10   0   33.68    1.64
   3 -10   0   32.80    1.62
   3 -10   0   33.37    1.65
   3 -10   1    6.66    0.72
   3 -10   1    8.14    0.78
  -3  10  -1    5.64    0.73
  -3  10  -2   98.81    3.38
  -3  10  -2   85.72    2.97
   3 -10   2   93.01    3.17
   3 -10   2   94.40    3.20
  -3  10  -3   76.34    2.78
  -3  10  -3   83.31    2.90
   3 -10   3   76.77    2.76
  -3  10  -4   55.17    2.21
   3 -10   4   57.01    2.14
  -3  10  -4   58.27    2.08
   3 -10   4   54.97    2.07
  -3  10  -5   48.64    1.90
   3 -10   5   47.54    1.77
   3 -10   5   46.95    1.73
   3  -9  -5  269.68    6.67
   3  -9  -5  240.92    6.47
   3  -9  -4   38.64    1.77
   3  -9  -4   37.56    1.73
   3  -9  -3  129.65    4.02
   3  -9  -3  135.26    4.31
  -3   9   3  125.71    4.12
   3  -9  -3  141.40    4.38
  -3   9   2   32.20    1.85
   3  -9  -2   29.22    1.63
   3  -9  -2   32.69    1.80
   3  -9  -2   32.27    1.82
   3  -9  -1   45.76    2.20
   3  -9  -1   41.83    2.17
  -3   9   1   43.94    2.35
  -3   9   0    9.87    1.14
   3  -9   0   10.11    1.02
   3  -9   0    9.78    1.01
  -3   9  -1   10.80    1.21
  -3   9  -1   10.24    1.03
   3  -9   1   10.76    1.09
   3  -9   1    9.10    0.96
   3  -9   1   10.06    1.05
   3  -9   2   21.47    1.51
  -3   9  -2   23.11    1.66
   3  -9   2   23.28    1.58
  -3   9  -2   24.90    1.76
   3  -9   2   22.33    1.55
  -3   9  -3    5.61    0.85
  -3   9  -3    6.20    0.87
   3  -9   3    5.67    0.76
   3  -9   3    5.96    0.85
   3  -9   3    4.32    0.71
  -3   9  -4    5.29    0.74
   3  -9   4    7.48    0.79
   3  -9   4    6.38    0.86
   3  -9   4    5.61    0.76
  -3   9  -4    4.34    0.75
  -3   9  -5  117.97    4.31
   3  -9   5  122.34    4.22
   3  -9   5  123.50    4.05
  -3   9  -6    1.23    0.47
   3  -9   6    1.70    0.43
   3  -9   6    1.10    0.36
  -3   9  -7   23.65    1.23
   3  -9   7   22.71    1.20
   3  -9   7   22.61    1.11
   3  -8  -7    0.15    0.19
   3  -8  -6    1.19    0.35
   3  -8  -6    1.60    0.39
   3  -8  -6    1.24    0.30
   3  -8  -5  180.04    5.53
   3  -8  -5  186.87    5.57
   3  -8  -5  180.53    5.14
  -3   8   4  208.59    6.17
   3  -8  -4  217.54    6.58
   3  -8  -4  222.37    6.58
   3  -8  -4  216.81    6.07
   3  -8  -3  567.58   15.04
  -3   8   3  570.44   15.01
   3  -8  -3  571.36   14.67
   3  -8  -3  582.37   15.05
   3  -8  -3  601.64   14.44
   3  -8  -2    0.51    0.42
   3  -8  -2    1.10    0.56
   3  -8  -1   26.86    1.85
   3  -8  -1   27.42    2.72
  -3   8   1   30.17    2.62
  -3   8   1   28.05    2.98
  -3   8   1   26.92    2.77
  -3   8   0  165.94    7.33
  -3   8   0  169.42    5.55
  -3   8   0  166.12    6.79
   3  -8   0  156.74    5.47
   3  -8   0  154.11    5.28
  -3   8   0  147.56    7.53
   3  -8   0  155.19    7.27
   3  -8   1    1.74    0.84
  -3   8  -1    0.98    0.56
  -3   8  -1   -0.89    0.82
   3  -8   1    1.17    0.51
   3  -8   1    0.83    0.61
  -3   8  -1   -0.15    0.92
  -3   8  -2   78.22    3.66
  -3   8  -2   80.34    4.53
   3  -8   2   73.09    3.32
   3  -8   2   72.17    3.56
   3  -8   2   79.64    3.50
   3  -8   2   79.15    4.90
  -3   8  -2   79.15    5.10
  -3   8  -3  276.63    8.52
  -3   8  -3  275.59    8.70
   3  -8   3  278.21    8.15
   3  -8   3  266.55    8.47
   3  -8   3  263.57    8.36
   3  -8   3  290.55    8.29
   3  -8   4    6.32    0.90
  -3   8  -4    7.24    1.08
  -3   8  -4    7.80    1.16
   3  -8   4    7.42    0.91
   3  -8   4    8.74    1.15
  -3   8  -4    7.64    1.01
   3  -8   4    7.50    1.03
  -3   8  -5  199.06    6.65
  -3   8  -5  198.66    6.15
   3  -8   5  205.64    6.02
  -3   8  -5  211.13    6.93
   3  -8   5  203.47    6.43
   3  -8   5  210.63    6.76
  -3   8  -6    4.09    0.77
  -3   8  -6    4.76    0.87
   3  -8   6    4.51    0.79
   3  -8   6    4.85    0.70
  -3   8  -7    3.60    0.68
   3  -8   7    3.41    0.67
   3  -8   8   19.71    1.24
  -3   8  -8   18.21    1.09
   3  -8   8   18.66    1.07
  -3   8  -8   15.51    1.10
   3  -7  -8  144.92    4.01
   3  -7  -8  137.06    3.90
   3  -7  -7   51.85    2.20
   3  -7  -7   51.94    2.16
   3  -7  -7   46.66    2.00
   3  -7  -6   77.35    3.15
   3  -7  -6   78.77    3.10
   3  -7  -6   74.16    2.91
   3  -7  -5    3.80    0.72
   3  -7  -5    4.36    0.69
   3  -7  -5    3.02    0.66
  -3   7   4   24.78    2.48
   3  -7  -4   24.37    1.50
   3  -7  -4   26.43    1.84
   3  -7  -4   26.44    1.82
   3  -7  -4   26.02    1.65
  -3   7   4   25.92    2.79
  -3   7   3   10.15    1.80
  -3   7   3   11.69    1.78
   3  -7  -3    8.19    1.47
   3  -7  -3    8.76    0.97
   3  -7  -3   10.22    1.14
   3  -7  -3    9.87    1.03
   3  -7  -3    9.54    1.12
  -3   7   3    8.18    1.68
  -3   7   2  156.07    7.40
  -3   7   2  165.60    6.99
   3  -7  -2  156.40    7.01
   3  -7  -2  144.74    5.31
   3  -7  -2  160.89    5.35
   3  -7  -2  148.42    5.00
  -3   7   2  150.07    7.28
  -3   7   1    2.23    0.92
  -3   7   1    3.10    0.84
   3  -7  -1    3.18    1.06
   3  -7  -1    3.02    0.69
   3  -7  -1    3.54    0.73
   3  -7  -1    2.33    0.50
   3  -7  -1    2.50    0.72
  -3   7   1    1.54    0.85
  -3   7   0   34.68    3.07
  -3   7   0   38.17    2.30
  -3   7   0   36.84    2.88
   3  -7   0   36.19    3.19
   3  -7   0   38.66    2.48
   3  -7   0   40.47    2.32
   3  -7   0   37.49    2.27
   3  -7   0   33.82    2.06
  -3   7   0   31.52    3.17
  -3   7  -1    3.00    0.68
  -3   7  -1    2.59    0.75
  -3   7  -1    3.61    0.85
  -3   7  -1    4.28    1.13
   3  -7   1    4.18    1.22
   3  -7   1    5.59    0.86
   3  -7   1    2.51    0.72
  -3   7  -1    3.57    1.21
   3  -7   1    3.38    0.75
   3  -7   2    0.35    0.41
  -3   7  -2    0.19    0.57
  -3   7  -2    0.46    0.59
  -3   7  -2    0.52    0.70
  -3   7  -2   -0.49    0.51
   3  -7   2    1.02    0.86
   3  -7   2    0.18    0.46
   3  -7   2    0.46    0.50
  -3   7  -2   -0.92    0.84
  -3   7  -3   22.68    1.82
  -3   7  -3   23.70    1.97
  -3   7  -3   20.67    1.85
  -3   7  -3   22.19    2.36
   3  -7   3   22.41    1.84
   3  -7   3   22.04    1.80
   3  -7   3   24.68    2.59
  -3   7  -3   20.73    2.50
  -3   7  -4  268.45    8.62
   3  -7   4  252.25    9.70
   3  -7   4  272.06    8.42
   3  -7   4  255.19    7.72
  -3   7  -4  256.37    8.53
  -3   7  -4  279.29   10.00
  -3   7  -4  260.75    8.44
   3  -7   4  262.27    8.23
  -3   7  -4  261.33   10.13
  -3   7  -5  150.69    5.82
   3  -7   5  147.80    4.89
  -3   7  -5  160.40    5.91
  -3   7  -5  162.83    7.13
  -3   7  -5  152.65    5.04
   3  -7   5  145.63    5.37
   3  -7   5  151.42    5.68
  -3   7  -5  153.98    5.91
  -3   7  -6   88.70    3.99
  -3   7  -6   85.27    4.05
  -3   7  -6   85.10    3.16
  -3   7  -6   86.35    4.02
  -3   7  -6   88.07    3.45
   3  -7   6   86.10    3.55
   3  -7   6   84.65    3.86
  -3   7  -7   85.49    3.87
  -3   7  -7   84.76    3.07
  -3   7  -7   86.24    3.36
  -3   7  -7   88.77    3.72
  -3   7  -7   90.95    3.92
   3  -7   7   86.30    3.24
   3  -7   7   90.85    3.82
  -3   7  -8  185.84    6.01
  -3   7  -8  185.97    5.56
  -3   7  -8  172.36    5.00
  -3   7  -8  176.54    5.37
   3  -7   8  182.70    5.81
  -3   7  -8  190.39    5.83
  -3   7  -9  165.20    5.18
   3  -7   9  175.00    5.12
  -3   7  -9  171.11    5.04
   3  -6  -9   73.56    2.40
   3  -6  -9   73.57    2.41
   3  -6  -8   33.28    1.67
   3  -6  -8   30.19    1.58
   3  -6  -7   13.10    1.21
   3  -6  -7   14.01    0.98
   3  -6  -7   13.52    1.16
   3  -6  -7   12.98    1.13
   3  -6  -7   11.99    0.99
   3  -6  -6   51.00    2.64
   3  -6  -6   49.32    2.24
   3  -6  -6   48.98    2.15
   3  -6  -6   46.14    2.43
   3  -6  -6   49.22    2.44
  -3   6   5  211.23    9.07
   3  -6  -5  215.79    8.66
  -3   6   5  249.99    9.24
   3  -6  -5  222.66    7.20
   3  -6  -5  232.21    6.50
   3  -6  -5  233.84    7.16
   3  -6  -5  228.73    7.01
  -3   6   4  111.49    6.06
   3  -6  -4  111.89    5.54
  -3   6   4  125.87    6.01
   3  -6  -4  114.20    4.01
   3  -6  -4  109.39    4.42
   3  -6  -4  124.88    4.21
   3  -6  -4  114.36    5.39
   3  -6  -4  121.31    4.38
  -3   6   4  119.16    5.79
   3  -6  -4  111.54    4.35
   3  -6  -3  380.98   12.35
   3  -6  -3  399.47   12.79
   3  -6  -3  398.99   10.71
   3  -6  -3  369.50   10.97
   3  -6  -3  433.02   10.99
  -3   6   3  412.64   13.10
   3  -6  -3  399.49   10.88
  -3   6   3  377.73   13.05
   3  -6  -2   16.29    1.96
   3  -6  -2   16.63    1.53
  -3   6   2   19.10    2.09
   3  -6  -2   16.80    1.73
   3  -6  -2   16.41    1.39
   3  -6  -2   20.84    1.52
   3  -6  -2   18.45    1.39
  -3   6   2   14.03    2.01
   3  -6  -1   32.76    2.13
  -3   6   1   28.91    2.52
  -3   6   1   31.17    1.95
   3  -6  -1   29.58    1.77
   3  -6  -1   30.12    1.88
   3  -6  -1   31.31    1.92
  -3   6   1   26.24    2.67
   3  -6  -1   27.35    2.60
   3  -6   0  153.16    5.42
  -3   6   0  143.31    6.14
  -3   6   0  143.67    5.22
   3  -6   0  149.05    6.70
   3  -6   0  156.12    5.17
   3  -6   0  142.89    4.97
   3  -6   0  144.63    4.98
   3  -6   0  148.38    4.80
  -3   6   0  139.99    6.81
  -3   6  -1   84.55    3.73
   3  -6   1   84.60    4.79
   3  -6   1   79.32    3.60
  -3   6  -1   82.00    3.58
  -3   6  -1   87.23    4.38
   3  -6   1   78.85    3.41
   3  -6   1   79.67    3.43
   3  -6   1   87.99    3.44
  -3   6  -1   78.69    4.87
  -3   6  -2  188.53    6.27
   3  -6   2  185.25    7.83
  -3   6  -2  187.20    6.53
  -3   6  -2  198.94    6.56
   3  -6   2  202.69    6.30
   3  -6   2  183.09    6.36
   3  -6   2  194.84    6.32
  -3   6  -2  174.88    6.99
  -3   6  -2  188.55    8.11
  -3   6  -3   11.01    1.25
  -3   6  -3   14.09    1.62
  -3   6  -3    9.90    1.25
   3  -6   3   10.87    1.93
  -3   6  -3   11.54    1.65
  -3   6  -3   13.20    1.44
   3  -6   3   15.28    1.99
   3  -6   3   15.38    1.44
   3  -6   3   12.69    1.37
  -3   6  -3   13.04    1.89
  -3   6  -4    8.96    1.25
  -3   6  -4    8.31    1.28
   3  -6   4    9.84    2.07
   3  -6   4    7.26    0.88
  -3   6  -4    8.35    1.23
  -3   6  -4    7.12    0.90
   3  -6   4    8.10    1.13
  -3   6  -4    8.40    1.49
  -3   6  -4    7.64    1.17
   3  -6   4   10.80    1.61
  -3   6  -4    7.04    1.36
   3  -6   4    7.08    1.03
  -3   6  -5    4.27    0.97
  -3   6  -5    4.34    1.03
   3  -6   5    5.46    0.73
  -3   6  -5    3.48    1.00
  -3   6  -5    5.64    0.80
   3  -6   5    4.14    1.63
  -3   6  -5    4.02    0.73
  -3   6  -5    3.76    0.97
   3  -6   5    4.67    0.87
   3  -6   6   37.68    4.07
  -3   6  -6   40.27    2.59
  -3   6  -6   37.60    2.66
  -3   6  -6   37.46    2.05
  -3   6  -6   38.72    3.24
  -3   6  -6   33.76    2.14
   3  -6   6   37.25    2.25
  -3   6  -6   38.27    2.65
  -3   6  -7   -0.76    0.44
  -3   6  -7   -0.62    0.48
  -3   6  -7    0.26    0.61
  -3   6  -7   -0.29    0.58
  -3   6  -7    1.30    0.76
   3  -6   7    0.03    0.41
  -3   6  -8    1.04    0.63
  -3   6  -8    0.37    0.42
  -3   6  -8    0.11    0.34
  -3   6  -8    0.60    0.57
  -3   6  -8    0.32    0.41
   3  -6   8    0.85    0.57
  -3   6  -8    0.33    0.50
  -3   6  -9    8.77    1.04
  -3   6  -9    7.78    0.75
  -3   6  -9    8.70    0.89
   3  -6   9    9.48    1.01
  -3   6  -9    8.96    0.96
  -3   6 -10   33.42    1.60
   3  -6  10   33.15    1.56
  -3   6 -10   29.04    1.38
   3  -5 -10   76.84    2.37
   3  -5 -10   78.88    2.38
   3  -5  -9   85.20    3.00
   3  -5  -9   87.27    3.03
   3  -5  -9   87.09    3.02
   3  -5  -8  144.90    4.58
   3  -5  -8  135.35    4.84
   3  -5  -8  148.27    4.81
   3  -5  -8  154.15    4.83
   3  -5  -8  143.70    4.73
   3  -5  -7   43.25    2.46
   3  -5  -7   46.55    2.24
   3  -5  -7   48.63    2.45
   3  -5  -7   46.37    2.41
   3  -5  -7   48.12    2.38
   3  -5  -6   20.94    1.58
  -3   5   6   15.62    2.08
   3  -5  -6   18.81    2.22
  -3   5   6   16.20    2.07
   3  -5  -6   19.15    1.62
   3  -5  -6   20.97    1.45
   3  -5  -6   19.47    1.54
   3  -5  -6   19.30    1.52
   3  -5  -6   21.07    1.52
  -3   5   5   87.09    5.09
   3  -5  -5  100.39    3.85
   3  -5  -5   92.52    4.99
  -3   5   5   83.53    4.84
   3  -5  -5   86.52    3.79
   3  -5  -5   89.96    3.40
   3  -5  -5   90.65    3.70
   3  -5  -5   93.10    3.76
   3  -5  -5   91.70    3.53
   3  -5  -4   17.51    1.40
   3  -5  -4   17.29    1.94
  -3   5   4   15.30    1.90
   3  -5  -4   13.80    1.30
   3  -5  -4   14.12    1.11
   3  -5  -4   15.16    1.17
   3  -5  -4   16.04    1.24
   3  -5  -4   16.92    1.37
   3  -5  -4   16.35    1.37
   3  -5  -4   16.13    1.79
  -3   5   4   16.11    1.92
   3  -5  -3   25.04    1.67
   3  -5  -3   22.28    2.06
   3  -5  -3   24.34    1.73
  -3   5   3   26.55    2.41
   3  -5  -3   26.02    1.71
   3  -5  -3   27.22    2.33
   3  -5  -3   24.16    1.52
   3  -5  -3   25.85    1.61
   3  -5  -3   24.40    1.64
  -3   5   3   22.90    2.35
   3  -5  -2  150.57    4.95
   3  -5  -2  149.09    5.73
  -3   5   2  158.67    6.41
   3  -5  -2  148.03    6.26
   3  -5  -2  151.61    4.99
   3  -5  -2  143.74    5.11
   3  -5  -2  150.66    4.93
   3  -5  -2  153.54    4.97
  -3   5   2  137.28    6.43
   3  -5  -1  271.49    8.50
  -3   5   1  290.18    9.49
  -3   5   1  284.36    8.18
   3  -5  -1  283.03    8.31
   3  -5  -1  292.02    8.07
   3  -5  -1  286.46    9.73
   3  -5  -1  291.63    8.10
   3  -5  -1  275.15    7.89
  -3   5   1  270.98    9.96
   3  -5   0  139.52    5.92
  -3   5   0  142.56    5.77
   3  -5   0  138.77    4.89
   3  -5   0  144.29    4.76
   3  -5   0  141.27    4.65
  -3   5   0  145.17    4.98
  -3   5   0  133.64    6.25
   3  -5   0  144.55    6.18
  -3   5  -1   52.30    3.12
  -3   5  -1   52.22    2.67
  -3   5  -1   47.63    2.52
   3  -5   1   55.00    2.65
   3  -5   1   50.38    2.43
   3  -5   1   52.49    3.40
   3  -5   1   56.11    2.52
   3  -5   1   48.96    3.42
  -3   5  -1   53.05    3.58
   3  -5   2   49.77    3.69
  -3   5  -2   53.47    3.15
  -3   5  -2   51.46    2.73
  -3   5  -2   53.57    2.77
   3  -5   2   55.05    2.54
   3  -5   2   54.00    2.65
  -3   5  -2   53.62    3.62
   3  -5   2   50.10    3.38
  -3   5  -3    1.43    0.65
  -3   5  -3    0.95    0.57
   3  -5   3    2.26    0.83
   3  -5   3    2.14    1.03
  -3   5  -3    1.66    0.54
   3  -5   3    2.07    0.95
   3  -5   3    1.74    0.50
  -3   5  -3    2.23    0.65
  -3   5  -3    1.11    0.81
   3  -5   3    1.82    0.55
   3  -5   4   31.51    1.77
  -3   5  -4   30.88    2.62
   3  -5   4   29.96    3.32
  -3   5  -4   31.71    2.44
   3  -5   4   32.82    2.62
  -3   5  -4   34.52    2.31
  -3   5  -4   32.61    2.28
   3  -5   4   22.89    2.57
  -3   5  -4   31.90    1.91
  -3   5  -4   32.58    2.01
   3  -5   4   32.97    2.08
  -3   5  -4   32.64    2.75
  -3   5  -5   18.68    1.74
  -3   5  -5   16.21    1.80
   3  -5   5   18.36    1.28
  -3   5  -5   21.15    1.88
  -3   5  -5   19.56    2.16
  -3   5  -5   20.42    1.60
  -3   5  -5   18.28    1.37
  -3   5  -5   17.50    1.54
   3  -5   5   17.87    1.55
  -3   5  -5   21.10    2.15
   3  -5   6    3.51    0.75
   3  -5   6    2.72    1.38
  -3   5  -6    3.40    0.79
  -3   5  -6    4.51    1.02
  -3   5  -6    3.19    0.65
  -3   5  -6    4.21    0.86
  -3   5  -6    3.68    0.80
  -3   5  -6    3.61    1.08
  -3   5  -7  294.06    9.73
  -3   5  -7  307.59    9.20
  -3   5  -7  291.60    8.69
  -3   5  -7  308.66   11.04
   3  -5   7  295.20   13.38
  -3   5  -7  305.93    9.60
  -3   5  -7  300.80    9.13
  -3   5  -7  303.15    9.14
   3  -5   7  311.33    8.91
  -3   5  -8   25.33    2.12
  -3   5  -8   26.84    1.76
  -3   5  -8   25.63    1.70
  -3   5  -8   24.44    1.81
   3  -5   8   26.56    1.65
  -3   5  -8   25.15    1.95
  -3   5  -8   26.45    1.96
  -3   5  -9  153.13    5.09
  -3   5  -9  149.52    5.06
  -3   5  -9  153.99    5.49
  -3   5  -9  140.08    4.71
  -3   5  -9  157.09    5.17
  -3   5 -10   16.08    1.24
  -3   5 -10   15.91    0.99
  -3   5 -10   17.15    1.16
   3  -5  10   16.61    1.23
  -3   5 -10   15.11    1.06
   3  -4 -10    5.21    0.56
   3  -4 -10    5.04    0.56
   3  -4 -10    5.17    0.64
   3  -4  -9  118.39    4.04
   3  -4  -9  124.24    4.16
   3  -4  -9  128.06    4.16
   3  -4  -9  125.56    4.31
   3  -4  -9  121.34    4.35
   3  -4  -8   10.82    1.00
   3  -4  -8    9.12    1.16
   3  -4  -8   10.08    1.03
   3  -4  -8   10.76    1.09
   3  -4  -8    9.70    1.14
   3  -4  -8   12.73    1.16
   3  -4  -8   11.15    1.07
   3  -4  -8   10.14    1.10
   3  -4  -8   11.28    1.26
   3  -4  -7   55.63    2.92
   3  -4  -7   63.82    4.27
  -3   4   7   54.02    3.76
   3  -4  -7   59.47    2.79
   3  -4  -7   65.04    3.17
   3  -4  -7   60.16    2.76
   3  -4  -7   60.80    2.85
   3  -4  -7   61.62    2.87
   3  -4  -7   63.49    3.00
   3  -4  -7   67.43    3.25
   3  -4  -6   17.16    2.09
  -3   4   6   16.02    1.96
   3  -4  -6   14.36    1.40
   3  -4  -6   14.21    1.30
   3  -4  -6   17.20    1.58
   3  -4  -6   21.44    1.46
  -3   4   6   13.94    1.85
   3  -4  -6   16.44    1.38
   3  -4  -6   16.60    1.43
   3  -4  -6   22.13    1.60
   3  -4  -6   16.43    1.57
  -3   4   5  858.05   23.57
   3  -4  -5  860.34   23.63
   3  -4  -5  900.32   21.57
   3  -4  -5  866.78   21.86
   3  -4  -5  836.80   21.21
   3  -4  -5  867.26   21.12
   3  -4  -5  869.46   21.47
   3  -4  -5  869.46   21.73
   3  -4  -5  861.12   21.56
   3  -4  -5  891.88   21.52
   3  -4  -5  888.70   22.06
   3  -4  -4    0.95    0.62
   3  -4  -4   -0.03    0.35
  -3   4   4    1.22    0.77
   3  -4  -4    1.75    0.63
   3  -4  -4    0.84    0.29
   3  -4  -4    1.23    0.57
   3  -4  -4    0.61    0.33
   3  -4  -4    1.10    0.45
   3  -4  -4    0.51    0.35
   3  -4  -4    0.69    0.45
   3  -4  -4    0.95    0.46
   3  -4  -4    0.75    0.44
   3  -4  -4    0.44    0.52
  -3   4   4    0.65    0.45
   3  -4  -3  292.38    8.14
   3  -4  -3  299.80    9.33
   3  -4  -3  308.83    8.46
  -3   4   3  297.23    9.69
   3  -4  -3  284.71    7.92
   3  -4  -3  314.34    8.36
   3  -4  -3  285.05    8.26
   3  -4  -3  269.42    7.81
   3  -4  -3  303.05    8.14
   3  -4  -3  294.33    9.42
   3  -4  -3  297.61    8.23
   3  -4  -3  297.19    8.61
  -3   4   3  288.00    9.74
   3  -4  -2  460.05   12.00
   3  -4  -2  468.57   12.87
   3  -4  -2  487.34   12.46
  -3   4   2  476.66   13.60
   3  -4  -2  470.03   11.95
   3  -4  -2  472.74   12.13
   3  -4  -2  472.67   12.27
   3  -4  -2  477.28   12.09
   3  -4  -2  443.51   12.04
  -3   4   2  453.19   13.84
   3  -4  -2  496.60   13.73
   3  -4  -1  318.75    8.84
   3  -4  -1  300.81    8.74
  -3   4   1  331.00    9.88
   3  -4  -1  310.71    9.89
   3  -4  -1  323.78    8.50
   3  -4  -1  309.00    8.47
  -3   4   1  296.10   10.05
   3  -4   0  772.52   21.60
  -3   4   0  836.79   20.98
   3  -4   0  810.95   21.30
  -3   4   0  790.62   21.52
  -3   4  -1   49.75    2.83
   3  -4   1   47.52    2.99
   3  -4   1   50.56    3.44
   3  -4   1   49.85    2.42
   3  -4   1   49.64    2.33
  -3   4  -1   54.75    3.32
   3  -4   2    6.47    0.81
   3  -4   2    7.15    0.89
   3  -4   2    7.22    1.15
  -3   4  -2    6.35    0.99
  -3   4  -2    6.14    0.85
  -3   4  -2    9.61    1.06
   3  -4   2    6.21    1.29
   3  -4   2    6.51    0.75
  -3   4  -2    5.99    1.19
   3  -4   3   19.74    2.47
  -3   4  -3   18.08    1.69
   3  -4   3   15.55    1.64
   3  -4   3   14.72    1.11
  -3   4  -3   17.62    1.52
  -3   4  -3   17.29    1.28
   3  -4   3   16.45    1.21
  -3   4  -3   15.42    1.41
   3  -4   3   16.75    1.33
  -3   4  -3   15.53    1.76
  -3   4  -4   89.84    3.54
   3  -4   4   88.11    5.75
  -3   4  -4   87.56    4.20
  -3   4  -4   89.49    3.82
   3  -4   4   85.51    3.15
  -3   4  -4   88.27    3.88
  -3   4  -4   88.01    4.40
   3  -4   4   84.39    4.17
   3  -4   4   90.18    3.61
  -3   4  -4   93.49    4.54
   3  -4   5    4.42    0.82
  -3   4  -5    5.44    0.96
   3  -4   5    2.57    1.35
  -3   4  -5    5.92    1.17
  -3   4  -5    4.07    0.67
  -3   4  -5    3.79    0.89
  -3   4  -5    3.70    0.87
  -3   4  -5    6.12    0.91
  -3   4  -5    6.60    1.14
   3  -4   6   12.97    2.61
  -3   4  -6   12.41    1.16
  -3   4  -6   13.19    1.41
  -3   4  -6   13.07    1.66
  -3   4  -6   12.23    1.76
  -3   4  -6   13.33    1.53
  -3   4  -6   14.48    1.42
   3  -4   6   12.71    1.30
   3  -4   7    1.55    0.56
   3  -4   7    1.28    1.45
  -3   4  -7    1.80    0.62
  -3   4  -7    2.07    0.86
  -3   4  -7    1.52    0.55
  -3   4  -7    2.64    0.82
   3  -4   7    0.23    0.54
  -3   4  -7    1.96    0.65
  -3   4  -7    1.58    0.61
  -3   4  -8   38.32    2.45
  -3   4  -8   35.46    2.16
   3  -4   8   37.70    2.50
  -3   4  -8   38.49    2.42
  -3   4  -8   39.04    2.39
   3  -4   8   39.97    2.18
  -3   4  -8   41.66    2.76
  -3   4  -8   39.23    2.42
  -3   4  -9   47.87    2.39
  -3   4  -9   48.60    2.47
   3  -4   9   48.95    2.69
  -3   4  -9   50.60    2.63
  -3   4  -9   53.43    2.63
  -3   4  -9   46.39    2.77
  -3   4  -9   52.59    2.61
  -3   4 -10    2.66    0.52
  -3   4 -10    1.93    0.56
  -3   4 -10    2.36    0.60
  -3   4 -10    1.42    0.44
  -3   4 -11   39.41    1.59
   3  -4  11   39.10    1.64
   3  -3 -11    0.75    0.23
   3  -3 -11    0.67    0.31
   3  -3 -10  235.60    6.71
   3  -3 -10  218.66    6.39
   3  -3 -10  237.52    6.74
   3  -3 -10  227.64    6.37
   3  -3 -10  240.17    6.34
   3  -3 -10  229.77    6.73
   3  -3 -10  216.56    6.28
   3  -3  -9   28.61    1.70
   3  -3  -9   27.57    1.57
   3  -3  -9   28.05    1.88
   3  -3  -9   24.86    1.64
   3  -3  -9   28.09    1.68
   3  -3  -9   28.58    1.67
   3  -3  -9   25.60    1.77
   3  -3  -9   28.29    1.92
   3  -3  -8  123.52    4.41
   3  -3  -8  114.80    6.09
   3  -3  -8  119.01    4.63
  -3   3   8  116.88    5.70
   3  -3  -8  124.09    4.33
   3  -3  -8  123.24    4.73
   3  -3  -8  115.27    4.33
   3  -3  -8  123.61    4.42
   3  -3  -8  120.94    4.36
   3  -3  -8  126.14    4.73
   3  -3  -8  125.80    4.87
   3  -3  -7  156.51    5.13
   3  -3  -7  144.41    6.87
   3  -3  -7  154.84    5.12
   3  -3  -7  144.19    5.30
  -3   3   7  144.11    6.47
   3  -3  -7  148.10    5.41
   3  -3  -7  137.55    4.99
   3  -3  -7  157.68    5.15
   3  -3  -7  148.62    5.10
   3  -3  -7  149.13    5.32
   3  -3  -7  145.44    5.50
   3  -3  -6  203.39    6.12
   3  -3  -6  199.87    8.01
   3  -3  -6  200.22    6.18
  -3   3   6  196.00    7.67
   3  -3  -6  200.18    6.43
   3  -3  -6  192.67    6.47
   3  -3  -6  188.64    6.06
   3  -3  -6  199.71    6.15
   3  -3  -6  195.75    6.21
   3  -3  -6  198.06    6.37
   3  -3  -6  205.56    6.71
   3  -3  -5   46.63    3.17
   3  -3  -5   47.02    2.27
  -3   3   5   44.75    3.06
   3  -3  -5   48.26    2.44
   3  -3  -5   44.63    2.43
   3  -3  -5   47.35    2.23
   3  -3  -5   45.98    2.12
   3  -3  -5   44.50    2.21
   3  -3  -5   47.64    2.34
   3  -3  -5   52.67    2.46
   3  -3  -5   53.01    2.68
   3  -3  -4  155.88    5.97
   3  -3  -4  154.72    4.81
  -3   3   4  148.28    5.96
   3  -3  -4  151.82    5.56
   3  -3  -4  149.11    4.48
   3  -3  -4  161.56    4.99
   3  -3  -4  147.61    4.96
   3  -3  -4  144.41    4.66
   3  -3  -4  148.43    4.66
   3  -3  -4  145.73    4.70
   3  -3  -4  143.59    4.83
   3  -3  -4  154.51    4.84
   3  -3  -4  162.19    5.25
  -3   3   4  144.25    5.71
   3  -3  -3  193.47    5.64
   3  -3  -3  192.52    5.49
  -3   3   3  194.66    6.85
   3  -3  -3  198.02    6.62
   3  -3  -3  200.77    6.74
   3  -3  -3  188.39    6.73
   3  -3  -3  188.80    5.71
   3  -3  -3  195.72    6.06
  -3   3   3  196.78    6.91
   3  -3  -2  275.19    7.97
   3  -3  -2  267.62    8.61
  -3   3   2  272.80    8.52
   3  -3  -2  272.60    8.51
   3  -3  -2  269.16    7.25
   3  -3  -1    6.79    0.75
  -3   3   1    8.41    1.09
   3  -3  -1    9.36    1.24
   3  -3  -1    6.35    0.66
   3  -3  -1    7.65    1.10
   3  -3   0  254.75    6.31
  -3   3   0  254.10    7.73
   3  -3   0  244.56    8.61
   3  -3   0  230.75    6.60
   3  -3   0  246.54    7.90
   3  -3   0  238.21    7.97
   3  -3   1  192.54    7.63
  -3   3  -1  214.70    6.72
   3  -3   1  196.40    5.62
   3  -3   1  191.03    6.84
   3  -3   1  211.93    6.92
   3  -3   2    6.61    1.46
  -3   3  -2    7.76    1.07
   3  -3   2    7.59    0.74
   3  -3   2    6.56    1.06
   3  -3   2    6.69    1.03
  -3   3  -2    9.18    0.85
   3  -3   3  907.65   21.58
   3  -3   3  943.21   23.20
   3  -3   3  913.07   25.53
   3  -3   3  912.25   23.34
  -3   3  -3  918.96   23.01
  -3   3  -3  906.69   22.40
   3  -3   3  846.88   21.79
   3  -3   3  879.97   22.00
  -3   3  -3  895.94   23.35
  -3   3  -3  921.96   22.35
  -3   3  -4   66.85    3.47
   3  -3   4   62.73    3.18
  -3   3  -4   62.09    2.94
   3  -3   4   61.94    2.38
  -3   3  -4   61.26    3.36
  -3   3  -4   70.38    3.16
   3  -3   4   58.36    4.57
  -3   3  -4   58.71    2.65
   3  -3   4   61.05    2.75
  -3   3  -4   60.37    3.34
   3  -3   5  234.26   10.74
  -3   3  -5  244.04    8.42
  -3   3  -5  261.97    7.92
  -3   3  -5  242.52    8.52
  -3   3  -5  238.18    7.06
  -3   3  -5  240.08    7.34
  -3   3  -5  247.89    7.62
   3  -3   5  236.70    7.30
   3  -3   6   52.27    4.98
  -3   3  -6   56.36    3.56
  -3   3  -6   59.08    2.96
  -3   3  -6   57.22    3.13
  -3   3  -6   57.31    2.71
  -3   3  -6   57.37    3.69
  -3   3  -6   56.21    2.88
   3  -3   6   61.69    2.91
   3  -3   7   52.39    5.08
  -3   3  -7   41.63    2.40
  -3   3  -7   47.39    2.51
  -3   3  -7   44.67    3.39
  -3   3  -7   47.42    2.82
  -3   3  -7   47.93    2.69
   3  -3   7   49.10    2.58
  -3   3  -8   54.33    2.88
  -3   3  -8   58.56    2.99
  -3   3  -8   51.65    2.73
   3  -3   8   55.55    3.22
   3  -3   8   52.30    5.17
  -3   3  -8   58.77    3.08
   3  -3   8   53.15    2.67
  -3   3  -8   56.49    2.91
  -3   3  -9   11.79    1.38
  -3   3  -9   13.06    1.16
  -3   3  -9   12.61    1.29
  -3   3  -9   12.82    1.22
   3  -3   9    9.07    1.26
  -3   3  -9   13.59    1.38
   3  -3   9   12.74    1.09
  -3   3  -9   12.54    1.19
  -3   3 -10    4.53    0.73
  -3   3 -10    4.21    0.65
  -3   3 -10    4.48    0.70
   3  -3  10    3.97    0.78
  -3   3 -11    8.82    0.69
  -3   3 -11    8.87    0.74
   3  -2 -11  127.34    3.91
   3  -2 -11  125.04    3.97
   3  -2 -11  126.53    3.99
   3  -2 -11  118.05    3.71
   3  -2 -10  198.87    6.18
   3  -2 -10  197.20    5.88
   3  -2 -10  199.70    5.83
   3  -2 -10  199.45    5.64
   3  -2 -10  203.70    6.26
   3  -2 -10  198.82    6.31
   3  -2 -10  194.71    6.01
   3  -2  -9  348.56    9.72
   3  -2  -9  338.62    9.26
   3  -2  -9  339.52    9.88
   3  -2  -9  351.99    9.57
   3  -2  -9  342.07    9.44
   3  -2  -9  342.40    9.29
   3  -2  -9  349.32    9.95
   3  -2  -9  324.78    9.95
   3  -2  -8  237.97    7.35
   3  -2  -8  225.31    9.35
   3  -2  -8  244.88    7.26
   3  -2  -8  235.05    7.57
   3  -2  -8  229.43    7.04
   3  -2  -8  240.03    7.14
   3  -2  -8  242.19    7.10
   3  -2  -8  238.83    7.61
   3  -2  -8  241.23    7.79
   3  -2  -7   26.48    1.75
   3  -2  -7   25.54    2.60
   3  -2  -7   25.65    1.69
   3  -2  -7   26.70    1.87
  -3   2   7   23.59    2.24
   3  -2  -7   23.39    1.82
   3  -2  -7   23.61    1.65
   3  -2  -7   25.34    1.65
   3  -2  -7   27.23    1.71
   3  -2  -7   24.87    1.84
   3  -2  -7   26.42    1.99
   3  -2  -6    3.66    1.00
  -3   2   6    2.29    0.77
   3  -2  -6    2.15    0.55
   3  -2  -6    2.26    0.58
   3  -2  -6    2.70    0.59
   3  -2  -6    2.82    0.57
   3  -2  -6    2.34    0.50
   3  -2  -6    2.81    0.63
   3  -2  -6    3.00    0.60
   3  -2  -6    3.45    0.69
   3  -2  -6    2.77    0.71
   3  -2  -5  333.43   10.57
   3  -2  -5  334.17    8.92
  -3   2   5  323.62   10.16
   3  -2  -5  322.64    9.02
   3  -2  -5  357.69    9.56
   3  -2  -5  320.27    9.12
   3  -2  -5  324.90    8.86
   3  -2  -5  311.93    8.65
   3  -2  -5  325.38    8.77
   3  -2  -5  328.31    8.94
  -3   2   5  325.31    9.62
   3  -2  -5  335.65    9.14
   3  -2  -5  332.41    9.38
  -3   2   5  322.40    9.56
   3  -2  -4   57.67    3.04
  -3   2   4   48.01    2.32
   3  -2  -4   47.55    1.90
   3  -2  -4   48.83    2.12
   3  -2  -4   46.13    2.22
   3  -2  -4   46.27    2.53
  -3   2   4   53.39    2.90
   3  -2  -4   46.49    2.07
   3  -2  -4   49.40    2.19
   3  -2  -4   48.84    2.66
   3  -2  -4   47.94    2.37
   3  -2  -3  280.94    8.29
  -3   2   3  270.70    8.36
   3  -2  -3  274.44    8.28
   3  -2  -3  273.26    7.19
   3  -2  -3  274.20    8.39
   3  -2  -2 1147.68   27.41
  -3   2   2 1103.15   27.87
   3  -2  -2 1162.79   26.74
   3  -2  -2 1125.84   28.09
   3  -2  -2 1156.20   28.03
   3  -2  -1   84.04    2.82
   3  -2  -1   89.12    4.31
  -3   2   1   77.70    3.35
   3  -2  -1   79.66    2.70
   3  -2  -1   79.99    3.55
   3  -2  -1   83.57    3.56
   3  -2   0  100.94    3.19
   3  -2   0  106.10    4.10
   3  -2   0  104.55    4.84
   3  -2   0   96.42    4.05
  -3   2   0  100.92    3.90
   3  -2   1  163.27    6.69
  -3   2  -1  172.93    5.15
   3  -2   1  160.74    4.66
   3  -2   1  169.47    5.69
   3  -2   1  158.61    5.67
  -3   2  -1  163.70    5.50
   3  -2   2  260.36    8.25
   3  -2   2  279.77    8.28
   3  -2   2  266.06    7.09
   3  -2   2  284.34    9.92
   3  -2   2  259.77    7.32
  -3   2  -2  298.54    8.35
  -3   2  -2  271.92    7.39
  -3   2  -3  213.29    6.90
   3  -2   3  200.95    5.61
   3  -2   3  212.69    8.65
  -3   2  -3  207.28    5.66
   3  -2   3  199.93    6.75
  -3   2  -3  194.27    6.48
   3  -2   3  205.50    6.13
   3  -2   3  207.52    6.66
   3  -2   4    0.95    0.45
   3  -2   4    0.93    0.97
   3  -2   4    0.27    0.22
   3  -2   4    0.25    0.28
   3  -2   4    0.13    0.36
  -3   2  -4    0.39    0.42
  -3   2  -4    0.62    0.46
  -3   2  -4    0.29    0.56
  -3   2  -4    0.78    0.34
   3  -2   5    8.56    0.96
   3  -2   5   10.56    2.15
  -3   2  -5    9.28    1.33
  -3   2  -5    7.83    0.97
  -3   2  -5    8.24    1.25
  -3   2  -5    9.29    0.93
  -3   2  -5    9.74    1.16
  -3   2  -5    8.03    0.94
  -3   2  -6   10.72    1.18
   3  -2   6    8.69    2.04
  -3   2  -6   10.02    1.06
  -3   2  -6    9.96    1.46
  -3   2  -6   10.71    1.26
  -3   2  -6   11.57    1.20
  -3   2  -6   11.66    1.21
   3  -2   6   10.12    1.12
   3  -2   7    9.73    2.36
  -3   2  -7   11.82    1.23
  -3   2  -7   10.74    1.24
   3  -2   7   12.30    1.57
  -3   2  -7    9.82    1.19
   3  -2   7   12.30    1.25
  -3   2  -7   11.95    1.23
   3  -2   8    5.45    0.88
   3  -2   8    2.76    1.57
  -3   2  -8    4.02    0.76
   3  -2   8    5.33    1.17
  -3   2  -8    5.28    0.91
  -3   2  -8    3.54    0.77
  -3   2  -8    2.64    0.71
  -3   2  -9   58.63    2.80
   3  -2   9   54.40    3.21
  -3   2  -9   60.79    2.97
  -3   2  -9   57.34    2.80
   3  -2   9   54.46    2.53
  -3   2  -9   55.12    2.57
  -3   2 -10   18.35    1.40
  -3   2 -10   18.83    1.35
  -3   2 -10   17.83    1.37
  -3   2 -10   19.31    1.33
   3  -2  10   18.96    1.63
  -3   2 -11   49.22    1.95
  -3   2 -11   52.69    2.00
   3  -1 -12   33.24    1.36
   3  -1 -11   60.30    2.46
   3  -1 -11   59.80    2.52
   3  -1 -11   59.36    2.56
   3  -1 -11   59.60    2.43
   3  -1 -10   45.97    2.00
   3  -1 -10   49.07    2.51
   3  -1 -10   52.11    2.33
   3  -1 -10   49.93    2.22
   3  -1 -10   50.24    2.00
   3  -1 -10   47.55    2.51
   3  -1 -10   49.97    2.63
   3  -1 -10   53.12    2.56
   3  -1  -9  109.92    4.33
   3  -1  -9  109.55    3.90
   3  -1  -9  104.25    4.36
   3  -1  -9  113.59    4.11
   3  -1  -9  110.56    3.98
   3  -1  -9  111.48    3.80
   3  -1  -9  114.96    4.49
   3  -1  -9  109.58    4.57
  -3   1   8    3.33    1.34
   3  -1  -8    2.09    0.87
   3  -1  -8    2.84    0.75
   3  -1  -8    1.71    0.68
   3  -1  -8    2.17    0.58
   3  -1  -8    3.16    0.63
   3  -1  -8    4.05    0.71
   3  -1  -8    2.69    0.56
   3  -1  -8    2.43    0.75
   3  -1  -8    2.57    0.74
   3  -1  -7  194.29    6.25
   3  -1  -7  188.72    7.87
   3  -1  -7  191.83    5.96
   3  -1  -7  198.99    6.28
   3  -1  -7  186.09    6.30
   3  -1  -7  190.07    5.98
  -3   1   7  202.45    7.24
   3  -1  -7  195.54    5.88
   3  -1  -7  190.18    5.84
   3  -1  -7  189.82    6.33
   3  -1  -7  181.28    6.43
   3  -1  -6   48.77    2.37
   3  -1  -6   45.63    3.20
   3  -1  -6   46.34    2.41
  -3   1   6   48.59    2.83
   3  -1  -6   41.81    2.12
   3  -1  -6   48.39    2.36
   3  -1  -6   45.16    2.38
   3  -1  -6   46.26    2.21
   3  -1  -6   46.15    2.10
   3  -1  -6   42.19    2.00
   3  -1  -6   45.78    2.16
   3  -1  -6   44.60    2.49
   3  -1  -5   49.43    3.04
   3  -1  -5   46.05    2.10
  -3   1   5   47.19    2.63
   3  -1  -5   42.47    2.32
   3  -1  -5   44.84    2.21
   3  -1  -5   44.22    2.06
  -3   1   5   48.88    2.55
   3  -1  -5   44.25    2.13
   3  -1  -5   47.62    2.10
   3  -1  -5   45.18    2.22
   3  -1  -5   43.23    2.32
   3  -1  -4   11.65    1.33
   3  -1  -4    9.89    1.07
  -3   1   4    9.77    1.07
   3  -1  -4   10.56    0.76
   3  -1  -4    9.67    1.08
   3  -1  -3   44.48    2.33
  -3   1   3   41.87    2.19
   3  -1  -3   42.27    2.31
   3  -1  -3   38.26    1.61
   3  -1  -3   38.66    1.73
   3  -1  -3   39.33    2.22
  -3   1   2    0.41    0.31
   3  -1  -2    1.00    0.46
   3  -1  -2    1.09    0.33
   3  -1  -2    1.25    0.52
   3  -1  -2    0.91    0.45
   3  -1  -1   79.79    3.44
   3  -1  -1   84.94    2.71
  -3   1   1   82.78    3.21
   3  -1  -1   84.01    3.45
  -3   1   0  550.39   14.35
  -3   1   0  583.21   14.34
   3  -1   0  553.32   14.68
   3  -1   0  557.35   13.57
   3  -1   0  572.02   16.05
   3  -1   0  568.28   14.66
   3  -1   1  317.94    8.01
  -3   1  -1  319.01    8.88
   3  -1   1  295.64    7.56
   3  -1   1  325.61    9.05
  -3   1  -1  339.36    8.64
   3  -1   1  312.29    9.05
   3  -1   1  321.67    8.27
   3  -1   1  338.76   10.57
  -3   1  -2  202.59    6.52
   3  -1   2  210.47    6.51
  -3   1  -2  203.23    5.94
   3  -1   2  206.74    6.56
  -3   1  -2  203.47    6.01
   3  -1   2  206.08    5.54
   3  -1   2  202.29    5.97
   3  -1   2  202.09    7.96
  -3   1  -3   35.56    1.72
   3  -1   3   31.22    2.91
  -3   1  -3   32.76    2.17
   3  -1   3   31.58    1.44
   3  -1   3   33.66    2.02
   3  -1   3   31.90    2.02
  -3   1  -3   32.87    1.91
   3  -1   3   35.22    1.94
   3  -1   4  173.31    8.13
  -3   1  -4  192.18    6.70
   3  -1   4  183.05    6.04
  -3   1  -4  179.91    6.08
  -3   1  -4  180.62    5.84
   3  -1   4  178.53    5.96
  -3   1  -4  182.72    6.02
   3  -1   4  183.61    5.88
  -3   1  -4  176.78    5.49
   3  -1   5  885.95   26.67
  -3   1  -5  923.79   24.05
  -3   1  -5  868.17   22.32
  -3   1  -5  923.28   22.21
  -3   1  -5  934.29   23.45
   3  -1   5  943.25   23.22
  -3   1  -5  914.03   22.77
  -3   1  -5  919.01   22.38
   3  -1   6   25.99    3.23
  -3   1  -6   24.96    1.86
  -3   1  -6   29.32    1.81
   3  -1   6   28.02    2.22
  -3   1  -6   27.74    1.84
  -3   1  -7  489.84   12.71
   3  -1   7  469.72   17.73
  -3   1  -7  471.31   13.19
  -3   1  -7  475.36   13.07
   3  -1   7  470.68   14.15
  -3   1  -7  527.79   13.38
   3  -1   7  482.88   13.16
  -3   1  -8   18.64    1.38
   3  -1   8   13.10    2.64
   3  -1   8   17.95    2.35
  -3   1  -8   17.06    1.53
   3  -1   8   19.14    2.03
  -3   1  -8   17.74    1.56
  -3   1  -8   14.84    1.42
   3  -1   8   17.38    1.46
   3  -1   9    6.27    0.83
  -3   1  -9    7.95    1.03
   3  -1   9    7.99    1.23
  -3   1  -9    6.00    0.92
  -3   1  -9    7.98    0.82
  -3   1 -10    5.99    0.81
   3  -1  10    7.24    1.05
  -3   1 -10    6.73    0.83
  -3   1 -10    6.36    0.75
  -3   1 -11   20.81    1.16
  -3   1 -11   23.62    1.14
   3   0 -12    3.63    0.43
   3   0 -12    3.29    0.48
   3   0 -11    0.32    0.36
   3   0 -11    0.79    0.38
   3   0 -11    1.09    0.44
   3   0 -11    1.40    0.53
   3   0 -10   31.98    1.63
   3   0 -10   32.85    2.05
   3   0 -10   36.46    1.84
   3   0 -10   31.76    2.02
   3   0 -10   32.68    2.17
   3   0 -10   35.07    2.14
   3   0  -9   47.15    2.26
  -3   0   9   48.07    4.54
   3   0  -9   46.18    2.32
   3   0  -9   46.20    2.25
   3   0  -9   47.23    2.64
   3   0  -9   48.04    2.81
   3   0  -9   51.87    2.75
   3   0  -9   47.80    2.67
   3   0  -8  297.15    8.48
  -3   0   8  289.99   10.47
   3   0  -8  258.89    7.72
   3   0  -8  280.88    8.34
   3   0  -8  290.28    7.92
   3   0  -8  292.39    7.80
   3   0  -8  281.26    7.47
   3   0  -7   48.45    2.56
   3   0  -7   49.22    2.34
  -3   0   7   48.48    3.63
   3   0  -7   44.47    2.49
   3   0  -7   48.29    2.31
   3   0  -7   48.50    2.20
   3   0  -7   45.32    2.08
   3   0  -7   46.75    2.54
   3   0  -7   44.84    2.61
  -3   0   7   45.94    2.80
   3   0  -6  147.97    4.91
   3   0  -6  146.62    6.20
  -3   0   6  135.67    5.39
   3   0  -6  139.24    4.60
   3   0  -6  132.49    4.80
   3   0  -6  146.21    4.61
   3   0  -6  141.94    4.39
   3   0  -6  132.05    4.42
   3   0  -6  141.18    4.40
   3   0  -6  149.65    4.96
   3   0  -6  138.76    5.00
   3   0  -5    2.62    0.76
  -3   0   5    4.52    0.86
  -3   0   5    4.63    0.79
  -3   0   5    3.84    0.64
   3   0  -5    4.27    0.72
   3   0  -5    5.43    0.72
   3   0  -5    4.99    0.63
   3   0  -5    4.27    0.62
   3   0  -5    3.85    0.56
   3   0  -5    3.88    0.64
   3   0  -5    3.37    0.67
   3   0  -4   27.49    2.01
  -3   0   4   27.01    1.91
   3   0  -4   28.19    1.31
   3   0  -4   27.33    1.80
  -3   0   4   27.38    1.61
  -3   0   4   26.30    1.85
  -3   0   3   19.50    1.58
   3   0  -3   18.96    1.50
  -3   0   3   21.01    1.31
   3   0  -3   18.42    1.03
   3   0  -3   17.70    1.46
   3   0  -3   19.21    1.23
  -3   0   3   18.33    1.48
   3   0  -2    3.94    0.75
  -3   0   2    4.16    0.58
   3   0  -2    3.12    0.43
   3   0  -2    4.50    0.58
   3   0  -2    4.55    0.79
  -3   0   2    4.06    0.78
  -3   0   2    4.09    0.68
   3   0  -1    9.40    1.05
   3   0  -1    8.42    0.66
   3   0  -1    6.96    0.94
  -3   0   1    8.62    0.95
   3   0  -1    7.52    0.72
  -3   0   1    7.37    0.78
   3   0   0 1171.79   29.36
  -3   0   0 1120.79   27.30
   3   0   0 1110.73   27.74
   3   0   0 1150.46   26.37
   3   0   0 1182.88   27.07
   3   0   0 1148.96   27.90
   3   0   0 1147.45   26.69
  -3   0   0 1128.30   27.48
   3   0   1  273.76    7.26
  -3   0  -1  270.49    7.96
   3   0   1  252.50    8.92
  -3   0  -1  256.70    7.52
  -3   0  -1  265.13    7.45
   3   0   1  264.74    7.77
   3   0   1  244.39    6.94
   3   0   1  262.05    6.78
   3   0   1  253.89    7.77
   3   0   1  260.49    7.85
  -3   0  -2   82.37    3.53
   3   0   2   76.55    4.33
   3   0   2   75.96    2.59
  -3   0  -2   77.49    3.38
  -3   0  -2   83.32    3.18
   3   0   2   80.23    3.20
   3   0   2   80.32    3.44
  -3   0  -2   81.71    2.81
   3   0   2   81.67    3.13
   3   0   2   81.78    3.55
   3   0   2   78.05    3.35
  -3   0  -3  158.71    5.48
   3   0   3  142.04    6.72
  -3   0  -3  156.93    5.08
   3   0   3  161.35    5.62
   3   0   3  155.34    5.37
  -3   0  -3  160.00    4.97
   3   0   3  155.78    5.20
  -3   0  -3  154.14    5.65
   3   0   3  159.60    5.68
  -3   0  -4   23.13    1.56
   3   0   4   24.65    2.70
   3   0   4   25.21    2.08
  -3   0  -4   24.09    1.44
   3   0   4   24.63    1.72
  -3   0  -4   24.74    1.67
   3   0   4   23.58    1.79
  -3   0  -4   22.69    1.97
   3   0   4   25.54    1.94
  -3   0  -4   22.86    1.46
  -3   0  -4   24.95    1.60
  -3   0  -4   25.40    1.76
  -3   0  -5  100.87    3.62
   3   0   5  102.20    4.41
   3   0   5  109.53    5.18
  -3   0  -5  104.04    4.04
  -3   0  -5   98.15    3.97
  -3   0  -5  105.90    3.77
   3   0   5   96.91    5.99
  -3   0  -5  107.35    3.92
  -3   0  -6  265.61    7.61
   3   0   6  252.23    9.82
  -3   0  -6  258.92    7.76
   3   0   6  258.63   11.26
  -3   0  -6  253.45    7.86
   3   0   6  274.76    8.86
  -3   0  -6  257.04    7.27
  -3   0  -6  274.71    7.96
  -3   0  -6  260.18    7.51
   3   0   7  344.22   13.81
   3   0   7  341.97   12.43
   3   0   7  336.39   10.84
  -3   0  -7  343.39    9.91
  -3   0  -7  339.04    9.40
  -3   0  -7  312.02    9.68
  -3   0  -8  117.99    4.28
   3   0   8  105.18    6.16
  -3   0  -8  113.38    4.47
   3   0   8  122.59    5.35
  -3   0  -8  117.59    4.50
  -3   0  -8  118.34    4.49
   3   0   8  114.61    4.42
  -3   0  -9  391.77   10.31
   3   0   9  372.29   11.49
  -3   0  -9  363.40   10.57
  -3   0  -9  389.67   10.54
   3   0   9  390.22   10.44
  -3   0 -10  145.11    4.37
   3   0  10  142.53    5.28
  -3   0 -10  149.81    4.79
  -3   0 -10  159.38    4.77
  -3   0 -10  153.28    4.54
   3   0  10  144.06    4.32
  -3   0 -11   67.88    2.34
   3   1 -12   78.94    2.55
   3   1 -12   77.52    2.67
   3   1 -11    7.16    0.86
   3   1 -11    6.01    0.79
   3   1 -11    5.39    0.80
   3   1 -10   32.83    1.66
   3   1 -10   37.32    2.18
   3   1 -10   34.68    1.74
   3   1 -10   34.04    2.06
   3   1 -10   34.55    2.19
   3   1 -10   34.46    2.14
   3   1  -9   14.79    1.20
  -3  -1   9   11.96    2.44
   3   1  -9   15.38    1.50
   3   1  -9   13.42    1.13
   3   1  -9   15.79    1.46
   3   1  -9   14.63    1.52
   3   1  -9   14.75    1.48
   3   1  -8   65.42    2.66
   3   1  -8   68.58    2.63
  -3  -1   8   66.17    4.44
   3   1  -8   64.48    2.71
   3   1  -8   70.89    3.22
  -3  -1   7  250.12    9.69
   3   1  -7  238.45    7.10
   3   1  -7  235.00    7.46
   3   1  -7  256.07    7.08
   3   1  -7  246.61    6.88
   3   1  -7  231.49    6.91
   3   1  -7  248.21    7.52
   3   1  -7  233.50    7.61
   3   1  -7  246.73    7.59
   3   1  -6   39.79    2.00
  -3  -1   6   35.76    2.33
   3   1  -6   42.28    2.21
  -3  -1   6   36.36    3.07
   3   1  -6   38.48    1.92
   3   1  -6   42.55    2.23
   3   1  -6   35.84    2.15
   3   1  -6   36.46    2.12
  -3  -1   5  228.45    7.19
   3   1  -5  224.12    6.36
  -3  -1   5  217.17    7.13
   3   1  -5  209.80    6.82
   3   1  -5  215.30    6.48
   3   1  -5  220.70    6.22
   3   1  -5  219.19    6.55
   3   1  -5  218.40    6.62
   3   1  -5  224.66    6.61
  -3  -1   4  187.44    6.40
   3   1  -4  180.82    6.12
   3   1  -4  191.09    5.77
  -3  -1   4  182.05    6.15
  -3  -1   3   41.44    2.45
   3   1  -3   40.94    2.33
  -3  -1   3   37.26    1.56
   3   1  -3   39.55    1.95
  -3  -1   3   37.83    2.19
  -3  -1   2  128.36    4.88
  -3  -1   2  122.03    4.51
  -3  -1   2  126.70    3.84
   3   1  -2  131.11    4.79
   3   1  -2  135.98    4.22
   3   1  -1  328.18    9.38
  -3  -1   1  305.43    8.35
   3   1  -1  318.17    8.35
   3   1  -1  325.07    8.56
  -3  -1   1  321.11    9.43
  -3  -1   1  328.30    9.06
   3   1  -1  314.85    9.10
  -3  -1   0   19.92    1.67
   3   1   0   20.00    1.29
  -3  -1   0   19.98    1.31
  -3  -1   0   17.87    1.40
   3   1   0   18.44    1.56
   3   1   0   20.23    1.31
   3   1   0   16.94    1.45
   3   1   1  148.38    5.01
   3   1   1  150.71    6.22
   3   1   1  152.18    5.40
  -3  -1  -1  157.69    5.52
   3   1   1  156.00    4.85
  -3  -1  -1  146.59    4.97
   3   1   1  142.71    5.32
  -3  -1  -1  157.36    5.16
   3   1   2  718.08   19.97
  -3  -1  -2  705.87   18.41
   3   1   2  702.07   18.47
   3   1   2  715.80   18.54
   3   1   2  728.55   18.03
  -3  -1  -2  747.99   18.32
  -3  -1  -2  729.36   18.70
   3   1   2  709.87   18.77
  -3  -1  -3   66.59    2.65
   3   1   3   63.66    4.00
  -3  -1  -3   64.45    3.12
  -3  -1  -3   57.22    2.89
   3   1   3   52.49    3.14
   3   1   3   62.70    3.05
   3   1   3   64.95    2.95
   3   1   3   62.25    3.31
  -3  -1  -4 1070.84   25.75
   3   1   4 1050.58   24.82
   3   1   4 1052.23   26.96
  -3  -1  -4 1009.20   25.16
  -3  -1  -4 1033.48   24.82
   3   1   4 1029.88   25.49
  -3  -1  -4  981.73   25.06
   3   1   4 1001.24   25.65
   3   1   4 1044.17   28.23
  -3  -1  -4 1073.41   25.71
   3   1   4 1063.09   26.52
  -3  -1  -5  205.88    6.71
   3   1   5  196.09    8.81
   3   1   5  226.63    8.46
   3   1   5  214.54    7.28
  -3  -1  -5  213.94    6.45
  -3  -1  -5  202.35    6.47
   3   1   5  206.48    7.51
  -3  -1  -6   67.49    3.02
  -3  -1  -6   75.74    3.53
   3   1   6   64.08    4.81
   3   1   6   67.35    4.52
  -3  -1  -6   68.18    3.10
   3   1   6   72.14    3.79
  -3  -1  -6   74.78    3.26
  -3  -1  -6   64.33    2.96
   3   1   7   86.33    5.40
  -3  -1  -7   79.84    3.53
   3   1   7   76.17    4.08
  -3  -1  -7   78.82    3.39
  -3  -1  -7   79.84    3.06
  -3  -1  -7   80.23    3.54
  -3  -1  -7   75.82    3.29
  -3  -1  -8   35.66    2.12
   3   1   8   34.78    3.46
  -3  -1  -8   38.05    2.28
   3   1   8   39.28    2.79
  -3  -1  -8   36.48    2.18
  -3  -1  -8   38.58    2.06
  -3  -1  -9    0.70    0.41
   3   1   9    1.52    0.51
  -3  -1  -9    0.62    0.43
   3   1   9    0.30    0.52
  -3  -1  -9    1.27    0.47
  -3  -1  -9    1.57    0.53
  -3  -1  -9    0.31    0.30
   3   1  10   -0.09    0.26
  -3  -1 -10    0.54    0.35
  -3  -1 -10    0.12    0.33
   3   1  10   -0.21    0.40
  -3  -1 -11    3.64    0.41
   3   2 -12   23.16    1.13
   3   2 -12   20.72    1.13
   3   2 -11    0.42    0.43
   3   2 -11   -0.06    0.40
   3   2 -10  531.43   13.50
   3   2 -10  553.06   14.38
   3   2 -10  535.95   14.48
   3   2 -10  568.18   14.52
  -3  -2   9  280.15   11.00
  -3  -2   9  277.27   12.78
   3   2  -9  277.55    8.61
   3   2  -9  288.25    7.76
   3   2  -9  283.62    8.02
   3   2  -9  283.36    8.45
   3   2  -9  278.16    8.79
   3   2  -9  292.32    8.77
   3   2  -8  227.05    6.82
   3   2  -8  228.09    6.85
  -3  -2   8  226.26    9.54
   3   2  -8  217.04    7.22
   3   2  -8  229.37    6.54
   3   2  -8  221.38    6.59
   3   2  -8  228.49    7.15
   3   2  -8  219.53    7.39
   3   2  -8  230.07    7.41
   3   2  -7  203.02    6.10
   3   2  -7  196.69    6.06
   3   2  -7  182.87    6.29
  -3  -2   7  195.93    8.52
   3   2  -7  189.61    5.73
   3   2  -7  191.08    6.25
   3   2  -7  192.38    6.47
   3   2  -7  194.63    6.46
   3   2  -6    4.79    0.76
  -3  -2   6    3.56    1.15
   3   2  -6    4.74    0.71
  -3  -2   6    2.55    0.60
   3   2  -6    3.27    0.60
   3   2  -6    6.03    0.78
   3   2  -6    3.64    0.59
   3   2  -6    3.25    0.65
   3   2  -6    3.02    0.64
   3   2  -6    4.67    0.79
   3   2  -5    2.49    0.58
  -3  -2   5    2.23    0.61
  -3  -2   5    2.12    0.83
   3   2  -5    2.22    0.66
  -3  -2   5    2.29    0.68
  -3  -2   5    1.95    0.46
   3   2  -5    1.57    0.44
   3   2  -5    1.63    0.47
   3   2  -5    1.67    0.34
   3   2  -5    1.85    0.49
   3   2  -5    0.77    0.36
  -3  -2   4   10.75    1.55
  -3  -2   4   11.02    1.33
  -3  -2   4   12.13    1.26
  -3  -2   4   10.87    0.94
   3   2  -4    9.61    1.04
   3   2  -4    9.80    1.18
   3   2  -4   11.55    1.04
  -3  -2   3   57.43    3.35
  -3  -2   3   58.47    2.92
   3   2  -3   56.80    3.02
   3   2  -3   60.00    2.65
  -3  -2   3   59.22    3.21
   3   2  -2  154.53    5.68
  -3  -2   2  135.38    5.23
   3   2  -2  167.93    5.29
   3   2  -2  163.32    5.05
  -3  -2   2  136.20    5.62
   3   2  -2  160.13    5.42
  -3  -2   2  168.78    5.97
   3   2  -1    2.72    0.70
  -3  -2   1    2.90    0.73
  -3  -2   1    2.62    0.77
  -3  -2   1    2.14    0.38
   3   2  -1    2.52    0.57
  -3  -2   1    2.74    0.65
   3   2  -1    3.33    0.59
  -3  -2   0   21.62    1.54
   3   2   0   22.15    1.63
   3   2   0   19.48    1.74
   3   2   0   19.18    1.36
  -3  -2   0   21.86    1.89
  -3  -2   0   22.00    1.67
   3   2   0   19.57    1.67
   3   2   1    4.70    0.94
   3   2   1    1.75    0.66
   3   2   1    2.06    0.69
  -3  -2  -1    2.44    0.66
   3   2   1    2.43    0.56
  -3  -2  -1    2.36    0.46
  -3  -2  -1    2.99    0.71
   3   2   2  258.34    8.34
  -3  -2  -2  265.59    8.51
   3   2   2  249.77    8.52
  -3  -2  -2  272.03    7.22
   3   2   2  255.65    7.71
   3   2   2  264.26    9.14
   3   2   2  257.42    8.59
  -3  -2  -2  256.71    8.17
   3   2   3  579.38   15.32
  -3  -2  -3  582.61   15.82
  -3  -2  -3  590.99   15.91
  -3  -2  -3  567.98   14.53
   3   2   3  578.70   15.73
  -3  -2  -3  589.11   14.43
   3   2   3  599.16   16.67
  -3  -2  -3  556.70   14.87
   3   2   3  599.35   17.05
   3   2   3  601.29   14.79
   3   2   3  559.31   16.26
   3   2   4    3.70    0.96
  -3  -2  -4    4.35    0.78
  -3  -2  -4    4.69    0.90
  -3  -2  -4    4.90    0.86
   3   2   4    4.99    1.15
  -3  -2  -4    4.96    0.72
   3   2   4    4.56    0.87
   3   2   4    4.49    0.71
  -3  -2  -4    4.15    0.78
   3   2   4    5.24    0.96
   3   2   4    4.96    1.19
  -3  -2  -5   37.93    2.36
   3   2   5   38.22    2.05
   3   2   5   34.45    3.14
  -3  -2  -5   39.60    2.18
   3   2   5   39.98    2.67
   3   2   5   35.62    2.82
   3   2   6    7.62    1.34
  -3  -2  -6    7.79    1.02
  -3  -2  -6    7.33    1.13
   3   2   6    8.36    1.75
   3   2   6    6.87    1.30
  -3  -2  -6    8.40    1.02
  -3  -2  -6    7.95    1.03
  -3  -2  -6    6.44    0.94
  -3  -2  -7  130.91    5.26
  -3  -2  -7  134.60    4.88
  -3  -2  -7  131.79    4.90
   3   2   7  132.53    7.07
   3   2   7  129.08    5.55
  -3  -2  -7  135.86    4.93
  -3  -2  -7  134.54    4.84
  -3  -2  -8    1.83    0.59
  -3  -2  -8    2.02    0.59
   3   2   8    2.80    0.79
  -3  -2  -8    2.07    0.60
  -3  -2  -8    1.56    0.49
  -3  -2  -9  128.88    4.41
   3   2   9  137.53    5.08
  -3  -2  -9  139.61    4.63
  -3  -2  -9  137.37    4.27
  -3  -2  -9  137.74    4.40
  -3  -2  -9  131.23    4.28
   3   2   9  130.34    4.43
  -3  -2 -10   95.08    2.93
  -3  -2 -10   98.06    3.14
   3   3 -12    7.51    0.58
   3   3 -12    7.27    0.57
   3   3 -11   35.10    1.79
   3   3 -11   34.24    1.81
   3   3 -10   27.19    1.43
   3   3 -10   30.84    1.90
   3   3 -10   25.09    1.78
   3   3  -9  346.71    9.61
   3   3  -9  355.97    9.77
   3   3  -9  362.18   10.31
   3   3  -9  359.45   10.35
   3   3  -8   33.77    1.96
   3   3  -8   33.46    2.01
   3   3  -8   32.77    2.18
  -3  -3   8   35.95    3.52
   3   3  -8   33.87    2.24
   3   3  -8   34.47    2.29
   3   3  -7   24.61    1.67
  -3  -3   7   22.49    2.70
   3   3  -7   26.12    1.77
   3   3  -7   24.63    1.61
   3   3  -7   23.33    1.78
   3   3  -7   24.06    1.81
   3   3  -7   25.79    1.92
   3   3  -6   16.57    1.36
   3   3  -6   19.29    1.44
   3   3  -6   18.53    1.48
  -3  -3   6   18.52    2.33
   3   3  -6   17.91    1.45
   3   3  -5   68.79    2.79
  -3  -3   5   73.28    4.52
  -3  -3   5   70.45    3.85
   3   3  -5   70.57    2.96
   3   3  -5   67.10    3.57
  -3  -3   5   71.95    2.87
   3   3  -5   73.04    3.05
   3   3  -5   70.30    3.04
  -3  -3   5   71.39    3.44
   3   3  -5   71.46    2.99
   3   3  -4  216.07    6.27
  -3  -3   4  217.15    8.26
  -3  -3   4  214.53    7.13
   3   3  -4  211.77    6.30
   3   3  -4  205.25    7.39
  -3  -3   4  210.14    6.29
   3   3  -4  218.39    6.46
  -3  -3   4  217.46    7.79
   3   3  -4  197.57    6.63
   3   3  -4  215.55    6.34
  -3  -3   3   84.61    4.28
  -3  -3   3   83.79    3.82
   3   3  -3   81.61    3.85
  -3  -3   3   87.06    4.44
  -3  -3   3   83.90    3.20
   3   3  -3   90.43    3.33
   3   3  -3   83.26    3.46
   3   3  -3   81.32    3.58
  -3  -3   2  131.93    5.35
  -3  -3   2  123.77    4.89
   3   3  -2  123.94    4.92
  -3  -3   2  122.27    4.16
   3   3  -2  120.79    4.38
  -3  -3   2  123.15    5.38
   3   3  -2  121.92    4.79
   3   3  -1    0.43    0.51
  -3  -3   1    0.67    0.46
   3   3  -1    1.03    0.53
  -3  -3   1    0.59    0.62
  -3  -3   1    0.82    0.36
  -3  -3   1    0.55    0.48
   3   3  -1    0.28    0.37
   3   3   0   40.25    2.19
   3   3   0   39.85    2.62
  -3  -3   0   38.96    2.52
  -3  -3   0   41.72    2.39
  -3  -3   0   42.20    2.06
  -3  -3   0   41.67    2.86
   3   3   0   42.70    2.73
  -3  -3  -1   50.61    2.47
  -3  -3  -1   52.31    2.45
  -3  -3  -1   55.32    3.33
   3   3   1   53.36    3.25
  -3  -3  -1   56.37    3.13
   3   3   1   52.71    2.43
  -3  -3  -1   56.48    2.44
   3   3   1   56.76    2.69
   3   3   1   59.32    3.39
   3   3   2  149.26    4.78
  -3  -3  -2  152.03    6.07
   3   3   2  144.39    6.20
   3   3   2  139.70    4.81
   3   3   2  139.36    5.83
  -3  -3  -2  148.16    4.71
   3   3   2  145.24    5.16
  -3  -3  -2  152.82    4.97
  -3  -3  -2  150.80    5.89
  -3  -3  -2  140.09    4.57
  -3  -3  -2  138.80    4.91
   3   3   2  142.24    6.06
   3   3   3   31.11    1.76
  -3  -3  -3   35.79    2.58
  -3  -3  -3   33.12    2.54
   3   3   3   32.19    1.91
  -3  -3  -3   31.56    1.80
   3   3   3   34.06    2.50
   3   3   3   31.00    2.75
  -3  -3  -3   31.18    1.73
   3   3   3   31.86    2.15
  -3  -3  -3   30.30    1.96
   3   3   3   29.91    2.60
  -3  -3  -4   38.76    2.63
  -3  -3  -4   39.63    2.83
   3   3   4   31.59    2.98
   3   3   4   35.16    2.04
  -3  -3  -4   35.03    2.00
  -3  -3  -4   33.73    2.50
  -3  -3  -4   34.81    2.21
   3   3   4   34.63    2.37
   3   3   4   34.81    2.90
   3   3   5   71.62    3.69
   3   3   5   72.26    3.14
  -3  -3  -5   73.80    3.24
  -3  -3  -5   70.09    3.47
   3   3   5   70.86    4.82
   3   3   5   76.85    4.51
   3   3   6  135.46    4.54
   3   3   6  127.76    6.96
  -3  -3  -6  127.68    4.80
  -3  -3  -6  127.11    4.79
   3   3   6  136.16    5.47
  -3  -3  -6  131.64    5.21
   3   3   6  126.05    6.11
  -3  -3  -6  123.44    4.79
  -3  -3  -7  156.49    5.45
  -3  -3  -7  159.91    5.49
  -3  -3  -7  158.78    5.86
   3   3   7  152.63    7.77
   3   3   7  148.76    5.93
  -3  -3  -7  153.03    5.38
  -3  -3  -7  158.33    5.48
  -3  -3  -7  168.76    5.55
  -3  -3  -8    5.88    0.84
   3   3   8    6.38    0.99
  -3  -3  -8    5.84    0.84
  -3  -3  -8    4.52    0.70
  -3  -3  -8    3.97    0.68
  -3  -3  -9   31.88    1.66
  -3  -3  -9   30.71    1.68
   3   3   9   30.06    1.81
  -3  -3  -9   32.57    1.54
  -3  -3  -9   28.42    1.52
   3   3   9   30.95    1.60
  -3  -3 -10    2.53    0.35
  -3  -3 -10    2.35    0.37
  -3  -4  11   97.65    3.17
   3   4 -11  100.24    3.32
   3   4 -10  138.54    4.71
   3   4 -10  137.68    4.66
   3   4  -9   58.25    2.54
   3   4  -9   59.10    2.66
   3   4  -9   61.89    2.98
   3   4  -9   57.33    2.40
   3   4  -9   62.83    2.95
  -3  -4   8  140.45    7.37
   3   4  -8  129.21    4.52
  -3  -4   8  132.74    8.27
   3   4  -8  125.68    4.36
   3   4  -8  130.23    4.65
   3   4  -8  116.30    4.72
   3   4  -8  120.21    4.69
   3   4  -7   73.88    3.28
   3   4  -7   71.88    3.18
   3   4  -7   70.93    3.37
   3   4  -7   70.99    3.18
  -3  -4   7   70.60    5.06
   3   4  -7   75.81    3.36
  -3  -4   6  314.28   12.45
   3   4  -6  363.67    9.89
   3   4  -6  349.53    9.85
   3   4  -6  333.30    9.87
   3   4  -6  341.25    9.70
   3   4  -5   45.12    2.31
  -3  -4   5   56.55    4.15
  -3  -4   5   55.49    3.63
   3   4  -5   51.93    3.28
  -3  -4   5   50.68    2.47
   3   4  -5   51.54    2.61
   3   4  -5   50.57    2.57
   3   4  -5   48.16    2.50
  -3  -4   5   52.35    3.00
   3   4  -4  247.16    7.24
  -3  -4   4  241.04    9.41
  -3  -4   4  240.45    7.26
   3   4  -4  253.18    7.48
   3   4  -4  232.28    7.60
  -3  -4   4  239.88    9.01
  -3  -4   4  244.49    8.17
   3   4  -3   20.09    1.46
  -3  -4   3   19.56    2.20
  -3  -4   3   22.69    2.31
  -3  -4   3   21.38    1.90
   3   4  -3   18.80    1.96
   3   4  -3   18.87    1.28
  -3  -4   3   18.80    1.45
   3   4  -3   22.96    1.59
   3   4  -3   20.36    1.62
   3   4  -3   19.78    1.72
   3   4  -2   93.84    3.62
   3   4  -2   89.88    3.37
  -3  -4   2   95.46    4.42
  -3  -4   2   92.27    4.87
  -3  -4   2   88.98    3.58
   3   4  -2   95.56    3.62
   3   4  -2   91.26    3.77
  -3  -4   2   92.65    3.73
   3   4  -2   92.43    4.54
   3   4  -2   87.94    4.19
  -3  -4   2   92.63    4.70
   3   4  -1   15.48    1.30
  -3  -4   1   16.19    1.73
  -3  -4   1   15.47    1.69
   3   4  -1   15.80    1.77
   3   4  -1   15.50    1.23
  -3  -4   1   15.08    1.29
   3   4  -1   16.84    1.28
   3   4  -1   15.03    1.35
  -3  -4   1   16.22    1.36
  -3  -4   1   13.48    1.76
  -3  -4   1   15.68    1.26
   3   4  -1   13.79    1.60
  -3  -4   0   33.61    2.31
  -3  -4   0   31.01    1.94
   3   4   0   31.77    1.92
   3   4   0   30.52    2.54
   3   4   0   31.89    1.87
  -3  -4   0   29.31    1.82
  -3  -4   0   31.61    2.49
   3   4   0   32.26    2.01
  -3  -4   0   30.57    1.85
  -3  -4   0   31.92    2.72
   3   4   0   30.89    2.53
   3   4   0   30.08    1.73
   3   4   1    7.28    1.27
   3   4   1    7.16    0.88
  -3  -4  -1    7.34    1.35
  -3  -4  -1    7.83    1.29
  -3  -4  -1    6.93    0.79
   3   4   1    9.22    1.51
  -3  -4  -1    7.10    0.88
   3   4   1    6.40    0.87
   3   4   1    7.22    0.78
   3   4   1    6.36    0.93
  -3  -4  -1    7.69    0.99
  -3  -4  -1    5.88    0.83
   3   4   2  131.57    4.59
  -3  -4  -2  133.27    6.04
  -3  -4  -2  134.66    5.96
  -3  -4  -2  122.90    4.39
   3   4   2  134.76    4.76
  -3  -4  -2  134.99    4.60
   3   4   2  135.99    6.35
   3   4   2  128.17    4.89
  -3  -4  -2  128.05    4.76
  -3  -4  -2  125.62    4.78
   3   4   2  125.10    6.05
   3   4   3    2.61    1.01
   3   4   3    1.07    0.42
  -3  -4  -3    1.92    0.70
  -3  -4  -3    1.93    0.80
   3   4   3    1.16    0.63
   3   4   3    1.55    0.69
  -3  -4  -3    2.69    0.62
  -3  -4  -3    2.56    0.57
   3   4   3    1.58    0.59
  -3  -4  -3    2.14    0.63
  -3  -4  -3    2.59    0.68
   3   4   3    1.08    0.55
  -3  -4  -4   59.82    3.79
   3   4   4   71.77    3.22
  -3  -4  -4   71.16    3.14
  -3  -4  -4   66.17    3.33
   3   4   4   67.26    3.42
   3   4   4   62.00    4.51
   3   4   4   65.74    4.39
   3   4   5  218.09    7.30
  -3  -4  -5  194.90    7.78
  -3  -4  -5  207.95    7.10
   3   4   5  201.06    9.15
  -3  -4  -5  206.54    6.70
   3   4   5  218.16    6.72
   3   4   5  197.95    8.55
   3   4   6   37.03    2.46
  -3  -4  -6   36.23    2.22
  -3  -4  -6   35.87    2.42
   3   4   6   39.33    2.09
   3   4   6   37.78    3.62
  -3  -4  -6   34.37    2.14
   3   4   6   36.11    3.10
  -3  -4  -6   36.49    2.27
  -3  -4  -7  125.88    4.59
  -3  -4  -7  134.89    4.97
  -3  -4  -7  140.94    4.71
   3   4   7  121.99    4.79
  -3  -4  -7  135.60    4.66
  -3  -4  -7  122.80    4.46
  -3  -4  -7  112.42    4.47
  -3  -4  -8    4.65    0.68
  -3  -4  -8    4.59    0.71
   3   4   8    4.67    0.76
  -3  -4  -8    4.57    0.62
  -3  -4  -8    5.15    0.74
  -3  -4  -9   54.17    2.08
  -3  -4  -9   55.57    2.10
  -3  -4  -9   53.75    2.01
   3   4   9   49.57    1.96
   3   5 -11   48.73    1.88
   3   5 -10   81.37    2.91
   3   5 -10   87.34    3.22
   3   5  -9   52.48    2.26
   3   5  -9   54.83    2.64
   3   5  -9   49.75    2.15
   3   5  -9   48.66    2.34
   3   5  -8   90.08    3.61
   3   5  -8  100.86    3.86
   3   5  -8   95.19    3.66
   3   5  -8   92.56    3.95
   3   5  -8   97.43    3.72
  -3  -5   7  198.34    9.32
  -3  -5   7  201.05   10.28
   3   5  -7  209.07    6.61
   3   5  -7  199.68    6.53
   3   5  -7  198.11    6.68
   3   5  -6  258.05    7.73
  -3  -5   6  284.32    7.99
   3   5  -6  273.32    8.34
   3   5  -6  275.82    8.36
  -3  -5   6  264.87   11.09
   3   5  -5    0.47    0.41
  -3  -5   5   -0.47    0.83
  -3  -5   5    0.21    0.42
   3   5  -5    0.85    0.53
  -3  -5   5   -0.53    0.80
   3   5  -5   -0.12    0.47
   3   5  -5    0.49    0.47
   3   5  -4   72.73    3.24
  -3  -5   4   69.40    4.56
  -3  -5   4   73.59    3.95
  -3  -5   4   72.68    3.30
   3   5  -4   70.56    3.33
  -3  -5   4   77.31    4.99
   3   5  -3  456.51   12.22
  -3  -5   3  473.93   14.85
   3   5  -3  452.63   14.08
   3   5  -3  430.81   11.62
  -3  -5   3  441.18   12.22
   3   5  -3  435.16   12.35
  -3  -5   3  454.59   13.51
   3   5  -3  446.56   12.21
  -3  -5   3  435.35   11.98
  -3  -5   3  466.70   14.74
   3   5  -3  432.67   12.88
  -3  -5   3  438.54   12.45
   3   5  -2    4.86    1.04
  -3  -5   2    4.91    0.90
   3   5  -2    4.19    0.81
  -3  -5   2    2.47    0.95
  -3  -5   2    1.92    0.87
   3   5  -2    5.07    1.21
  -3  -5   2    5.38    1.09
  -3  -5   2    2.87    0.71
   3   5  -2    3.58    0.72
   3   5  -2    2.95    0.70
   3   5  -2    5.09    0.76
  -3  -5   2    3.89    0.74
   3   5  -1   21.86    1.67
  -3  -5   1   19.93    2.38
  -3  -5   1   21.49    2.18
  -3  -5   1   22.08    1.75
   3   5  -1   20.90    2.25
  -3  -5   1   19.86    1.63
   3   5  -1   21.96    1.58
   3   5  -1   23.67    1.76
  -3  -5   1   19.36    1.57
   3   5  -1   23.89    1.65
  -3  -5   1   21.53    2.23
   3   5  -1   21.70    2.20
   3   5   0  416.01   11.55
   3   5   0  419.75   13.58
  -3  -5   0  396.74   13.74
  -3  -5   0  409.05   11.66
  -3  -5   0  369.62   12.92
   3   5   0  431.31   11.57
  -3  -5   0  432.95   11.64
   3   5   0  431.08   11.70
  -3  -5   0  421.33   11.58
   3   5   0  429.81   13.47
   3   5   0  396.87   11.12
   3   5   1  224.71    6.99
  -3  -5  -1  225.48    9.03
  -3  -5  -1  220.83    8.54
   3   5   1  221.32    8.87
  -3  -5  -1  212.13    6.55
   3   5   1  218.77    7.01
   3   5   1  205.87    6.42
   3   5   1  222.07    7.10
  -3  -5  -1  211.21    7.00
  -3  -5  -1  225.83    6.98
   3   5   1  207.49    8.60
  -3  -5  -1  220.23    7.15
   3   5   2  427.73   11.51
  -3  -5  -2  405.79   11.40
  -3  -5  -2  419.01   13.81
  -3  -5  -2  419.18   13.53
  -3  -5  -2  414.66   11.28
   3   5   2  421.01   11.71
   3   5   2  413.41   11.72
  -3  -5  -2  400.10   11.69
   3   5   2  415.58   14.07
  -3  -5  -2  407.16   11.79
   3   5   2  416.59   13.92
   3   5   3    0.58    0.64
   3   5   3    2.38    0.54
  -3  -5  -3    2.97    0.98
   3   5   3    1.33    0.68
   3   5   3    1.02    0.70
  -3  -5  -3    2.58    0.65
  -3  -5  -3    2.26    0.55
   3   5   3    2.50    0.74
   3   5   3    1.41    0.61
  -3  -5  -3    2.48    0.78
  -3  -5  -3    2.25    0.66
  -3  -5  -4  156.99    7.14
   3   5   4  177.65    8.37
   3   5   4  171.77    5.98
  -3  -5  -4  172.56    5.86
  -3  -5  -4  174.35    6.24
   3   5   4  182.89    6.22
   3   5   4  171.04    7.89
  -3  -5  -5  119.30    4.81
   3   5   5  120.58    4.47
  -3  -5  -5  120.67    4.51
   3   5   5  117.93    6.61
   3   5   5  117.44    4.65
   3   5   5  110.72    6.06
  -3  -5  -6   32.86    2.05
  -3  -5  -6   36.31    2.28
   3   5   6   36.23    1.92
  -3  -5  -6   35.99    2.07
   3   5   6   35.87    2.14
  -3  -5  -6   36.31    2.14
  -3  -5  -7    8.03    0.90
  -3  -5  -7    6.84    0.93
  -3  -5  -7    8.08    0.88
  -3  -5  -7    7.92    0.90
  -3  -5  -7    6.52    0.77
  -3  -5  -7    6.30    0.82
  -3  -5  -8    9.22    0.81
  -3  -5  -8    8.71    0.78
  -3  -5  -8    8.56    0.78
   3   6 -10    0.67    0.34
  -3  -6  10   -0.22    0.33
  -3  -6   9   43.66    2.27
   3   6  -9   38.07    1.72
   3   6  -9   37.44    1.70
   3   6  -9   41.67    2.09
   3   6  -9   37.97    1.71
   3   6  -8   82.78    3.16
   3   6  -8   79.33    3.19
   3   6  -8   75.68    3.33
   3   6  -7   85.16    3.62
   3   6  -7   85.52    3.68
   3   6  -6    6.23    0.83
  -3  -6   6    6.05    0.82
  -3  -6   6    8.50    1.24
   3   6  -6    8.26    1.10
   3   6  -6    7.01    1.01
   3   6  -5  188.95    6.36
  -3  -6   5  196.03    6.51
  -3  -6   5  206.75    9.39
   3   6  -5  201.35    6.77
   3   6  -5  193.98    6.53
  -3  -6   5  214.23    6.60
  -3  -6   5  204.31    7.12
   3   6  -4  234.82    7.46
  -3  -6   4  227.65    9.69
  -3  -6   4  235.16    7.56
   3   6  -4  228.28    7.56
  -3  -6   4  229.06    9.96
  -3  -6   4  243.42    7.48
  -3  -6   4  242.71    7.96
   3   6  -3  139.22    5.22
   3   6  -3  134.30    4.70
  -3  -6   3  148.95    7.25
  -3  -6   3  138.26    7.14
  -3  -6   3  143.32    6.29
   3   6  -3  142.17    6.81
  -3  -6   3  136.51    5.21
   3   6  -3  135.01    5.16
   3   6  -3  140.51    5.22
  -3  -6   3  138.20    5.14
  -3  -6   3  135.49    5.41
   3   6  -2  304.74    9.22
  -3  -6   2  307.54   11.19
  -3  -6   2  302.43   11.72
  -3  -6   2  311.80   10.73
   3   6  -2  320.05   11.38
   3   6  -2  296.82    8.79
  -3  -6   2  304.20    9.24
  -3  -6   2  304.41    9.42
   3   6  -2  301.49    9.01
   3   6  -2  311.58    9.15
  -3  -6   2  298.27    9.08
   3   6  -2  281.14   10.18
   3   6  -1   11.81    1.36
  -3  -6   1   10.70    1.72
  -3  -6   1   11.33    1.71
  -3  -6   1   10.46    1.85
   3   6  -1    9.80    1.64
  -3  -6   1   10.84    1.31
   3   6  -1    9.98    1.14
   3   6  -1   10.30    1.14
   3   6  -1   10.36    1.18
  -3  -6   1   12.29    1.33
   3   6  -1   11.17    1.69
  -3  -6   1   11.65    1.37
   3   6   0   86.62    3.85
  -3  -6   0   84.01    3.91
  -3  -6   0   89.56    5.52
   3   6   0   82.59    3.43
  -3  -6   0   88.03    5.02
   3   6   0   78.40    5.03
   3   6   0   86.30    3.77
  -3  -6   0   83.06    3.78
   3   6   0   85.41    3.72
  -3  -6   0   83.01    3.80
   3   6   0   87.57    5.08
   3   6   1  173.08    5.84
  -3  -6  -1  153.02    7.52
  -3  -6  -1  159.54    7.25
   3   6   1  163.79    7.67
   3   6   1  158.11    5.71
  -3  -6  -1  159.38    5.68
   3   6   1  157.36    5.07
   3   6   1  167.34    5.66
  -3  -6  -1  174.35    6.03
   3   6   1  154.28    7.37
  -3  -6  -1  158.07    5.88
   3   6   2  953.51   23.28
   3   6   2  944.19   26.65
  -3  -6  -2  953.85   26.29
  -3  -6  -2  915.04   23.04
   3   6   2  919.76   23.51
  -3  -6  -2  945.60   23.30
   3   6   2  954.26   23.33
  -3  -6  -2  896.78   23.58
  -3  -6  -2  924.87   23.68
   3   6   2  875.10   26.12
   3   6   3    9.98    1.07
  -3  -6  -3    9.07    1.61
   3   6   3    9.56    1.80
  -3  -6  -3    7.16    0.98
   3   6   3    9.54    1.21
  -3  -6  -3    7.57    0.94
   3   6   3    5.39    1.29
   3   6   3    8.61    1.04
  -3  -6  -3   11.41    1.36
   3   6   4  112.90    4.38
  -3  -6  -4  108.90    4.49
  -3  -6  -4  109.46    4.20
  -3  -6  -5  143.23    5.16
   3   6   5  136.25    4.79
  -3  -6  -5  143.86    4.88
  -3  -6  -5  145.53    4.97
  -3  -6  -6    0.90    0.44
  -3  -6  -6    1.01    0.42
   3   6   6    0.41    0.26
  -3  -6  -6    1.51    0.46
  -3  -6  -6    0.66    0.35
  -3  -6  -6    0.73    0.39
  -3  -6  -7  301.23    7.82
  -3  -6  -7  295.54    7.74
  -3  -6  -7  278.72    7.49
  -3  -6  -7  300.37    7.81
   3   7  -9   -0.02    0.18
  -3  -7   9    0.03    0.31
   3   7  -9    0.27    0.26
   3   7  -8   13.08    1.04
   3   7  -8   14.29    1.04
   3   7  -8   12.96    1.08
  -3  -7   8   11.46    1.16
  -3  -7   7    2.05    0.67
   3   7  -7    1.47    0.48
   3   7  -7    1.01    0.47
   3   7  -6  202.61    6.22
   3   7  -6  214.84    6.77
   3   7  -6  210.37    6.63
  -3  -7   6  218.81    7.20
   3   7  -5  102.59    3.94
   3   7  -5   94.34    4.04
   3   7  -5  102.28    3.98
  -3  -7   5  105.36    3.98
  -3  -7   5  102.05    4.40
   3   7  -4    4.56    0.84
  -3  -7   4    2.37    1.17
  -3  -7   4    3.00    0.69
   3   7  -4    3.89    0.79
  -3  -7   4    6.15    0.90
  -3  -7   4    4.46    0.97
   3   7  -3   34.92    2.27
  -3  -7   3   31.95    3.19
   3   7  -3   31.75    1.86
   3   7  -3   32.59    3.10
  -3  -7   3   31.47    2.33
  -3  -7   3   32.84    2.23
   3   7  -3   33.54    2.18
  -3  -7   3   36.16    2.26
  -3  -7   2    9.61    1.34
   3   7  -2    9.87    1.26
   3   7  -2    8.16    1.58
   3   7  -2    8.13    1.02
  -3  -7   2    8.76    1.19
   3   7  -2    7.45    1.01
  -3  -7   2    8.68    1.17
   3   7  -1   21.22    1.82
   3   7  -1   20.34    2.33
  -3  -7   1   23.44    1.98
   3   7  -1   23.29    2.63
   3   7  -1   22.09    1.71
  -3  -7   1   21.60    1.81
   3   7  -1   20.63    1.57
  -3  -7   1   20.41    1.75
   3   7   0   73.02    3.47
   3   7   0   70.96    3.37
  -3  -7   0   71.99    3.04
  -3  -7   0   72.04    3.45
   3   7   0   65.54    2.89
   3   7   0   70.97    4.77
  -3  -7   0   66.02    3.38
   3   7   0   65.91    4.45
  -3  -7   0   76.25    3.64
   3   7   1   46.44    2.59
   3   7   1   45.69    3.81
   3   7   1   46.39    2.65
  -3  -7  -1   46.76    2.39
  -3  -7  -1   43.45    2.53
  -3  -7  -1   45.31    2.69
  -3  -7  -1   47.63    2.78
   3   7   1   40.56    3.50
   3   7   2  191.24    6.13
   3   7   2  182.97    6.35
  -3  -7  -2  183.70    6.00
  -3  -7  -2  187.06    6.14
  -3  -7  -2  187.79    6.48
  -3  -7  -2  194.05    6.53
   3   7   3  107.12    3.81
   3   7   3  110.98    4.30
  -3  -7  -3  109.00    4.05
  -3  -7  -3  105.90    3.87
  -3  -7  -3  116.58    4.46
  -3  -7  -4   77.98    3.34
  -3  -7  -4   78.70    3.15
   3   7   4   78.04    3.24
  -3  -7  -4   79.79    3.19
  -3  -7  -5    0.46    0.39
  -3  -7  -5    0.57    0.37
   3   7   5    0.34    0.28
  -3  -7  -5    0.98    0.42
  -3  -7  -5    0.80    0.39
  -3  -7  -6    0.49    0.26
  -3  -7  -6    1.03    0.34
  -3  -7  -6    0.63    0.29
  -3  -7  -6    0.51    0.26
  -3  -7  -6    0.93    0.31
  -3  -8   8    1.14    0.40
   3   8  -8    1.41    0.31
   3   8  -8    1.63    0.32
   3   8  -8    1.10    0.31
   3   8  -7    0.49    0.29
  -3  -8   7    0.70    0.41
   3   8  -7   -0.20    0.31
   3   8  -7    0.62    0.36
  -3  -8   6  114.61    4.35
   3   8  -6  117.92    4.10
   3   8  -6  117.36    3.95
   3   8  -5   84.29    3.28
  -3  -8   5   91.46    3.77
  -3  -8   5   80.28    3.30
   3   8  -5   85.75    3.45
  -3  -8   5   85.15    3.24
   3   8  -5   86.15    3.25
   3   8  -4  253.18    7.46
  -3  -8   4  253.29    7.79
  -3  -8   4  232.63    7.38
   3   8  -4  240.14    7.33
  -3  -8   4  242.39    7.30
   3   8  -4  245.21    7.05
   3   8  -3    9.49    1.13
   3   8  -3    8.97    0.86
  -3  -8   3   10.36    1.17
   3   8  -3    8.92    1.03
   3   8  -3   12.03    1.02
  -3  -8   3    9.41    1.12
  -3  -8   3   10.51    1.28
   3   8  -2   19.85    1.64
  -3  -8   2   18.09    1.63
   3   8  -2   18.63    1.41
   3   8  -2   16.89    1.34
  -3  -8   2   17.85    1.55
  -3  -8   2   18.47    1.55
   3   8  -1   11.15    1.26
  -3  -8   1   10.69    1.26
   3   8  -1   11.96    1.17
  -3  -8   1   11.56    0.98
  -3  -8   1   10.33    1.19
   3   8  -1   10.90    1.00
  -3  -8   1   11.14    1.24
  -3  -8   0    8.24    1.10
   3   8   0    8.46    1.06
  -3  -8   0    6.98    0.81
   3   8   0    7.97    1.01
  -3  -8   0    7.67    1.01
  -3  -8   0    8.50    1.11
   3   8   1    4.53    0.74
  -3  -8  -1    3.92    0.64
   3   8   1    3.55    0.71
  -3  -8  -1    4.34    0.74
  -3  -8  -1    3.64    0.78
  -3  -8  -1    5.05    0.85
   3   8   2   29.40    1.67
   3   8   2   33.47    1.95
  -3  -8  -2   30.24    1.66
  -3  -8  -2   29.68    1.70
  -3  -8  -2   31.62    1.90
  -3  -8  -2   29.50    1.64
  -3  -8  -3    0.39    0.32
  -3  -8  -3    0.79    0.42
   3   8   3    0.00    0.38
  -3  -8  -3   -0.13    0.27
  -3  -8  -4   78.46    2.74
  -3  -8  -4   77.40    2.79
   3   8   4   72.34    2.72
  -3  -8  -4   75.56    2.66
  -3  -8  -4   78.52    2.63
  -3  -8  -5   88.60    2.65
  -3  -8  -5   82.91    2.57
  -3  -8  -5   81.36    2.52
  -3  -8  -5   83.81    2.51
  -3  -9   7   71.91    2.35
   3   9  -7   67.42    2.16
   3   9  -6   54.30    2.00
   3   9  -6   52.96    2.02
  -3  -9   6   56.51    2.25
   3   9  -5    4.24    0.51
   3   9  -5    3.11    0.47
  -3  -9   5    3.77    0.66
   3   9  -4    7.31    0.76
  -3  -9   4    8.12    0.90
  -3  -9   4    6.81    0.75
   3   9  -4    7.56    0.75
  -3  -9   4    7.43    0.73
   3   9  -3    2.92    0.55
  -3  -9   3    3.35    0.64
  -3  -9   3    3.00    0.55
   3   9  -3    2.95    0.49
  -3  -9   3    3.76    0.59
   3   9  -2   42.61    2.11
  -3  -9   2   38.08    2.02
  -3  -9   2   40.01    2.01
  -3  -9   2   39.01    2.08
   3   9  -1    2.10    0.52
   3   9  -1    1.46    0.40
  -3  -9   1    1.54    0.52
  -3  -9   1    1.67    0.50
  -3  -9   1    1.83    0.52
   3   9   0  132.46    4.35
   3   9   0  133.91    4.29
  -3  -9   0  134.22    4.40
  -3  -9   0  132.51    4.43
  -3  -9   0  141.06    4.48
   3   9   1   11.23    0.88
   3   9   1   14.05    1.04
  -3  -9  -1   13.75    1.02
  -3  -9  -1   12.17    0.78
  -3  -9  -2  137.69    4.08
  -3  -9  -2  129.86    3.75
  -3  -9  -3    5.44    0.46
   3   9   3    5.65    0.54
   3  10  -3   12.52    0.74
   3  10  -2    0.36    0.19
  -3 -10   2    0.35    0.19
   3  10  -1   35.51    1.40
   4 -10  -2    0.97    0.21
   4 -10  -2    0.63    0.21
   4 -10  -1   12.75    0.83
  -4  10   1   12.48    0.83
   4 -10  -1   12.76    0.79
  -4  10   0    5.05    0.58
   4 -10   0    5.71    0.56
   4 -10   0    4.65    0.54
  -4  10  -1   64.36    2.39
   4 -10   1   62.55    2.27
   4 -10   1   59.92    2.17
  -4  10  -2    5.28    0.59
   4 -10   2    4.26    0.51
  -4  10  -3    3.78    0.44
   4 -10   3    3.39    0.43
   4 -10   4   47.51    1.67
   4  -9  -5    0.38    0.20
   4  -9  -4  112.38    3.50
   4  -9  -4  115.94    3.40
  -4   9   3    0.52    0.24
   4  -9  -3    1.26    0.34
   4  -9  -3    1.42    0.38
  -4   9   2    7.81    0.83
   4  -9  -2    7.89    0.76
   4  -9  -2    7.63    0.77
   4  -9  -2    7.84    0.81
   4  -9  -1   38.60    1.88
   4  -9  -1   34.67    1.86
  -4   9   1   36.13    1.97
   4  -9  -1   33.40    1.78
   4  -9   0   78.75    3.06
   4  -9   0   73.49    2.99
  -4   9  -1   74.41    2.88
   4  -9   1   75.82    3.03
   4  -9   1   77.42    3.03
  -4   9  -2   12.44    1.14
  -4   9  -2   11.41    1.07
   4  -9   2   11.58    1.02
   4  -9   2   11.48    1.04
  -4   9  -3   10.84    1.00
  -4   9  -3   11.89    1.10
   4  -9   3   10.46    0.93
   4  -9   3    9.43    0.92
  -4   9  -4    0.15    0.25
  -4   9  -4    0.69    0.40
   4  -9   4    0.62    0.31
  -4   9  -5   31.19    1.66
   4  -9   5   31.53    1.50
  -4   9  -6   17.91    1.08
   4  -9   6   19.30    0.98
   4  -8  -6   30.32    1.39
   4  -8  -6   28.22    1.24
   4  -8  -6   27.45    1.16
   4  -8  -5   54.26    2.27
   4  -8  -5   54.89    2.14
   4  -8  -5   50.10    1.95
  -4   8   4    1.01    0.30
   4  -8  -4    1.50    0.42
   4  -8  -4    0.83    0.31
   4  -8  -4    1.24    0.45
   4  -8  -3   -0.27    0.37
   4  -8  -3    0.05    0.32
   4  -8  -3   -0.10    0.25
   4  -8  -3    0.44    0.38
   4  -8  -2   97.90    3.69
   4  -8  -2  104.25    3.92
   4  -8  -2   96.71    3.71
   4  -8  -2   99.16    3.39
   4  -8  -1   16.43    1.35
   4  -8  -1   15.10    1.35
   4  -8  -1   19.17    1.19
  -4   8   0   67.89    2.98
   4  -8   0   71.27    3.12
   4  -8   0   69.48    3.36
   4  -8   0   65.89    3.02
  -4   8  -1   12.37    1.23
   4  -8   1   10.49    1.14
   4  -8   1   13.73    1.27
   4  -8   1   11.95    1.35
  -4   8  -2   41.03    2.42
   4  -8   2   40.45    2.22
  -4   8  -2   38.03    2.14
   4  -8   2   40.28    2.45
   4  -8   2   39.35    2.17
   4  -8   2   37.85    2.02
  -4   8  -3  471.55   12.87
   4  -8   3  475.37   12.35
  -4   8  -3  481.36   12.66
   4  -8   3  477.54   12.40
   4  -8   3  456.74   12.23
  -4   8  -4    8.84    1.14
   4  -8   4    9.30    0.91
  -4   8  -4    7.22    1.00
   4  -8   4   10.26    1.04
   4  -8   4    8.14    0.95
   4  -8   4    9.06    1.09
  -4   8  -5  218.89    6.72
  -4   8  -5  237.12    7.24
  -4   8  -5  228.02    7.15
   4  -8   5  226.59    6.87
   4  -8   5  241.16    6.74
   4  -8   5  242.01    6.92
  -4   8  -6    1.45    0.54
   4  -8   6    1.24    0.44
   4  -8   6    0.89    0.36
   4  -8   6    1.11    0.37
  -4   8  -7    0.25    0.28
   4  -8   7    0.91    0.32
   4  -8   7    0.07    0.20
  -4   8  -7    0.23    0.29
   4  -7  -8   37.82    1.34
   4  -7  -7    4.50    0.49
   4  -7  -7    4.20    0.58
   4  -7  -7    3.58    0.48
   4  -7  -6   15.43    1.20
   4  -7  -6   15.95    1.10
   4  -7  -6   15.93    1.11
   4  -7  -5   16.93    1.40
   4  -7  -5   19.33    1.34
   4  -7  -5   19.40    1.32
   4  -7  -4   46.74    2.49
   4  -7  -4   46.27    2.17
   4  -7  -4   48.12    2.38
   4  -7  -4   49.66    2.36
  -4   7   3   27.90    2.92
  -4   7   3   29.06    2.71
   4  -7  -3   27.27    1.72
   4  -7  -3   27.19    1.88
   4  -7  -3   29.15    1.80
   4  -7  -3   25.72    1.74
   4  -7  -3   27.11    1.71
  -4   7   2  323.46   11.53
   4  -7  -2  297.82    8.69
   4  -7  -2  296.96   10.83
  -4   7   2  322.74   10.95
   4  -7  -2  297.67    8.86
   4  -7  -2  304.05    8.80
   4  -7  -2  297.92    8.53
  -4   7   2  278.32   11.06
  -4   7   1   97.72    5.24
   4  -7  -1   94.36    3.88
   4  -7  -1  101.50    4.00
   4  -7  -1   96.08    4.20
   4  -7  -1  100.83    4.00
   4  -7  -1   97.40    5.46
   4  -7  -1   94.66    3.64
  -4   7   1   84.76    5.41
  -4   7   0   30.66    2.06
  -4   7   0   35.08    2.92
   4  -7   0   31.76    2.03
   4  -7   0   32.69    3.06
   4  -7   0   29.69    2.16
   4  -7   0   29.59    1.96
   4  -7   0   30.22    2.02
   4  -7   0   30.02    1.77
  -4   7   0   28.60    3.03
  -4   7  -1   20.47    2.20
   4  -7   1   15.91    2.15
   4  -7   1   17.13    1.51
  -4   7  -1   21.42    1.64
  -4   7  -1   19.68    1.73
   4  -7   1   23.00    1.88
   4  -7   1   18.37    1.51
   4  -7   1   20.55    1.68
   4  -7   1   18.32    1.31
  -4   7  -1   19.12    2.55
  -4   7  -2    0.79    0.77
   4  -7   2    2.13    0.94
  -4   7  -2    0.53    0.59
   4  -7   2    0.38    0.46
  -4   7  -2    1.27    0.61
   4  -7   2    1.07    0.47
   4  -7   2    1.04    0.65
  -4   7  -2    1.10    0.86
   4  -7   2    0.48    0.43
  -4   7  -3   -0.54    0.56
   4  -7   3    0.12    0.87
  -4   7  -3    0.10    0.60
   4  -7   3    0.22    0.38
  -4   7  -3   -0.05    0.65
  -4   7  -3    0.20    0.55
  -4   7  -3   -0.68    0.76
   4  -7   3    1.00    0.52
   4  -7   3    0.89    0.64
  -4   7  -3    0.36    0.71
   4  -7   3    0.67    0.53
  -4   7  -4  199.14    6.61
  -4   7  -4  192.83    6.89
   4  -7   4  199.70    6.19
  -4   7  -4  196.66    6.88
   4  -7   4  190.98    6.64
   4  -7   4  199.96    6.53
   4  -7   4  208.96    6.36
  -4   7  -5  114.01    4.61
  -4   7  -5  127.75    4.94
  -4   7  -5  123.41    4.90
   4  -7   5  118.51    4.54
   4  -7   5  115.31    4.50
  -4   7  -6   15.49    1.47
  -4   7  -6   19.65    1.68
  -4   7  -6   19.90    1.63
   4  -7   6   17.43    1.39
   4  -7   6   17.10    1.44
  -4   7  -7   21.86    1.60
  -4   7  -7   23.80    1.56
  -4   7  -7   23.78    1.67
   4  -7   7   19.03    1.26
   4  -7   7   21.55    1.50
   4  -7   7   23.20    1.34
  -4   7  -8  106.70    3.68
  -4   7  -8  105.56    3.30
   4  -7   8  105.04    3.11
   4  -7   8  112.88    3.59
   4  -6  -9  180.89    4.67
   4  -6  -8   24.43    1.19
   4  -6  -8   23.42    1.26
   4  -6  -7  157.38    4.60
   4  -6  -7  166.91    4.93
   4  -6  -7  165.84    5.04
   4  -6  -7  163.64    5.22
   4  -6  -6   27.45    1.81
   4  -6  -6   25.12    1.38
   4  -6  -6   25.78    1.59
   4  -6  -6   25.40    1.66
   4  -6  -5   32.97    2.11
   4  -6  -5   35.28    1.72
   4  -6  -5   33.44    1.81
   4  -6  -5   34.50    1.97
   4  -6  -5   33.99    2.04
  -4   6   4   15.20    2.10
  -4   6   4   12.40    1.79
   4  -6  -4   13.08    1.14
   4  -6  -4   13.23    1.32
   4  -6  -4   15.86    1.29
   4  -6  -4   13.66    1.24
   4  -6  -4   12.73    1.26
  -4   6   3    1.18    0.66
   4  -6  -3   -0.23    0.80
   4  -6  -3    0.45    0.38
   4  -6  -3    0.34    0.35
   4  -6  -3    0.27    0.41
   4  -6  -3    0.48    0.45
   4  -6  -3    0.16    0.41
  -4   6   3    1.01    1.06
  -4   6   2   50.24    3.55
   4  -6  -2   42.65    2.32
   4  -6  -2   44.60    2.45
   4  -6  -2   44.02    2.55
   4  -6  -2   48.26    2.48
  -4   6   2   40.09    3.48
   4  -6  -2   45.13    3.45
  -4   6   1   99.07    5.14
  -4   6   1   97.62    3.91
   4  -6  -1   91.22    3.77
   4  -6  -1   94.04    3.80
   4  -6  -1   93.35    4.04
   4  -6  -1   94.00    3.83
   4  -6  -1   92.93    5.25
   4  -6  -1   93.61    3.70
  -4   6   1   77.34    5.10
  -4   6   0  600.65   16.78
   4  -6   0  561.28   17.14
  -4   6   0  534.21   14.77
   4  -6   0  568.78   14.63
   4  -6   0  566.81   14.99
   4  -6   0  559.03   14.48
   4  -6   0  543.81   14.53
   4  -6   0  520.66   14.18
  -4   6   0  528.21   17.30
  -4   6  -1  119.00    5.57
   4  -6   1  108.72    5.79
  -4   6  -1  108.64    4.52
   4  -6   1  104.21    4.16
  -4   6  -1  104.48    4.29
   4  -6   1  111.40    4.50
   4  -6   1  106.34    4.20
   4  -6   1  107.90    4.10
  -4   6  -1  104.88    5.97
   4  -6   2  579.95   17.86
  -4   6  -2  588.01   15.99
   4  -6   2  581.67   15.35
  -4   6  -2  583.19   15.82
  -4   6  -2  621.27   17.34
   4  -6   2  559.65   15.72
   4  -6   2  579.12   15.37
   4  -6   2  591.47   15.29
   4  -6   2  612.14   15.31
  -4   6  -2  562.37   18.11
   4  -6   3  396.40   14.46
  -4   6  -3  382.13   12.40
  -4   6  -3  391.63   11.54
   4  -6   3  379.40   12.97
   4  -6   3  381.02   10.75
  -4   6  -3  396.50   11.54
  -4   6  -3  377.36   12.68
   4  -6   3  377.31   11.21
  -4   6  -3  397.38   11.20
   4  -6   3  399.61   11.01
  -4   6  -3  390.39   13.41
   4  -6   4   73.64    5.48
  -4   6  -4   74.80    3.73
  -4   6  -4   71.53    4.15
   4  -6   4   72.49    3.08
  -4   6  -4   67.29    3.59
  -4   6  -4   73.60    4.45
   4  -6   4   67.87    4.24
   4  -6   4   67.05    3.39
  -4   6  -4   70.86    3.55
   4  -6   4   69.11    3.32
  -4   6  -4   68.60    4.48
  -4   6  -5   91.91    4.22
   4  -6   5   83.79    6.11
  -4   6  -5   96.81    4.31
   4  -6   5   88.41    3.37
  -4   6  -5   95.16    4.36
  -4   6  -5   83.38    4.93
  -4   6  -5   94.21    3.58
   4  -6   5   90.29    3.95
   4  -6   5   96.33    4.05
  -4   6  -6   58.45    3.23
  -4   6  -6   60.33    3.17
  -4   6  -6   66.75    3.42
  -4   6  -6   61.66    2.76
   4  -6   6   60.07    2.97
   4  -6   6   60.24    3.07
  -4   6  -7    0.57    0.51
  -4   6  -7    1.65    0.71
  -4   6  -7    0.56    0.46
  -4   6  -7    0.31    0.41
   4  -6   7    0.65    0.49
   4  -6   7    0.54    0.44
  -4   6  -8    0.39    0.53
  -4   6  -8    0.47    0.33
  -4   6  -8    0.43    0.52
  -4   6  -8   -0.10    0.30
   4  -6   8    0.07    0.39
   4  -6   8    0.27    0.27
  -4   6  -8   -0.07    0.40
  -4   6  -9    1.42    0.44
  -4   6  -9    1.32    0.33
   4  -6   9    1.07    0.38
  -4   6  -9    1.16    0.34
   4  -5  -9   12.98    0.82
   4  -5  -9   12.54    0.76
   4  -5  -9   12.99    0.87
   4  -5  -8    3.42    0.51
   4  -5  -8    4.06    0.56
   4  -5  -8    4.00    0.68
   4  -5  -8    3.78    0.61
   4  -5  -8    4.30    0.58
   4  -5  -7    0.63    0.38
   4  -5  -7    0.02    0.34
   4  -5  -7    0.87    0.54
   4  -5  -7    0.14    0.43
   4  -5  -7    0.33    0.30
  -4   5   6   78.09    4.76
   4  -5  -6   80.94    4.66
   4  -5  -6   84.96    3.68
  -4   5   6   87.87    4.93
   4  -5  -6   94.51    3.69
   4  -5  -6   84.32    3.28
   4  -5  -6   90.67    3.48
   4  -5  -6   85.13    3.56
   4  -5  -6   88.42    3.32
   4  -5  -5   13.21    1.29
   4  -5  -5   13.78    1.80
  -4   5   5   11.58    1.73
   4  -5  -5   12.85    1.12
   4  -5  -5   10.38    1.04
   4  -5  -5   11.78    1.12
   4  -5  -5   12.93    1.26
   4  -5  -5   10.72    1.23
   4  -5  -4  135.51    4.66
   4  -5  -4  105.43    4.37
  -4   5   4  114.48    5.79
   4  -5  -4  117.95    5.59
   4  -5  -4  117.21    4.14
   4  -5  -4  117.09    4.04
   4  -5  -4  116.55    4.28
   4  -5  -4  114.21    4.25
   4  -5  -4  132.53    4.66
  -4   5   4  108.72    5.67
   4  -5  -3  259.48    7.70
  -4   5   3  270.59    9.66
   4  -5  -3  261.14    7.59
   4  -5  -3  256.52    7.80
   4  -5  -3  253.86    7.78
   4  -5  -3  264.07    9.49
   4  -5  -3  263.20    7.26
   4  -5  -3  268.31    7.74
   4  -5  -3  251.84    7.52
   4  -5  -3  249.65    7.71
  -4   5   3  234.64    9.53
   4  -5  -2   78.69    3.20
   4  -5  -2   71.29    4.32
  -4   5   2   73.47    4.31
   4  -5  -2   74.91    3.17
   4  -5  -2   71.39    3.27
   4  -5  -2   75.37    3.22
   4  -5  -2   77.17    3.24
   4  -5  -2   72.20    3.18
  -4   5   2   71.30    4.58
  -4   5   1  364.11   11.62
   4  -5  -1  356.22   11.83
  -4   5   1  334.41    9.83
   4  -5  -1  345.57    9.71
   4  -5  -1  348.48    9.67
   4  -5  -1  356.70   10.00
   4  -5  -1  351.79    9.76
  -4   5   1  329.44   12.00
   4  -5   0    1.17    0.80
  -4   5   0    0.39    0.52
  -4   5   0    0.81    0.50
   4  -5   0    1.23    0.53
  -4   5   0    0.80    0.55
   4  -5   0    0.17    0.37
   4  -5   0   -0.08    0.33
   4  -5   0    0.80    0.54
  -4   5   0    1.59    0.75
   4  -5   1  279.45   10.19
  -4   5  -1  298.86    9.96
   4  -5   1  271.41    8.21
  -4   5  -1  278.84    8.55
  -4   5  -1  274.15    8.64
   4  -5   1  288.43    8.58
   4  -5   1  284.66    8.27
   4  -5   1  297.09    8.18
  -4   5  -1  265.27   10.35
   4  -5   1  303.11   11.21
   4  -5   2   33.38    3.38
  -4   5  -2   33.70    2.71
   4  -5   2   32.88    1.98
   4  -5   2   31.04    2.79
  -4   5  -2   32.11    2.23
  -4   5  -2   36.17    2.31
   4  -5   2   31.48    1.92
   4  -5   2   34.69    2.19
   4  -5   2   33.33    1.96
  -4   5  -2   32.59    2.97
   4  -5   3    0.11    0.44
   4  -5   3    0.58    1.03
   4  -5   3    0.08    0.54
  -4   5  -3    0.40    0.53
   4  -5   3    0.43    0.42
  -4   5  -3    0.24    0.54
  -4   5  -3    0.15    0.51
  -4   5  -3    1.70    0.51
  -4   5  -3    0.32    0.48
   4  -5   3    0.43    0.43
  -4   5  -3   -0.43    0.81
   4  -5   4   18.39    2.81
  -4   5  -4   24.25    2.35
  -4   5  -4   22.04    1.94
   4  -5   4   21.37    2.27
   4  -5   4   22.14    1.53
  -4   5  -4   22.45    1.95
  -4   5  -4   17.29    2.04
  -4   5  -4   23.23    1.60
  -4   5  -4   25.10    1.77
   4  -5   4   23.86    1.87
  -4   5  -4   23.67    2.45
   4  -5   5  176.79    9.50
  -4   5  -5  172.75    7.17
  -4   5  -5  175.74    6.40
  -4   5  -5  175.21    6.54
  -4   5  -5  174.78    7.49
  -4   5  -5  179.59    5.85
  -4   5  -5  171.85    5.94
   4  -5   5  171.88    6.11
   4  -5   6   55.56    5.14
  -4   5  -6   55.20    3.05
  -4   5  -6   52.02    3.49
  -4   5  -6   59.30    3.31
  -4   5  -6   54.58    3.82
  -4   5  -6   58.52    2.85
  -4   5  -6   52.85    2.82
   4  -5   6   54.84    2.89
  -4   5  -7   34.57    2.45
  -4   5  -7   35.06    2.17
  -4   5  -7   34.77    2.38
  -4   5  -7   33.93    2.11
  -4   5  -7   34.82    2.17
   4  -5   7   36.95    2.15
  -4   5  -8  148.66    5.48
  -4   5  -8  158.98    5.37
  -4   5  -8  143.06    4.45
  -4   5  -8  154.93    5.06
   4  -5   8  148.45    4.80
  -4   5  -8  152.76    5.07
  -4   5  -9   20.62    1.30
  -4   5  -9   21.24    1.50
  -4   5  -9   18.85    1.24
  -4   5  -9   18.35    1.16
  -4   5 -10   48.26    1.86
  -4   5 -10   45.06    1.67
   4  -5  10   48.52    1.83
   4  -4 -10   38.91    1.47
   4  -4 -10   38.91    1.55
   4  -4  -9    0.60    0.35
   4  -4  -9    0.70    0.28
   4  -4  -9    0.11    0.28
   4  -4  -9    1.01    0.38
   4  -4  -8   13.93    1.17
   4  -4  -8   13.90    1.28
   4  -4  -8   10.74    1.46
   4  -4  -8   12.68    1.12
   4  -4  -8   11.84    1.01
   4  -4  -8   14.40    1.19
   4  -4  -8   13.40    1.17
   4  -4  -7   19.66    1.51
   4  -4  -7   18.76    2.19
  -4   4   7   15.71    1.97
   4  -4  -7   19.58    1.59
   4  -4  -7   18.21    1.63
   4  -4  -7   18.74    1.40
   4  -4  -7   19.19    1.37
   4  -4  -7   18.20    1.45
   4  -4  -7   18.39    1.43
   4  -4  -7   18.97    1.68
   4  -4  -6    2.31    0.86
   4  -4  -6    5.77    0.91
  -4   4   6    3.80    1.12
   4  -4  -6    6.35    0.98
   4  -4  -6    6.25    0.87
   4  -4  -6    5.31    0.76
   4  -4  -6    5.70    0.73
   4  -4  -6    6.30    0.95
   4  -4  -6    5.20    0.86
   4  -4  -6    5.66    0.87
   4  -4  -6    4.67    0.94
   4  -4  -5   51.67    3.52
   4  -4  -5   55.32    2.76
  -4   4   5   59.85    3.87
   4  -4  -5   57.80    2.88
   4  -4  -5   57.94    2.96
   4  -4  -5   58.30    2.64
   4  -4  -5   60.40    2.67
   4  -4  -5   60.80    2.67
   4  -4  -5   57.84    2.84
   4  -4  -5   56.24    2.64
   4  -4  -5   61.22    3.17
   4  -4  -4    3.06    0.72
   4  -4  -4    3.69    0.74
  -4   4   4    3.01    0.94
   4  -4  -4    3.83    0.91
   4  -4  -4    3.49    0.61
   4  -4  -4    2.03    0.59
   4  -4  -4    2.46    0.52
   4  -4  -4    2.30    0.51
   4  -4  -4    2.59    0.57
   4  -4  -4    1.98    0.60
   4  -4  -4    3.32    0.71
  -4   4   4    2.78    0.91
   4  -4  -3   54.35    3.01
   4  -4  -3   52.50    2.44
   4  -4  -3   53.29    2.40
   4  -4  -3   52.38    2.63
   4  -4  -3   53.15    2.52
   4  -4  -3   50.86    2.45
   4  -4  -3   59.60    2.86
   4  -4  -3   52.71    2.28
   4  -4  -3   51.14    2.45
   4  -4  -3   47.53    2.26
   4  -4  -3   53.08    3.40
   4  -4  -3   50.51    2.50
  -4   4   3   50.14    3.50
   4  -4  -2    8.82    1.03
   4  -4  -2   10.68    0.99
  -4   4   2   10.46    1.50
   4  -4  -2    9.53    1.48
   4  -4  -2    9.65    0.99
  -4   4   2   10.04    1.04
   4  -4  -2    8.84    1.42
   4  -4  -2    9.11    1.02
   4  -4  -2    9.74    0.90
   4  -4  -2    9.65    0.99
   4  -4  -2    8.70    0.93
  -4   4   2    5.47    1.23
   4  -4  -1    7.72    0.99
   4  -4  -1    7.05    0.79
  -4   4   1    6.48    1.16
   4  -4  -1    8.13    1.39
   4  -4  -1    5.72    0.66
   4  -4  -1    5.34    0.75
   4  -4  -1    7.94    0.86
   4  -4  -1    6.31    0.86
  -4   4   1    5.35    1.19
   4  -4   0  264.14    7.39
   4  -4   0  278.48   10.45
  -4   4   0  298.94    9.39
   4  -4   0  262.52    7.69
   4  -4   0  265.93    9.56
   4  -4   0  273.12    9.48
  -4   4   0  258.25    7.87
   4  -4   0  271.69    7.57
   4  -4   0  260.10    8.00
   4  -4   0  275.82    7.90
   4  -4   0  265.26    7.68
  -4   4   0  284.18    9.82
   4  -4   1   82.03    3.51
  -4   4  -1   82.67    3.69
   4  -4   1   76.45    5.05
  -4   4  -1   85.36    4.32
   4  -4   1   82.42    4.47
  -4   4  -1   78.79    3.51
   4  -4   1   79.74    3.23
   4  -4   1   73.53    4.36
  -4   4  -1   79.31    3.47
   4  -4   1   80.96    3.22
   4  -4   1   87.26    3.48
   4  -4   1   84.49    3.15
  -4   4  -1   88.49    4.74
   4  -4   2  133.95    4.88
   4  -4   2  140.34    7.23
  -4   4  -2  134.04    5.75
  -4   4  -2  127.51    4.95
   4  -4   2  139.52    4.62
   4  -4   2  121.83    5.94
  -4   4  -2  135.83    5.02
  -4   4  -2  131.84    4.39
   4  -4   2  134.52    4.53
   4  -4   2  134.17    4.80
   4  -4   2  138.37    6.05
  -4   4  -2  131.78    6.15
   4  -4   3  471.93   12.87
   4  -4   3  474.58   16.70
  -4   4  -3  492.15   14.35
   4  -4   3  480.71   14.42
  -4   4  -3  488.75   13.28
  -4   4  -3  468.06   14.04
  -4   4  -3  473.09   13.24
   4  -4   3  482.55   12.44
  -4   4  -3  474.08   12.49
   4  -4   3  456.67   12.33
   4  -4   3  469.63   12.85
  -4   4  -3  478.61   14.72
  -4   4  -4  233.15    8.33
  -4   4  -4  214.68    7.20
   4  -4   4  205.74    6.31
  -4   4  -4  212.55    7.29
  -4   4  -4  200.11    7.88
   4  -4   4  208.00    7.90
  -4   4  -4  214.57    6.70
   4  -4   4  216.99   10.40
   4  -4   4  209.11    6.88
  -4   4  -4  228.15    8.43
   4  -4   5  502.02   18.58
  -4   4  -5  524.08   15.50
  -4   4  -5  506.88   14.09
  -4   4  -5  525.41   14.45
  -4   4  -5  508.78   15.41
  -4   4  -5  491.01   13.59
   4  -4   5  494.46   13.78
   4  -4   6   50.37    5.02
  -4   4  -6   46.38    2.74
  -4   4  -6   47.52    3.42
  -4   4  -6   49.64    3.00
  -4   4  -6   48.80    2.32
  -4   4  -6   46.96    3.45
   4  -4   6   42.10    2.49
  -4   4  -6   48.07    2.69
   4  -4   6   49.17    2.71
  -4   4  -7   14.24    1.37
  -4   4  -7   14.96    1.59
  -4   4  -7   14.68    1.21
   4  -4   7   15.98    1.48
  -4   4  -7   15.40    1.46
  -4   4  -7   14.90    1.43
   4  -4   7   12.95    1.32
   4  -4   8    0.27    0.38
  -4   4  -8   -0.17    0.42
  -4   4  -8    0.02    0.50
   4  -4   8    0.39    0.53
  -4   4  -8    1.07    0.54
  -4   4  -8    0.61    0.46
  -4   4  -8    0.46    0.46
  -4   4  -9    5.07    0.84
  -4   4  -9    4.03    0.63
  -4   4  -9    3.65    0.52
  -4   4  -9    4.59    0.71
   4  -4   9    3.69    0.54
  -4   4 -10   -0.19    0.29
  -4   4 -10   -0.46    0.30
   4  -3 -10   32.15    1.56
   4  -3 -10   32.21    1.42
   4  -3 -10   35.72    1.72
   4  -3 -10   37.30    1.89
   4  -3  -9    7.80    0.85
   4  -3  -9    8.64    1.01
   4  -3  -9    7.01    0.82
   4  -3  -9    6.47    0.68
   4  -3  -9    7.02    0.77
   4  -3  -9    7.31    0.89
   4  -3  -9    9.36    1.08
   4  -3  -8  105.26    3.98
   4  -3  -8  106.18    4.29
   4  -3  -8  107.77    4.01
   4  -3  -8  108.03    3.80
   4  -3  -8  112.85    4.00
   4  -3  -8  114.77    4.27
   4  -3  -8  113.09    4.52
   4  -3  -7    7.83    1.55
   4  -3  -7   10.03    1.11
  -4   3   7    6.57    1.21
   4  -3  -7   10.28    1.24
   4  -3  -7    9.09    1.04
   4  -3  -7    9.09    0.93
   4  -3  -7    8.65    1.09
   4  -3  -7    7.80    0.95
   4  -3  -7   10.35    1.17
   4  -3  -7   10.50    1.30
   4  -3  -6   21.87    2.29
   4  -3  -6   24.62    1.71
   4  -3  -6   22.79    1.74
  -4   3   6   23.08    2.30
   4  -3  -6   25.92    1.89
   4  -3  -6   23.58    1.65
   4  -3  -6   23.01    1.52
   4  -3  -6   23.43    1.53
   4  -3  -6   22.84    1.67
   4  -3  -6   23.29    1.69
   4  -3  -6   24.98    1.99
   4  -3  -5   45.18    3.18
   4  -3  -5   46.31    2.38
  -4   3   5   48.69    3.30
   4  -3  -5   47.12    2.47
   4  -3  -5   46.84    2.11
   4  -3  -5   48.23    2.55
   4  -3  -5   47.74    2.97
   4  -3  -5   46.74    2.32
   4  -3  -5   47.00    2.29
   4  -3  -5   46.79    2.20
   4  -3  -5   45.31    2.38
   4  -3  -5   46.52    2.39
   4  -3  -5   47.79    2.70
   4  -3  -4  205.87    6.46
   4  -3  -4  214.83    7.57
   4  -3  -4  210.94    6.39
   4  -3  -4  206.20    6.24
  -4   3   4  217.18    7.92
   4  -3  -4  207.06    7.60
   4  -3  -4  212.17    6.51
   4  -3  -4  214.07    6.22
   4  -3  -4  203.37    7.68
   4  -3  -4  217.73    6.64
   4  -3  -4  207.22    6.28
   4  -3  -4  221.56    6.47
   4  -3  -4  204.21    6.12
   4  -3  -4  217.66    6.54
   4  -3  -4  221.74    6.42
   4  -3  -4  213.01    6.86
  -4   3   4  198.72    7.70
   4  -3  -3  187.58    5.96
   4  -3  -3  187.68    6.49
   4  -3  -3  184.87    5.69
   4  -3  -3  187.68    5.69
  -4   3   3  190.83    7.10
   4  -3  -3  188.88    5.68
   4  -3  -3  178.23    7.07
   4  -3  -3  192.55    5.82
   4  -3  -3  183.27    5.82
   4  -3  -3  185.42    5.62
   4  -3  -3  191.17    5.79
   4  -3  -3  188.11    5.83
   4  -3  -3  181.89    6.10
   4  -3  -3  197.52    7.19
   4  -3  -2  189.07    5.97
   4  -3  -2  200.76    6.08
   4  -3  -2  193.87    5.62
   4  -3  -2  187.57    5.68
   4  -3  -2  200.77    5.73
  -4   3   2  196.96    7.04
   4  -3  -2  187.94    7.11
   4  -3  -2  183.76    5.65
   4  -3  -2  178.32    7.09
   4  -3  -2  183.21    5.62
   4  -3  -2  188.92    5.73
   4  -3  -2  175.89    5.46
   4  -3  -2  182.20    5.69
  -4   3   1  257.25    8.50
   4  -3  -1  267.76    7.26
   4  -3  -1  263.64    8.80
   4  -3  -1  256.74    7.22
   4  -3  -1  258.83    8.88
   4  -3  -1  260.53    7.52
   4  -3  -1  251.87    7.19
   4  -3  -1  245.52    6.95
   4  -3  -1  239.13    7.15
   4  -3   0   49.30    2.38
   4  -3   0   47.87    2.21
   4  -3   0   52.48    2.31
   4  -3   0   46.77    3.70
  -4   3   0   53.13    3.07
  -4   3   0   47.86    2.72
   4  -3   0   49.91    3.18
   4  -3   0   49.48    2.40
   4  -3   0   46.64    2.20
   4  -3   0   44.37    3.06
  -4   3   0   42.71    2.29
   4  -3   0   47.82    2.21
   4  -3   0   50.96    2.32
   4  -3   1   20.74    1.49
   4  -3   1   21.24    1.50
   4  -3   1   21.97    1.41
   4  -3   1   23.07    1.47
   4  -3   1   21.98    2.59
  -4   3  -1   24.67    2.05
  -4   3  -1   23.12    1.74
   4  -3   1   21.01    2.01
   4  -3   1   21.87    1.42
   4  -3   1   21.16    2.06
  -4   3  -1   20.33    1.54
   4  -3   1   22.23    1.41
   4  -3   1   22.10    1.48
   4  -3   2    2.78    0.60
   4  -3   2    1.48    0.51
   4  -3   2    1.33    0.46
  -4   3  -2    1.79    0.68
  -4   3  -2    1.22    0.40
   4  -3   2    2.10    0.50
   4  -3   2    2.72    0.89
   4  -3   2    2.31    0.57
  -4   3  -2    1.11    0.46
   4  -3   2    2.98    1.24
   4  -3   2    1.82    0.73
  -4   3  -2    2.00    0.49
   4  -3   2    1.64    0.46
   4  -3   3  328.36    9.38
   4  -3   3  323.47    9.26
   4  -3   3  331.65   12.99
  -4   3  -3  344.58   10.82
   4  -3   3  358.14   10.86
   4  -3   3  337.58    9.05
   4  -3   3  330.66   10.85
  -4   3  -3  320.31   10.22
  -4   3  -3  330.41    9.84
   4  -3   3  322.79    9.20
  -4   3  -3  335.24    9.19
   4  -3   3  329.96    8.95
   4  -3   3  356.83    9.58
   4  -3   4   22.94    1.61
   4  -3   4   19.48    2.94
  -4   3  -4   21.41    2.17
  -4   3  -4   21.39    1.75
   4  -3   4   22.18    1.41
  -4   3  -4   26.23    2.21
  -4   3  -4   22.95    1.87
   4  -3   4   20.18    1.58
  -4   3  -4   24.04    1.66
   4  -3   4   21.63    1.99
   4  -3   4   23.67    1.74
  -4   3  -4   23.04    2.19
  -4   3  -5   44.59    3.25
  -4   3  -5   51.59    2.81
  -4   3  -5   42.75    2.72
  -4   3  -5   45.93    3.15
   4  -3   5   46.66    4.67
   4  -3   5   45.56    2.62
  -4   3  -5   42.78    2.45
   4  -3   5   44.49    2.54
   4  -3   6  159.80    9.32
  -4   3  -6  168.45    7.12
  -4   3  -6  154.35    5.64
  -4   3  -6  169.04    6.14
  -4   3  -6  157.15    5.20
  -4   3  -6  155.33    6.71
  -4   3  -6  157.13    5.65
   4  -3   6  148.96    5.79
   4  -3   6  154.63    5.64
   4  -3   7   35.74    4.28
  -4   3  -7   37.10    2.19
  -4   3  -7   39.93    2.54
  -4   3  -7   38.74    2.12
   4  -3   7   38.98    2.57
  -4   3  -7   38.12    2.37
   4  -3   7   40.77    2.39
  -4   3  -8  320.79    9.39
  -4   3  -8  321.57    8.94
   4  -3   8  314.13    9.65
  -4   3  -8  318.61    9.43
  -4   3  -8  331.35    9.43
   4  -3   8  321.16    9.20
  -4   3  -8  319.27    8.96
  -4   3  -9   46.04    2.53
  -4   3  -9   44.44    2.05
   4  -3   9   46.01    2.45
  -4   3  -9   46.27    2.33
  -4   3  -9   46.83    2.30
   4  -3   9   44.74    2.06
  -4   3 -10    1.43    0.46
  -4   3 -10    1.93    0.36
  -4   3 -10    2.61    0.49
   4  -2 -11   82.81    2.75
   4  -2 -11   78.27    2.75
   4  -2 -10   44.19    1.87
   4  -2 -10   49.11    2.28
   4  -2 -10   46.75    2.04
   4  -2 -10   50.33    2.28
   4  -2 -10   47.54    2.32
   4  -2  -9  109.13    3.85
   4  -2  -9  109.54    4.22
   4  -2  -9  112.46    3.97
   4  -2  -9  108.91    3.62
   4  -2  -9  109.40    3.68
   4  -2  -9  108.32    4.16
   4  -2  -9  112.56    4.39
   4  -2  -9  106.27    3.79
   4  -2  -8    2.81    0.65
   4  -2  -8    2.27    0.62
   4  -2  -8    2.01    0.67
   4  -2  -8    2.07    0.57
   4  -2  -8    2.47    0.53
   4  -2  -8    2.19    0.52
   4  -2  -8    2.17    0.67
   4  -2  -8    2.86    0.91
   4  -2  -7   43.93    3.45
   4  -2  -7   42.75    2.29
   4  -2  -7   46.47    2.49
  -4   2   7   41.07    3.17
   4  -2  -7   38.47    2.39
   4  -2  -7   40.34    2.24
   4  -2  -7   39.46    1.99
   4  -2  -7   39.47    2.01
   4  -2  -7   44.29    2.26
   4  -2  -7   43.08    2.44
   4  -2  -7   39.54    2.52
   4  -2  -7   41.25    2.19
   4  -2  -6    0.38    0.56
   4  -2  -6    1.10    0.54
  -4   2   6    1.58    0.61
  -4   2   6    1.61    0.87
   4  -2  -6    1.48    0.61
   4  -2  -6    1.92    0.59
   4  -2  -6    1.85    0.48
   4  -2  -6    1.20    0.45
   4  -2  -6    2.31    0.63
   4  -2  -6    0.89    0.41
   4  -2  -6    2.02    0.58
   4  -2  -6    1.55    0.66
   4  -2  -5  326.11    9.30
   4  -2  -5  337.31    9.05
  -4   2   5  343.45   10.75
   4  -2  -5  347.55    9.50
   4  -2  -5  331.94   10.36
  -4   2   5  342.06   10.80
   4  -2  -5  337.73    8.94
   4  -2  -5  316.19   10.34
   4  -2  -5  339.00    9.59
   4  -2  -5  334.82    9.30
   4  -2  -5  336.13    9.28
   4  -2  -5  347.09   11.08
   4  -2  -5  328.40    9.34
   4  -2  -5  349.81    9.56
   4  -2  -5  366.21    9.99
  -4   2   5  336.54   10.54
   4  -2  -4   26.83    1.64
   4  -2  -4   28.72    2.23
   4  -2  -4   27.97    1.65
   4  -2  -4   26.30    1.59
   4  -2  -4   26.79    1.52
  -4   2   4   29.12    2.23
   4  -2  -4   27.26    2.18
   4  -2  -4   26.13    1.49
   4  -2  -4   26.65    2.19
   4  -2  -4   26.77    1.69
   4  -2  -4   24.28    1.54
   4  -2  -4   26.02    1.59
   4  -2  -4   24.64    1.58
   4  -2  -4   27.01    1.64
   4  -2  -4   26.28    1.80
   4  -2  -3  460.56   11.84
   4  -2  -3  453.71   12.51
   4  -2  -3  430.58   11.51
   4  -2  -3  449.02   11.56
   4  -2  -3  448.56   11.46
  -4   2   3  454.39   12.93
   4  -2  -3  461.28   11.56
   4  -2  -3  452.22   13.24
   4  -2  -3  451.81   11.70
   4  -2  -3  437.37   11.54
   4  -2  -3  445.33   11.67
   4  -2  -3  458.82   13.18
   4  -2  -3  451.81   11.58
   4  -2  -3  451.77   11.99
   4  -2  -2 1182.36   28.35
   4  -2  -2 1193.37   28.13
  -4   2   2 1202.34   29.54
   4  -2  -2 1233.67   30.00
   4  -2  -2 1185.60   28.14
   4  -2  -2 1201.33   30.00
   4  -2  -2 1227.89   28.49
   4  -2  -2 1126.95   28.00
   4  -2  -2 1197.22   28.24
  -4   2   1 1242.06   30.80
  -4   2   1 1282.51   30.89
   4  -2  -1 1297.94   31.38
   4  -2  -1 1200.82   29.45
   4  -2  -1 1293.17   31.48
   4  -2   0  455.68   14.76
  -4   2   0  455.86   12.77
  -4   2   0  458.73   12.52
   4  -2   0  440.88   11.48
   4  -2   0  457.70   13.19
   4  -2   0  442.77   11.34
   4  -2   0  451.07   13.07
   4  -2   1   29.74    1.71
   4  -2   1   27.02    2.87
   4  -2   1   30.23    1.63
  -4   2  -1   29.06    2.17
   4  -2   1   33.34    2.43
  -4   2  -1   32.66    2.05
   4  -2   1   28.46    1.60
   4  -2   1   29.76    2.35
  -4   2  -1   30.05    1.87
   4  -2   1   34.31    1.74
   4  -2   2  152.40    4.70
   4  -2   2  146.98    4.86
   4  -2   2  140.25    7.32
   4  -2   2  146.41    4.79
  -4   2  -2  132.34    5.64
  -4   2  -2  156.17    5.20
   4  -2   2  152.13    5.97
   4  -2   2  163.23    5.02
   4  -2   2  149.42    4.70
   4  -2   2  147.19    5.99
  -4   2  -2  152.63    5.24
   4  -2   2  148.49    4.93
   4  -2   2  158.37    4.97
   4  -2   3  516.73   13.61
   4  -2   3  511.21   13.56
   4  -2   3  545.86   17.88
   4  -2   3  526.81   13.49
  -4   2  -3  555.98   15.27
   4  -2   3  531.77   14.97
   4  -2   3  528.44   13.32
   4  -2   3  511.26   13.83
   4  -2   3  512.15   15.04
  -4   2  -3  538.41   14.47
  -4   2  -3  549.57   14.27
  -4   2  -3  522.90   13.50
   4  -2   3  546.01   13.80
   4  -2   4  184.10    5.90
   4  -2   4  196.57    5.94
   4  -2   4  181.12    9.33
  -4   2  -4  192.01    7.47
   4  -2   4  201.42    7.05
   4  -2   4  193.75    5.66
   4  -2   4  187.07    7.08
  -4   2  -4  194.57    6.93
  -4   2  -4  204.07    6.71
   4  -2   4  190.46    6.44
  -4   2  -4  189.87    7.08
  -4   2  -4  195.83    6.11
   4  -2   4  194.30    6.25
   4  -2   5    0.51    0.52
   4  -2   5    1.85    1.32
  -4   2  -5    0.27    0.54
  -4   2  -5   -0.11    0.54
  -4   2  -5    0.92    0.58
  -4   2  -5    0.93    0.48
  -4   2  -5    0.23    0.53
   4  -2   5    0.89    0.57
  -4   2  -5    0.41    0.45
   4  -2   6   67.30    5.79
  -4   2  -6   64.68    3.18
  -4   2  -6   73.40    3.60
  -4   2  -6   71.28    3.99
  -4   2  -6   77.30    3.13
   4  -2   6   72.54    3.71
  -4   2  -6   71.43    3.39
  -4   2  -6   71.38    3.31
   4  -2   7   49.90    5.01
  -4   2  -7   56.61    3.00
  -4   2  -7   49.65    2.55
   4  -2   7   52.74    3.17
  -4   2  -7   53.55    2.86
   4  -2   7   54.33    2.85
  -4   2  -8   50.19    2.59
  -4   2  -8   53.24    2.56
   4  -2   8   52.17    3.05
  -4   2  -8   55.88    2.81
   4  -2   8   48.49    2.57
  -4   2  -9   17.91    1.28
   4  -2   9   18.26    1.60
  -4   2  -9   19.87    1.50
  -4   2  -9   17.46    1.37
   4  -2   9   16.52    1.23
  -4   2 -10    4.79    0.61
  -4   2 -10    5.13    0.56
  -4   2 -10    5.25    0.64
  -4   2 -10    6.06    0.65
   4  -1 -11   15.40    1.05
   4  -1 -11   14.30    0.87
   4  -1 -11   15.82    1.11
   4  -1 -10   45.57    1.97
   4  -1 -10   49.43    2.36
   4  -1 -10   45.76    2.07
   4  -1 -10   48.65    2.34
   4  -1 -10   48.64    2.42
   4  -1 -10   43.38    2.06
   4  -1  -9   44.44    2.21
   4  -1  -9   44.57    2.48
   4  -1  -9   45.58    2.26
   4  -1  -9   46.03    1.97
   4  -1  -9   46.66    2.53
   4  -1  -9   46.30    2.62
   4  -1  -9   44.78    2.30
   4  -1  -8    0.33    0.45
  -4   1   8   -0.54    1.06
   4  -1  -8    0.78    0.48
   4  -1  -8    1.99    0.71
   4  -1  -8    0.54    0.56
   4  -1  -8    0.62    0.34
   4  -1  -8    0.18    0.53
   4  -1  -8    0.56    0.61
   4  -1  -7  112.60    4.30
  -4   1   7  117.16    5.58
   4  -1  -7  126.59    4.74
   4  -1  -7  121.92    4.38
   4  -1  -7  115.79    4.08
   4  -1  -7  116.91    4.11
   4  -1  -7  119.83    4.66
   4  -1  -7  128.10    4.94
   4  -1  -7  114.58    4.34
   4  -1  -6  363.16    9.80
   4  -1  -6  360.01    9.84
  -4   1   6  358.38   11.56
   4  -1  -6  329.44    9.88
   4  -1  -6  348.36    9.70
   4  -1  -6  346.18    9.58
   4  -1  -6  345.20    9.57
   4  -1  -6  371.07   10.14
   4  -1  -6  343.88   10.21
   4  -1  -6  356.78    9.77
   4  -1  -5  366.22   10.17
  -4   1   5  386.37   11.66
   4  -1  -5  384.50   10.22
  -4   1   5  421.80   11.37
  -4   1   5  378.35   11.91
   4  -1  -5  356.08   11.13
   4  -1  -5  375.91    9.93
   4  -1  -5  369.91   10.36
   4  -1  -5  380.75   10.21
   4  -1  -5  376.85   10.18
   4  -1  -5  370.18   10.12
   4  -1  -5  406.29   10.57
   4  -1  -5  368.98   10.59
   4  -1  -4  396.76   10.72
   4  -1  -4  409.01   10.71
   4  -1  -4  419.23   10.61
   4  -1  -4  408.03   10.64
  -4   1   4  447.38   11.89
  -4   1   4  415.65   12.42
   4  -1  -4  412.44   12.09
   4  -1  -4  400.39   12.03
   4  -1  -4  395.05   10.84
   4  -1  -4  414.57   10.77
   4  -1  -4  411.40   10.86
  -4   1   4  423.65   12.52
   4  -1  -4  402.36   10.74
   4  -1  -4  423.65   11.00
   4  -1  -4  406.43   11.12
   4  -1  -3  478.07   12.35
   4  -1  -3  498.05   12.42
  -4   1   3  506.70   13.44
   4  -1  -3  489.89   13.93
  -4   1   3  487.96   13.93
   4  -1  -3  496.99   12.39
   4  -1  -3  455.27   13.74
   4  -1  -3  489.20   12.49
   4  -1  -3  492.36   12.42
   4  -1  -3  491.09   12.53
  -4   1   2  501.04   13.67
  -4   1   2  519.12   14.13
   4  -1  -2  508.24   14.30
   4  -1  -2  508.35   12.75
   4  -1  -2  493.45   14.24
   4  -1  -2  510.08   12.86
  -4   1   1  913.88   23.08
  -4   1   1  938.61   23.36
   4  -1  -1  935.21   23.72
   4  -1  -1  927.25   22.09
   4  -1  -1  896.09   23.65
   4  -1  -1  919.08   22.19
   4  -1   0 1011.87   27.28
  -4   1   0 1001.33   24.61
  -4   1   0 1012.26   24.62
   4  -1   0 1013.08   25.16
   4  -1   0  965.89   23.44
   4  -1   0  939.18   25.01
   4  -1   0  976.67   23.63
   4  -1   1   33.11    3.21
  -4   1  -1   37.29    2.37
  -4   1  -1   33.58    2.12
   4  -1   1   34.52    1.72
   4  -1   1   37.60    2.56
   4  -1   1   33.68    1.87
   4  -1   1   37.19    2.49
   4  -1   2   47.56    2.44
   4  -1   2   51.18    2.23
  -4   1  -2   52.43    3.02
   4  -1   2   46.76    3.91
   4  -1   2   46.37    2.91
   4  -1   2   49.79    2.17
   4  -1   2   50.59    3.05
  -4   1  -2   48.97    2.56
  -4   1  -2   50.13    2.42
  -4   1  -2   52.27    2.60
   4  -1   2   49.93    2.29
   4  -1   2   53.95    2.36
   4  -1   3  182.16    8.73
   4  -1   3  189.62    5.80
   4  -1   3  183.66    5.63
  -4   1  -3  193.89    7.09
   4  -1   3  183.37    5.50
   4  -1   3  190.19    6.90
  -4   1  -3  189.04    6.18
  -4   1  -3  199.64    6.35
   4  -1   3  184.62    6.18
   4  -1   3  185.81    6.77
  -4   1  -3  196.29    7.06
  -4   1  -3  183.81    5.71
  -4   1  -3  184.63    6.05
   4  -1   3  197.13    5.97
  -4   1  -4    0.47    0.50
   4  -1   4    0.10    0.39
   4  -1   4    1.74    1.22
   4  -1   4   -0.39    0.40
   4  -1   4   -0.03    0.43
   4  -1   4    0.24    0.30
  -4   1  -4    0.73    0.39
  -4   1  -4    0.14    0.32
  -4   1  -4    0.52    0.56
   4  -1   4    0.15    0.62
  -4   1  -4    0.83    0.54
  -4   1  -4    0.40    0.40
   4  -1   5   84.55    6.16
  -4   1  -5   94.33    4.98
  -4   1  -5   91.48    4.01
  -4   1  -5   89.23    3.42
   4  -1   5   88.58    4.17
  -4   1  -5   83.84    3.61
   4  -1   5   86.58    3.72
   4  -1   6  687.65   23.75
  -4   1  -6  721.04   19.12
  -4   1  -6  795.88   18.68
   4  -1   6  762.13   19.89
  -4   1  -6  690.48   18.73
   4  -1   6  708.89   18.90
   4  -1   7   34.01    4.05
  -4   1  -7   35.17    2.22
  -4   1  -7   33.94    2.06
   4  -1   7   33.82    2.57
  -4   1  -7   33.19    2.17
  -4   1  -7   34.87    2.25
   4  -1   7   35.66    2.27
  -4   1  -8  183.59    5.96
   4  -1   8  191.34    6.92
  -4   1  -8  186.24    6.19
   4  -1   8  188.35    6.15
   4  -1   9    4.77    0.71
  -4   1  -9    4.80    0.69
   4  -1   9    5.24    0.94
  -4   1  -9    5.63    0.80
  -4   1 -10   11.58    0.84
  -4   1 -10   11.92    0.92
  -4   1 -10   12.74    0.88
   4   0 -11   61.80    2.41
   4   0 -11   60.71    2.06
   4   0 -11   58.70    2.45
   4   0 -10   13.69    1.01
   4   0 -10   13.70    1.23
   4   0 -10   13.20    1.01
   4   0 -10   11.39    1.13
   4   0 -10   13.62    1.28
   4   0  -9    8.15    1.02
   4   0  -9    5.43    0.77
   4   0  -9    7.30    1.05
   4   0  -9    7.66    0.88
   4   0  -9    6.83    1.01
   4   0  -9    6.34    1.02
   4   0  -8   20.99    1.56
  -4   0   8   20.24    2.56
   4   0  -8   22.97    1.79
   4   0  -8   22.67    1.59
   4   0  -8   24.04    1.47
   4   0  -8   23.10    1.79
   4   0  -8   23.82    1.90
   4   0  -8   24.76    1.79
  -4   0   7  446.11   15.19
   4   0  -7  438.34   11.96
  -4   0   7  465.62   13.62
   4   0  -7  415.84   12.15
   4   0  -7  458.03   11.92
   4   0  -7  428.15   11.70
   4   0  -7  472.01   12.50
   4   0  -7  438.69   12.45
   4   0  -7  454.84   12.21
   4   0  -6    8.13    0.98
   4   0  -6    6.96    0.89
   4   0  -6    6.11    0.74
  -4   0   6    9.45    1.43
   4   0  -6    5.01    0.78
   4   0  -6    6.29    0.84
   4   0  -6   10.51    1.04
   4   0  -6    6.18    0.75
   4   0  -6    6.12    0.97
   4   0  -6    6.06    0.97
   4   0  -5  186.07    5.61
   4   0  -5  180.74    5.68
  -4   0   5  188.07    6.97
   4   0  -5  183.07    5.50
  -4   0   5  188.29    7.04
   4   0  -5  180.15    6.55
   4   0  -5  180.00    5.80
   4   0  -5  189.58    5.69
   4   0  -5  186.01    5.76
   4   0  -5  181.11    5.48
   4   0  -5  191.84    6.01
   4   0  -5  185.10    6.01
   4   0  -5  183.21    5.76
  -4   0   4    3.12    0.83
  -4   0   4    4.44    0.67
  -4   0   4    3.41    0.86
   4   0  -4    2.58    0.71
   4   0  -4    3.73    0.64
   4   0  -4    2.85    0.58
   4   0  -4    3.56    0.57
   4   0  -4    2.38    0.52
   4   0  -4    3.39    0.61
   4   0  -4    4.33    0.66
   4   0  -4    2.99    0.63
   4   0  -4    2.76    0.56
  -4   0   3    7.37    1.20
   4   0  -3    7.46    0.77
  -4   0   3    7.93    0.91
  -4   0   3    6.57    1.09
   4   0  -3    6.79    0.72
   4   0  -3    5.78    1.05
   4   0  -3    7.07    0.84
   4   0  -3    7.42    0.77
   4   0  -3    7.53    0.82
   4   0  -3    7.32    0.84
  -4   0   2  469.57   13.90
  -4   0   2  478.66   12.71
  -4   0   2  477.28   13.42
   4   0  -2  488.82   13.72
   4   0  -2  496.53   12.17
   4   0  -2  459.20   13.57
   4   0  -2  473.30   12.44
  -4   0   1   15.60    1.75
  -4   0   1   16.54    1.37
  -4   0   1   16.30    1.55
   4   0  -1   15.37    1.61
   4   0  -1   16.53    1.14
   4   0  -1   18.30    1.77
   4   0  -1   18.38    1.31
   4   0   0  517.67   14.72
  -4   0   0  554.35   15.18
  -4   0   0  533.73   14.12
  -4   0   0  522.27   14.31
   4   0   0  520.67   13.21
   4   0   0  514.39   14.76
   4   0   0  536.39   13.62
  -4   0  -1  182.36    6.77
  -4   0  -1  173.15    6.16
   4   0   1  177.14    7.92
  -4   0  -1  185.82    6.17
   4   0   1  171.82    5.21
   4   0   1  175.16    6.53
   4   0   1  176.34    5.67
   4   0   2   73.30    4.87
  -4   0  -2   68.01    3.53
   4   0   2   70.41    2.86
  -4   0  -2   72.56    3.35
   4   0   2   66.18    2.63
   4   0   2   69.32    3.66
  -4   0  -2   72.96    3.84
   4   0   2   70.51    3.18
  -4   0  -3    0.86    0.68
   4   0   3    0.23    0.83
   4   0   3    1.08    0.39
  -4   0  -3    0.20    0.51
  -4   0  -3   -0.56    0.37
  -4   0  -3   -0.04    0.33
   4   0   3    0.52    0.50
   4   0   3    1.10    0.57
   4   0   3    1.23    0.46
   4   0   3    0.30    0.46
  -4   0  -3    0.65    0.54
  -4   0  -3    0.02    0.34
  -4   0  -4   18.87    1.49
   4   0   4   19.16    1.41
  -4   0  -4   20.00    2.07
   4   0   4   21.79    2.85
   4   0   4   15.85    1.73
   4   0   4   17.11    1.71
  -4   0  -4   17.14    1.26
  -4   0  -4   19.73    1.65
   4   0   4   17.85    1.73
  -4   0  -4   21.77    1.94
  -4   0  -4   17.22    1.39
  -4   0  -5   43.82    2.52
   4   0   5   44.78    4.30
   4   0   5   45.21    2.25
   4   0   5   44.84    3.22
  -4   0  -5   47.49    2.68
  -4   0  -5   47.49    2.34
   4   0   5   51.71    3.08
  -4   0  -5   45.09    2.47
  -4   0  -6    3.43    0.69
  -4   0  -6    3.40    0.82
   4   0   6    4.06    1.03
   4   0   6    1.80    1.00
  -4   0  -6    3.49    0.78
   4   0   7   34.01    3.98
  -4   0  -7   35.85    2.14
   4   0   7   35.25    2.68
  -4   0  -7   38.73    2.35
   4   0   7   36.29    2.31
   4   0   8    7.13    0.96
  -4   0  -8    8.12    0.98
   4   0   8    6.82    1.21
  -4   0  -8    7.80    1.02
  -4   0  -8    7.80    1.02
   4   0   9    6.23    0.77
  -4   0  -9    6.36    0.78
   4   0   9    5.05    0.92
  -4   0  -9    6.49    0.80
  -4   0 -10    0.55    0.28
  -4   0 -10    0.86    0.31
  -4   0 -10    0.80    0.29
   4   1 -11    2.01    0.47
   4   1 -11    2.53    0.54
   4   1 -10    0.22    0.31
   4   1 -10    0.50    0.44
   4   1 -10    0.73    0.32
   4   1 -10    0.32    0.46
   4   1  -9    1.60    0.50
   4   1  -9    0.10    0.51
   4   1  -9    0.77    0.41
   4   1  -9    1.25    0.63
   4   1  -9    1.92    0.71
  -4  -1   8  250.52   10.45
   4   1  -8  256.60    7.57
   4   1  -8  244.56    7.83
   4   1  -8  266.58    7.42
   4   1  -8  232.53    7.17
   4   1  -8  256.59    7.95
   4   1  -8  261.47    8.09
   4   1  -8  264.94    7.98
  -4  -1   7  342.43   12.60
   4   1  -7  353.21    9.53
   4   1  -7  319.28    9.56
   4   1  -7  343.28    9.23
   4   1  -7  314.29    9.15
   4   1  -7  322.26    9.69
   4   1  -7  328.87    9.77
   4   1  -7  331.57    9.65
  -4  -1   6  841.98   24.34
   4   1  -6  846.76   20.83
   4   1  -6  797.36   20.92
   4   1  -6  852.34   20.66
   4   1  -6  834.21   20.81
   4   1  -6  838.33   21.16
   4   1  -6  823.70   21.14
   4   1  -6  837.06   21.05
   4   1  -5  290.52    8.53
  -4  -1   5  312.27   10.14
  -4  -1   5  315.66   10.01
   4   1  -5  293.86    9.60
   4   1  -5  315.79    8.41
   4   1  -5  301.19    8.67
   4   1  -5  313.64    8.50
   4   1  -5  307.43    8.68
   4   1  -5  321.50    8.93
   4   1  -5  312.21    8.84
   4   1  -4  151.14    4.82
  -4  -1   4  147.61    5.91
   4   1  -4  149.02    5.91
   4   1  -4  154.70    4.79
   4   1  -4  153.45    5.27
   4   1  -4  148.16    4.82
   4   1  -4  156.85    4.79
   4   1  -4  142.34    4.74
  -4  -1   4  165.26    6.42
   4   1  -3   88.03    3.23
  -4  -1   3   92.02    4.55
  -4  -1   3   90.11    4.22
   4   1  -3   87.25    4.26
   4   1  -3   92.32    3.32
   4   1  -3   97.18    3.72
   4   1  -3   93.02    3.39
   4   1  -2    7.60    0.82
  -4  -1   2    7.01    1.19
  -4  -1   2    7.04    0.79
  -4  -1   2    6.45    1.01
   4   1  -2    8.09    1.23
   4   1  -2    5.66    0.81
  -4  -1   1    0.64    0.61
  -4  -1   1    0.75    0.39
  -4  -1   1    0.18    0.51
   4   1  -1   -0.03    0.46
   4   1  -1    0.09    0.38
  -4  -1   0  101.09    4.03
   4   1   0  106.31    3.67
  -4  -1   0  101.86    4.40
   4   1   0   98.51    4.63
   4   1   0  107.09    3.99
  -4  -1   0  104.23    4.86
   4   1   0  101.03    3.66
  -4  -1  -1   22.43    2.06
   4   1   1   23.56    2.63
  -4  -1  -1   21.90    1.78
   4   1   1   22.78    1.48
  -4  -1  -1   21.17    1.81
   4   1   1   21.71    1.54
   4   1   1   23.32    2.07
   4   1   1   23.17    1.72
   4   1   1   22.21    2.03
   4   1   1   23.13    1.47
   4   1   2  141.60    6.89
  -4  -1  -2  124.03    5.19
   4   1   2  125.85    4.90
  -4  -1  -2  123.03    4.02
  -4  -1  -2  134.28    5.20
   4   1   2  126.92    5.41
   4   1   2  133.14    4.88
  -4  -1  -2  120.49    4.29
   4   1   2  126.27    4.39
  -4  -1  -2  133.72    5.64
   4   1   2  122.79    5.53
   4   1   2  127.84    4.30
   4   1   3  187.55    8.55
  -4  -1  -3  186.97    6.65
   4   1   3  180.33    6.79
  -4  -1  -3  175.70    5.51
   4   1   3  184.77    5.82
  -4  -1  -3  178.98    5.86
   4   1   3  181.67    6.84
  -4  -1  -3  183.95    7.01
   4   1   3  194.42    6.55
   4   1   3  186.03    7.27
   4   1   4  277.89   11.42
  -4  -1  -4  273.83    8.38
   4   1   4  288.49    8.20
  -4  -1  -4  293.45    9.14
   4   1   4  271.57    9.66
   4   1   4  286.87    9.17
  -4  -1  -4  267.18    7.75
  -4  -1  -4  274.73    8.54
   4   1   4  286.42    9.12
  -4  -1  -4  308.21    9.51
   4   1   4  280.72    9.87
  -4  -1  -5   91.45    3.55
  -4  -1  -5   91.62    4.00
   4   1   5   93.63    6.04
   4   1   5   95.76    3.65
   4   1   5   92.82    5.11
  -4  -1  -5   89.77    3.88
   4   1   5   96.35    4.53
  -4  -1  -5   89.96    3.81
  -4  -1  -6   46.56    2.73
  -4  -1  -6   44.32    2.29
   4   1   6   41.57    3.50
  -4  -1  -6   44.84    2.42
   4   1   6   44.81    3.03
  -4  -1  -6   45.33    2.56
  -4  -1  -6   41.70    2.24
  -4  -1  -7    4.60    0.82
   4   1   7    4.61    1.09
  -4  -1  -7    5.60    0.75
  -4  -1  -7    3.75    0.78
  -4  -1  -7    4.41    0.66
  -4  -1  -8  141.82    4.55
  -4  -1  -8  142.04    4.85
   4   1   8  134.74    5.50
  -4  -1  -8  149.85    4.97
  -4  -1  -8  146.10    4.97
   4   1   8  138.78    4.94
   4   1   9    0.75    0.40
  -4  -1  -9    0.65    0.36
   4   1   9    1.33    0.55
  -4  -1  -9    0.44    0.35
  -4  -1 -10   62.92    2.14
   4   2 -11   34.63    1.67
   4   2 -11   33.95    1.64
   4   2 -10    6.12    0.66
   4   2 -10    5.09    0.81
   4   2 -10    6.18    0.84
   4   2  -9   43.37    2.15
   4   2  -9   40.63    2.33
   4   2  -9   40.30    1.85
   4   2  -9   40.27    2.34
  -4  -2   8    5.28    1.40
   4   2  -8    6.38    0.90
   4   2  -8    4.19    0.83
   4   2  -8    7.00    0.80
   4   2  -8    5.59    0.79
   4   2  -8    5.66    0.91
  -4  -2   7   29.63    3.20
   4   2  -7   31.44    1.95
   4   2  -7   32.37    2.09
   4   2  -7   29.06    1.69
   4   2  -7   29.94    1.88
   4   2  -7   32.59    2.10
  -4  -2   6   56.15    4.26
  -4  -2   6   50.14    3.14
   4   2  -6   54.00    2.61
   4   2  -6   55.66    2.46
   4   2  -6   50.48    2.61
   4   2  -6   55.24    2.41
   4   2  -6   46.83    2.54
  -4  -2   5   54.39    4.02
   4   2  -5   51.65    2.44
  -4  -2   5   52.14    3.41
  -4  -2   5   47.04    3.05
   4   2  -5   47.80    3.04
  -4  -2   5   50.57    2.40
   4   2  -5   46.39    2.30
   4   2  -5   46.50    2.38
   4   2  -5   49.11    2.23
   4   2  -5   44.87    2.21
  -4  -2   4  434.42   13.90
   4   2  -4  422.85   11.25
  -4  -2   4  431.24   13.30
  -4  -2   4  418.65   12.64
   4   2  -4  416.51   12.78
  -4  -2   4  429.97   11.42
   4   2  -4  440.22   11.37
   4   2  -4  428.67   11.91
   4   2  -4  418.08   11.19
   4   2  -4  433.74   11.05
   4   2  -4  415.44   11.25
   4   2  -3   18.14    1.36
  -4  -2   3   20.70    2.18
  -4  -2   3   16.06    1.87
   4   2  -3   16.67    1.19
  -4  -2   3   17.91    1.77
   4   2  -3   18.90    1.91
   4   2  -3   22.06    1.45
   4   2  -3   18.90    1.58
   4   2  -2 1338.11   31.27
  -4  -2   2 1356.72   33.29
  -4  -2   2 1254.45   33.32
  -4  -2   2 1292.00   32.65
   4   2  -2 1296.77   31.52
   4   2  -2 1374.10   31.24
   4   2  -2 1269.55   31.66
   4   2  -2 1311.29   33.12
   4   2  -2 1287.05   31.00
   4   2  -1  163.15    5.26
  -4  -2   1  162.29    6.21
  -4  -2   1  160.18    6.71
  -4  -2   1  167.72    6.28
   4   2  -1  162.18    5.15
   4   2  -1  160.29    5.47
   4   2  -1  177.37    6.74
   4   2  -1  172.73    5.24
   4   2  -1  166.57    5.64
   4   2  -1  150.74    6.19
   4   2   0  719.52   18.01
  -4  -2   0  707.35   18.79
  -4  -2   0  718.07   20.04
   4   2   0  742.32   17.98
   4   2   0  735.46   18.61
  -4  -2   0  751.84   19.45
   4   2   0  713.86   19.76
   4   2   0  729.16   18.52
   4   2   0  721.08   19.65
  -4  -2   0  691.98   17.89
   4   2   1  270.35    8.00
  -4  -2  -1  291.29    9.83
  -4  -2  -1  304.23    9.42
   4   2   1  285.24    8.09
   4   2   1  280.24    8.86
   4   2   1  288.49    9.64
   4   2   1  296.68    8.68
  -4  -2  -1  268.41    8.02
   4   2   1  274.65    9.58
  -4  -2  -2   48.18    3.29
   4   2   2   43.82    2.92
  -4  -2  -2   51.97    3.17
  -4  -2  -2   45.16    2.08
   4   2   2   44.83    3.09
  -4  -2  -2   46.65    2.31
   4   2   2   44.81    2.33
   4   2   2   49.64    2.79
  -4  -2  -2   45.05    2.38
   4   2   2   43.00    3.15
   4   2   2   43.77    2.23
  -4  -2  -3   44.39    2.45
  -4  -2  -3   47.87    3.21
   4   2   3   50.48    3.95
  -4  -2  -3   43.89    2.96
   4   2   3   42.28    2.31
   4   2   3   44.08    3.15
  -4  -2  -3   46.32    2.23
   4   2   3   47.98    3.12
  -4  -2  -3   43.91    2.22
   4   2   3   44.97    2.77
   4   2   3   47.32    3.39
   4   2   3   43.80    2.22
   4   2   4   11.40    1.70
   4   2   4   14.11    2.21
   4   2   4   14.50    1.32
  -4  -2  -4   12.22    1.57
   4   2   4   12.87    1.84
  -4  -2  -4   13.04    1.18
  -4  -2  -4   11.18    1.25
  -4  -2  -4   13.41    1.34
   4   2   4   11.39    1.46
  -4  -2  -5   39.59    2.51
   4   2   5   40.51    2.25
   4   2   5   31.44    3.04
  -4  -2  -5   38.88    2.24
  -4  -2  -5   35.43    2.18
   4   2   5   37.97    2.72
   4   2   5   35.28    2.99
  -4  -2  -5   37.78    2.35
  -4  -2  -6   72.41    3.58
  -4  -2  -6   74.34    3.22
   4   2   6   64.02    4.56
  -4  -2  -6   78.81    3.37
   4   2   6   79.89    4.06
  -4  -2  -6   74.40    3.43
  -4  -2  -6   76.00    3.28
  -4  -2  -7  129.74    4.50
  -4  -2  -7  130.09    4.65
   4   2   7  136.77    5.56
  -4  -2  -7  134.68    4.80
  -4  -2  -7  119.10    4.38
   4   2   8    6.38    0.89
  -4  -2  -8    5.17    0.78
   4   2   8    5.98    0.96
  -4  -2  -8    4.36    0.63
  -4  -2  -8    6.51    0.86
  -4  -2  -8    6.65    0.71
  -4  -2  -9    1.25    0.30
   4   2   9    1.27    0.36
  -4  -2  -9    1.27    0.36
  -4  -2  -9    1.80    0.37
   4   3 -11    0.76    0.30
   4   3 -11    0.53    0.27
   4   3 -10    1.25    0.35
   4   3 -10    0.65    0.42
   4   3 -10    1.29    0.45
   4   3  -9  137.74    4.57
   4   3  -9  137.74    4.89
   4   3  -9  133.52    4.30
   4   3  -9  144.70    4.84
  -4  -3   8  111.89    6.58
   4   3  -8  115.12    4.18
   4   3  -8  109.92    4.36
   4   3  -8  115.03    4.09
   4   3  -8  108.32    4.24
  -4  -3   7   60.08    4.66
   4   3  -7   59.07    2.81
   4   3  -7   59.65    2.63
   4   3  -7   55.29    2.88
   4   3  -7   59.92    2.87
   4   3  -6  142.28    4.98
  -4  -3   6  141.83    5.85
   4   3  -6  140.31    4.85
   4   3  -6  137.53    4.97
  -4  -3   6  138.10    7.24
  -4  -3   5  113.70    6.18
   4   3  -5  103.71    4.05
  -4  -3   5  106.78    4.96
   4   3  -5  108.96    5.17
  -4  -3   5  114.64    4.17
  -4  -3   5  124.24    5.83
   4   3  -5  108.48    4.10
   4   3  -5  106.68    4.06
   4   3  -5  102.96    3.92
   4   3  -4   15.78    1.31
  -4  -3   4   20.40    2.41
  -4  -3   4   16.98    2.05
  -4  -3   4   16.91    1.81
   4   3  -4   16.34    1.90
  -4  -3   4   17.75    1.44
   4   3  -4   14.65    1.29
   4   3  -4   19.29    1.70
   4   3  -4   14.60    1.20
   4   3  -4   17.37    1.18
  -4  -3   4   14.74    1.37
   4   3  -3  571.12   14.37
  -4  -3   3  553.35   16.61
   4   3  -3  533.70   13.91
  -4  -3   3  559.71   15.81
   4   3  -3  542.08   16.16
  -4  -3   3  544.21   14.40
   4   3  -3  561.68   14.36
   4   3  -3  547.50   14.90
  -4  -3   3  571.49   16.72
  -4  -3   3  530.46   14.35
   4   3  -2  256.95    7.44
  -4  -3   2  249.28    8.92
  -4  -3   2  263.43    9.48
  -4  -3   2  246.21    8.62
   4   3  -2  239.57    7.11
   4   3  -2  241.93    8.03
   4   3  -2  247.03    9.01
  -4  -3   2  248.71    7.48
  -4  -3   2  232.79    7.32
   4   3  -2  254.29    7.36
   4   3  -2  246.85    7.82
   4   3  -2  237.04    8.41
   4   3  -1   28.04    1.80
  -4  -3   1   32.08    2.48
  -4  -3   1   29.56    2.72
  -4  -3   1   28.91    1.86
  -4  -3   1   30.20    2.46
   4   3  -1   30.50    1.81
   4   3  -1   28.09    2.15
   4   3  -1   32.07    2.72
  -4  -3   1   30.52    1.92
   4   3  -1   29.86    1.80
   4   3  -1   30.88    2.11
   4   3  -1   31.01    2.50
  -4  -3   0    1.24    0.67
   4   3   0    1.92    0.78
   4   3   0    2.13    0.61
  -4  -3   0    1.44    0.56
   4   3   0    0.93    0.52
   4   3   0    0.63    0.60
  -4  -3   0    0.42    0.42
   4   3   0    1.28    0.50
  -4  -3   0    0.64    0.43
   4   3   0    1.37    0.50
   4   3   0    2.41    0.63
  -4  -3   0    0.91    0.60
   4   3   1  141.69    4.91
  -4  -3  -1  143.62    6.16
   4   3   1  138.06    4.93
   4   3   1  142.14    5.98
  -4  -3  -1  139.35    4.45
   4   3   1  142.98    6.37
  -4  -3  -1  147.31    5.00
  -4  -3  -1  148.24    6.58
   4   3   1  135.74    5.30
  -4  -3  -1  140.10    5.00
   4   3   1  144.96    6.41
   4   3   2    1.89    0.81
   4   3   2    1.94    0.56
   4   3   2    2.27    0.82
  -4  -3  -2    2.35    0.51
  -4  -3  -2    2.29    0.81
   4   3   2    2.39    0.91
   4   3   2    1.74    0.56
  -4  -3  -2    1.52    0.50
   4   3   2    1.42    0.60
  -4  -3  -2    2.35    0.66
  -4  -3  -2    1.06    0.75
  -4  -3  -3  103.44    5.24
  -4  -3  -3  106.42    5.24
   4   3   3  102.90    4.08
   4   3   3  100.92    5.37
  -4  -3  -3   98.63    3.77
   4   3   3   95.12    4.91
  -4  -3  -3  101.62    3.85
   4   3   3  105.13    4.59
  -4  -3  -3   96.43    4.14
   4   3   3   98.75    5.44
   4   3   3   99.46    3.80
  -4  -3  -4  256.03    9.19
   4   3   4  260.81    7.83
   4   3   4  241.43    9.71
  -4  -3  -4  253.34    7.63
  -4  -3  -4  266.44    8.27
  -4  -3  -4  239.79    7.69
   4   3   4  255.15    8.54
   4   3   4  246.28    9.78
   4   3   5    6.45    1.35
  -4  -3  -5    5.68    1.06
   4   3   5    3.39    1.08
  -4  -3  -5    4.26    0.76
   4   3   5    5.19    0.80
   4   3   5    5.43    1.13
  -4  -3  -6  448.63   12.33
  -4  -3  -6  453.65   12.89
   4   3   6  470.08   12.10
   4   3   6  464.99   13.37
  -4  -3  -6  474.71   12.64
  -4  -3  -6  448.03   12.41
  -4  -3  -7   29.21    1.74
  -4  -3  -7   26.47    1.72
   4   3   7   26.36    2.02
  -4  -3  -7   28.48    1.81
  -4  -3  -7   28.13    1.72
  -4  -3  -8   57.34    2.35
  -4  -3  -8   60.36    2.49
   4   3   8   58.93    2.80
  -4  -3  -8   63.43    2.52
  -4  -3  -8   58.85    2.33
   4   3   8   61.83    2.59
   4   3   9    1.88    0.34
  -4  -3  -9    2.47    0.37
   4   4 -11   14.36    0.87
   4   4 -10    4.19    0.53
   4   4 -10    4.47    0.64
   4   4 -10    4.30    0.52
   4   4  -9   35.29    1.83
   4   4  -9   33.43    1.97
   4   4  -9   33.19    1.69
   4   4  -9   35.44    1.81
  -4  -4   9   40.14    2.04
   4   4  -8  332.36    9.32
   4   4  -8  328.27    8.95
   4   4  -8  339.63    9.59
   4   4  -8  335.03    9.28
  -4  -4   7  261.40   10.99
   4   4  -7  265.22    7.80
   4   4  -7  252.36    7.57
   4   4  -7  252.17    7.83
  -4  -4   6   32.97    3.47
  -4  -4   6   41.33    2.51
   4   4  -6   39.45    2.24
  -4  -4   6   37.73    2.12
   4   4  -6   38.22    2.23
   4   4  -6   37.52    2.21
   4   4  -6   33.19    1.92
   4   4  -5   52.63    2.63
  -4  -4   5   53.55    4.27
   4   4  -5   59.25    3.81
  -4  -4   5   57.53    4.04
  -4  -4   5   55.92    2.80
   4   4  -5   57.40    2.87
   4   4  -5   53.47    2.66
  -4  -4   5   54.64    2.95
  -4  -4   5   55.88    3.47
   4   4  -4  146.04    5.12
  -4  -4   4  138.15    6.82
  -4  -4   4  146.21    7.20
  -4  -4   4  135.41    6.08
   4   4  -4  145.81    6.61
  -4  -4   4  147.29    5.25
   4   4  -4  139.95    5.15
   4   4  -4  141.68    5.56
   4   4  -4  149.50    4.92
  -4  -4   4  152.18    5.44
   4   4  -3   36.06    2.21
  -4  -4   3   40.57    3.33
  -4  -4   3   40.12    3.39
  -4  -4   3   40.97    3.01
   4   4  -3   38.77    2.06
   4   4  -3   36.46    3.11
  -4  -4   3   39.17    2.35
   4   4  -3   41.84    2.35
   4   4  -3   38.46    2.51
  -4  -4   3   40.99    2.42
   4   4  -2  582.82   15.02
  -4  -4   2  574.62   16.96
  -4  -4   2  557.43   17.47
  -4  -4   2  556.73   16.55
   4   4  -2  557.20   16.22
   4   4  -2  569.04   14.62
   4   4  -2  574.69   17.27
  -4  -4   2  554.73   15.01
  -4  -4   2  541.92   14.96
   4   4  -2  574.41   14.88
   4   4  -2  578.86   15.47
   4   4  -2  549.17   16.31
   4   4  -1  881.54   22.38
  -4  -4   1  945.59   24.12
  -4  -4   1  959.51   25.52
  -4  -4   1  873.71   22.45
  -4  -4   1  899.12   24.30
   4   4  -1  882.65   22.19
   4   4  -1  900.78   23.98
   4   4  -1  839.00   24.57
  -4  -4   1  937.59   22.58
   4   4  -1  881.55   22.18
   4   4  -1  900.19   22.90
   4   4  -1  864.20   24.15
   4   4   0  413.65   11.53
  -4  -4   0  410.86   11.64
  -4  -4   0  423.81   13.99
  -4  -4   0  414.97   13.27
   4   4   0  410.52   13.03
   4   4   0  426.02   11.52
   4   4   0  397.02   13.53
  -4  -4   0  421.90   11.64
   4   4   0  412.45   11.25
   4   4   0  406.51   11.95
  -4  -4   0  418.21   11.33
   4   4   0  413.09   13.45
   4   4   1  276.01    8.25
  -4  -4  -1  280.01   10.44
  -4  -4  -1  281.49   10.03
   4   4   1  276.29    9.88
   4   4   1  274.96    8.30
  -4  -4  -1  272.73    7.66
   4   4   1  268.12   10.07
  -4  -4  -1  277.86    8.30
   4   4   1  273.17    8.71
  -4  -4  -1  263.55    8.10
  -4  -4  -1  257.49    8.28
   4   4   1  255.34    9.96
   4   4   2   54.87    2.72
  -4  -4  -2   53.32    3.89
  -4  -4  -2   49.64    3.64
   4   4   2   47.49    3.64
   4   4   2   54.21    2.83
  -4  -4  -2   51.08    2.45
   4   4   2   52.18    3.73
  -4  -4  -2   52.92    2.71
   4   4   2   52.86    3.07
  -4  -4  -2   51.06    2.85
   4   4   2   49.75    3.83
   4   4   3    1.45    0.84
   4   4   3    0.97    0.36
  -4  -4  -3   -0.39    0.77
   4   4   3    0.07    0.88
  -4  -4  -3    0.54    0.43
   4   4   3   -0.89    0.71
   4   4   3    0.15    0.53
  -4  -4  -3    0.80    0.40
  -4  -4  -3    1.19    0.66
  -4  -4  -3    1.56    0.94
   4   4   3    0.40    0.56
   4   4   4   25.12    1.83
   4   4   4   22.45    2.62
  -4  -4  -4   22.74    1.66
  -4  -4  -4   25.14    1.99
   4   4   4   23.67    2.04
   4   4   4   23.81    2.63
  -4  -4  -5   28.91    2.10
   4   4   5   30.50    1.90
  -4  -4  -5   26.41    1.83
   4   4   5   28.37    2.19
  -4  -4  -6   64.62    2.96
  -4  -4  -6   75.16    3.43
   4   4   6   73.21    2.88
   4   4   6   71.29    3.43
  -4  -4  -6   73.80    3.20
  -4  -4  -6   70.12    3.11
  -4  -4  -7    0.24    0.32
  -4  -4  -7    0.66    0.39
   4   4   7    0.29    0.47
  -4  -4  -7    1.27    0.45
  -4  -4  -7    0.53    0.40
  -4  -4  -8   27.89    1.34
  -4  -4  -8   28.05    1.41
  -4  -4  -8   31.01    1.41
  -4  -4  -8   26.96    1.32
   4   4   8   31.03    1.51
   4   5 -10   21.94    1.02
   4   5 -10   21.22    1.21
   4   5  -9   22.15    1.30
   4   5  -9   22.29    1.43
  -4  -5   9   21.21    1.40
   4   5  -9   20.88    1.21
   4   5  -8  106.10    3.76
   4   5  -8   93.93    3.49
   4   5  -8  103.14    3.86
   4   5  -8   99.75    3.70
  -4  -5   8  107.80    4.10
   4   5  -7   28.69    1.87
   4   5  -7   27.45    1.81
   4   5  -7   31.03    1.95
  -4  -5   7   32.64    2.18
  -4  -5   6  212.25    6.51
   4   5  -6  205.53    6.70
   4   5  -6  203.08    6.52
  -4  -5   6  219.74    7.17
   4   5  -5   10.62    1.13
  -4  -5   5    9.41    1.93
  -4  -5   5    6.62    1.41
   4   5  -5   10.72    1.76
  -4  -5   5   12.36    1.28
   4   5  -5   13.26    1.36
   4   5  -5   10.40    1.10
  -4  -5   5   13.76    1.51
   4   5  -4   23.83    1.80
  -4  -5   4   34.23    3.32
  -4  -5   4   25.11    2.84
  -4  -5   4   24.18    2.37
   4   5  -4   24.69    2.66
  -4  -5   4   25.65    1.92
   4   5  -4   27.49    1.99
   4   5  -4   26.33    2.09
   4   5  -4   26.79    1.72
  -4  -5   4   24.58    1.99
   4   5  -3    9.66    1.16
  -4  -5   3    9.80    1.79
   4   5  -3   10.85    1.08
  -4  -5   3   10.76    1.62
  -4  -5   3   11.14    1.93
   4   5  -3    9.08    1.67
  -4  -5   3    9.82    1.23
   4   5  -3    8.92    1.14
  -4  -5   3   11.17    1.34
   4   5  -3    9.82    1.30
   4   5  -2   52.01    2.84
  -4  -5   2   57.01    3.95
  -4  -5   2   50.05    4.10
  -4  -5   2   54.42    3.77
  -4  -5   2   57.62    3.06
   4   5  -2   51.70    2.64
   4   5  -2   59.22    3.88
   4   5  -2   54.65    4.09
  -4  -5   2   48.66    2.84
   4   5  -2   57.01    2.88
   4   5  -2   53.90    3.08
   4   5  -2   56.56    3.70
   4   5  -1   65.62    3.24
  -4  -5   1   59.69    4.45
  -4  -5   1   63.36    3.26
  -4  -5   1   68.63    4.34
   4   5  -1   63.80    3.04
   4   5  -1   68.23    4.23
   4   5  -1   61.53    4.38
  -4  -5   1   62.72    3.23
   4   5  -1   59.34    2.94
   4   5  -1   65.57    3.40
  -4  -5   1   63.73    3.00
   4   5  -1   63.37    4.13
   4   5   0    6.14    1.33
   4   5   0    8.14    1.13
  -4  -5   0   11.03    1.89
  -4  -5   0    7.23    1.47
  -4  -5   0    6.48    1.10
   4   5   0    7.56    1.38
   4   5   0    6.66    1.51
   4   5   0    9.59    1.15
  -4  -5   0    8.19    1.14
   4   5   0   11.46    1.13
   4   5   0    7.31    1.13
  -4  -5   0    7.47    0.97
   4   5   1    5.45    1.38
  -4  -5  -1    4.16    0.93
   4   5   1    6.46    1.00
  -4  -5  -1    4.42    1.26
  -4  -5  -1    4.22    1.22
   4   5   1    2.80    1.15
  -4  -5  -1    4.14    0.67
   4   5   1    3.55    1.02
   4   5   1    3.66    0.84
  -4  -5  -1    3.98    0.80
   4   5   1    2.92    0.81
  -4  -5  -1    4.10    0.80
   4   5   2   51.42    2.68
  -4  -5  -2   55.34    4.11
  -4  -5  -2   53.97    3.91
   4   5   2   55.03    4.04
   4   5   2   48.91    2.78
  -4  -5  -2   51.96    2.50
   4   5   2   47.20    3.68
  -4  -5  -2   50.14    2.69
   4   5   2   50.56    2.96
  -4  -5  -2   52.49    2.94
   4   5   2   48.36    3.90
   4   5   3   99.65    4.14
   4   5   3   93.62    5.49
  -4  -5  -3   92.21    3.72
  -4  -5  -3   98.62    3.84
  -4  -5  -3   91.86    4.15
   4   5   3  102.76    4.36
   4   5   3   93.30    5.61
   4   5   3   95.87    3.72
   4   5   4  134.85    4.90
  -4  -5  -4  129.69    4.62
  -4  -5  -4  131.40    5.06
   4   5   4  128.12    5.06
  -4  -5  -5   90.56    3.86
   4   5   5   89.32    3.53
  -4  -5  -5   95.52    3.59
   4   5   5   88.11    3.79
  -4  -5  -5   92.46    3.69
  -4  -5  -6  129.65    4.24
  -4  -5  -6  129.10    4.52
   4   5   6  120.41    3.86
   4   5   6  116.30    4.27
  -4  -5  -6  126.97    4.24
  -4  -5  -6  124.71    4.24
  -4  -5  -7    1.53    0.38
  -4  -5  -7    1.38    0.33
  -4  -5  -7    2.13    0.41
  -4  -5  -7    2.00    0.43
   4   6  -9    9.41    0.71
  -4  -6   9    8.25    0.78
   4   6  -9    7.73    0.71
   4   6  -9    8.45    0.66
   4   6  -8    0.39    0.33
   4   6  -8    1.49    0.41
   4   6  -8    1.78    0.48
   4   6  -8    1.04    0.37
  -4  -6   8    2.02    0.60
   4   6  -7   14.46    1.24
   4   6  -7   13.33    1.19
   4   6  -7   13.68    1.17
  -4  -6   7   14.67    1.43
  -4  -6   6    5.19    0.95
   4   6  -6    4.18    0.66
  -4  -6   6    3.03    0.59
   4   6  -6    4.50    0.80
   4   6  -6    3.32    0.63
   4   6  -5   26.92    1.81
  -4  -6   5   26.30    1.87
   4   6  -5   28.55    1.97
  -4  -6   5   28.70    2.14
   4   6  -5   28.86    1.77
   4   6  -4  138.00    5.10
  -4  -6   4  129.75    7.01
  -4  -6   4  136.10    7.11
   4   6  -4  137.46    6.81
  -4  -6   4  139.80    5.23
  -4  -6   4  144.45    5.50
   4   6  -4  137.25    5.14
   4   6  -3  333.75    9.90
  -4  -6   3  322.53   12.13
  -4  -6   3  340.35   12.76
  -4  -6   3  332.19   11.56
   4   6  -3  326.17    9.28
  -4  -6   3  347.42   10.28
   4   6  -3  327.57   12.22
  -4  -6   3  332.21   10.02
   4   6  -3  332.34    9.81
   4   6  -3  349.53   10.18
   4   6  -2  409.55   11.56
  -4  -6   2  401.07   14.42
  -4  -6   2  403.67   11.74
  -4  -6   2  392.26   13.28
   4   6  -2  408.02   11.12
   4   6  -2  395.35   13.39
   4   6  -2  399.20   14.02
  -4  -6   2  385.37   11.52
   4   6  -2  385.27   11.21
   4   6  -2  405.71   11.65
  -4  -6   2  410.04   11.16
   4   6  -2  393.01   12.97
   4   6  -1  103.76    4.33
  -4  -6   1  101.16    4.42
  -4  -6   1  101.45    6.18
  -4  -6   1   99.86    5.57
   4   6  -1  103.13    4.15
   4   6  -1  103.64    5.66
   4   6  -1   95.49    5.77
  -4  -6   1  106.97    4.45
   4   6  -1  101.73    4.03
   4   6  -1   97.16    4.26
  -4  -6   1  100.48    4.09
   4   6  -1   93.58    5.35
   4   6   0    7.39    1.45
   4   6   0    8.61    1.14
  -4  -6   0    8.88    1.30
  -4  -6   0   12.20    2.11
  -4  -6   0    8.75    1.66
   4   6   0    6.47    1.33
   4   6   0    5.20    1.42
   4   6   0    8.94    1.15
  -4  -6   0   11.03    1.28
   4   6   0    8.15    1.13
  -4  -6   0   10.14    1.19
   4   6   1   63.41    3.11
  -4  -6  -1   60.45    4.51
  -4  -6  -1   61.33    4.24
   4   6   1   63.30    4.40
   4   6   1   66.60    3.25
  -4  -6  -1   63.15    2.72
   4   6   1   56.35    4.22
  -4  -6  -1   64.63    3.18
   4   6   1   65.10    3.23
  -4  -6  -1   61.15    3.11
  -4  -6  -1   61.84    3.26
   4   6   1   60.43    4.33
   4   6   2    6.61    0.92
  -4  -6  -2    6.16    0.82
   4   6   2    4.57    0.86
  -4  -6  -2    5.71    0.89
   4   6   2    6.61    1.00
  -4  -6  -2    5.50    0.98
   4   6   3   20.39    1.61
  -4  -6  -3   22.42    1.50
  -4  -6  -3   19.17    1.65
  -4  -6  -3   19.73    1.42
   4   6   3   20.94    1.61
   4   6   3   16.15    1.26
  -4  -6  -4    1.40    0.47
  -4  -6  -4    1.35    0.58
   4   6   4    0.09    0.38
  -4  -6  -5   15.58    1.18
  -4  -6  -5   18.18    1.39
   4   6   5   15.49    1.14
  -4  -6  -5   18.56    1.22
  -4  -6  -5   18.02    1.28
  -4  -6  -6    8.16    0.82
  -4  -6  -6    7.14    0.69
  -4  -6  -6    7.22    0.68
  -4  -6  -6    7.32    0.69
  -4  -6  -6    6.11    0.65
   4   7  -8   31.91    1.43
   4   7  -8   29.41    1.37
   4   7  -8   28.10    1.31
   4   7  -8   30.23    1.43
  -4  -7   7    5.92    0.81
   4   7  -7    6.66    0.74
   4   7  -7    4.91    0.66
   4   7  -7    5.08    0.61
   4   7  -6   18.97    1.35
  -4  -7   6   18.93    1.53
   4   7  -6   16.70    1.31
   4   7  -6   16.90    1.16
   4   7  -5  137.79    4.74
  -4  -7   5  143.94    5.23
  -4  -7   5  139.25    4.87
   4   7  -5  144.35    4.97
   4   7  -5  146.01    4.49
   4   7  -4    2.76    0.64
  -4  -7   4    3.24    0.74
   4   7  -4    3.71    0.74
  -4  -7   4    3.28    0.89
   4   7  -3   63.17    3.06
  -4  -7   3   59.74    3.16
   4   7  -3   58.99    2.55
  -4  -7   3   59.67    3.03
   4   7  -3   58.76    2.85
  -4  -7   3   62.70    2.73
   4   7  -2   31.64    2.13
  -4  -7   2   32.69    2.24
   4   7  -2   30.25    1.86
  -4  -7   2   34.18    2.25
   4   7  -2   29.43    1.90
  -4  -7   2   32.30    1.96
   4   7  -1   32.68    2.15
   4   7  -1   31.64    2.00
  -4  -7   1   32.09    2.17
   4   7  -1   34.33    1.94
   4   7  -1   32.17    2.01
  -4  -7   1   31.98    2.00
  -4  -7   1   30.80    2.20
   4   7   0   93.74    3.92
   4   7   0   99.92    3.95
  -4  -7   0   99.88    4.07
   4   7   0   94.93    3.74
  -4  -7   0   95.59    3.89
  -4  -7   0   91.73    4.04
   4   7   1   26.82    1.80
   4   7   1   28.70    1.92
  -4  -7  -1   29.26    1.58
  -4  -7  -1   27.96    1.88
  -4  -7  -1   30.69    2.09
   4   7   2   62.73    2.71
   4   7   2   67.10    3.01
  -4  -7  -2   65.00    2.59
  -4  -7  -2   68.15    2.86
  -4  -7  -2   70.26    3.16
   4   7   3   59.12    2.66
  -4  -7  -3   59.77    2.38
  -4  -7  -3   62.78    2.81
  -4  -7  -4   12.69    1.07
   4   7   4   10.94    0.92
  -4  -7  -4   10.91    0.82
  -4  -7  -4   13.03    0.99
  -4  -7  -5   36.15    1.55
  -4  -7  -5   38.91    1.67
   4   7   5   33.58    1.39
  -4  -7  -5   34.54    1.51
  -4  -7  -5   35.89    1.54
  -4  -8   7   47.99    1.93
   4   8  -7   47.37    1.76
   4   8  -7   46.38    1.77
   4   8  -7   46.29    1.79
   4   8  -6   70.19    2.53
  -4  -8   6   69.68    2.76
   4   8  -6   69.96    2.57
  -4  -8   5  162.55    5.17
   4   8  -5  156.52    4.84
   4   8  -5  155.32    4.70
   4   8  -4  257.29    7.28
  -4  -8   4  250.92    7.33
   4   8  -4  249.98    7.18
  -4  -8   4  263.16    7.61
   4   8  -3   40.37    2.15
  -4  -8   3   42.67    2.22
   4   8  -3   39.79    1.98
  -4  -8   3   43.63    2.32
   4   8  -2   12.68    1.18
   4   8  -2   13.21    1.01
  -4  -8   2   10.92    1.11
  -4  -8   2   13.30    1.06
  -4  -8   2   11.90    1.20
   4   8  -1    3.23    0.65
   4   8  -1    3.65    0.61
  -4  -8   1    2.98    0.66
  -4  -8   1    3.52    0.60
  -4  -8   1    4.16    0.76
   4   8   0    0.31    0.41
   4   8   0    0.12    0.34
  -4  -8   0    0.69    0.37
  -4  -8   0    0.08    0.44
   4   8   1    7.67    0.78
   4   8   1    7.80    0.86
  -4  -8  -1    7.41    0.79
  -4  -8  -1    8.14    0.92
   4   8   2   16.66    1.15
  -4  -8  -2   16.24    1.18
  -4  -8  -2   14.96    0.99
   4   8   2   15.05    0.90
  -4  -8  -3   10.68    0.84
   4   8   3    9.90    0.79
  -4  -8  -3   10.36    0.72
  -4  -8  -4   13.04    0.72
  -4  -9   5    0.14    0.22
   4   9  -5    0.36    0.19
   4   9  -5    0.30    0.21
  -4  -9   4    1.61    0.36
   4   9  -4    1.41    0.32
   4   9  -4    1.51    0.30
   4   9  -4    1.32    0.29
   4   9  -3   28.38    1.37
   4   9  -3   24.92    1.15
  -4  -9   3   29.89    1.50
   4   9  -2   58.44    2.18
  -4  -9   2   62.83    2.33
   4   9  -1  176.77    5.06
  -4  -9   1  184.51    5.21
   4   9   0   32.97    1.36
  -4  -9   0   35.46    1.56
   4   9   0   31.96    1.39
   4   9   1   80.30    2.48
  -4  -9  -1   81.21    2.56
   5  -9  -4  126.88    3.46
   5  -9  -3   28.89    1.31
  -5   9   2   15.04    0.96
   5  -9  -2   17.39    1.04
  -5   9   1   85.90    3.07
   5  -9  -1   82.98    2.68
   5  -9   0   28.16    1.49
   5  -9   0   29.03    1.48
   5  -9   0   29.13    1.33
   5  -9   1   95.44    3.24
   5  -9   1   94.29    3.15
   5  -9   1   90.17    2.90
  -5   9  -2  145.94    4.48
   5  -9   2  154.00    4.35
  -5   9  -3    5.87    0.62
  -5   9  -3    6.17    0.66
   5  -9   3    6.24    0.60
  -5   9  -4   40.99    1.74
   5  -9   4   41.11    1.54
  -5   9  -5   19.40    0.99
   5  -8  -6  101.58    2.87
   5  -8  -5  235.96    6.00
   5  -8  -5  212.31    5.61
   5  -8  -4    0.48    0.32
   5  -8  -4    0.66    0.27
   5  -8  -3  218.33    6.09
   5  -8  -3  197.83    5.76
   5  -8  -3  204.90    5.65
   5  -8  -3  203.54    5.63
   5  -8  -2    9.35    0.89
   5  -8  -2    8.89    0.79
   5  -8  -2    7.09    0.69
   5  -8  -2    7.41    0.82
   5  -8  -1    0.24    0.36
   5  -8  -1   -0.40    0.32
   5  -8  -1    0.33    0.26
   5  -8  -1    0.15    0.36
  -5   8   0   52.13    2.35
   5  -8   0   61.49    2.68
   5  -8   0   58.14    2.56
   5  -8   0   56.41    2.74
  -5   8  -1    0.21    0.38
   5  -8   1   -0.25    0.35
   5  -8   1    0.35    0.36
   5  -8   1    0.50    0.45
  -5   8  -2   35.33    2.05
   5  -8   2   35.71    1.95
   5  -8   2   35.72    1.87
   5  -8   2   37.03    2.16
  -5   8  -3   17.37    1.41
   5  -8   3   18.66    1.28
  -5   8  -3   18.77    1.32
   5  -8   3   18.20    1.25
   5  -8   3   19.16    1.49
  -5   8  -4  473.66   12.55
  -5   8  -4  461.03   12.28
   5  -8   4  469.67   12.42
   5  -8   4  498.60   12.03
  -5   8  -5    5.38    0.73
   5  -8   5    5.87    0.58
   5  -8   5    5.80    0.70
  -5   8  -6   74.44    2.56
   5  -8   6   63.76    2.24
   5  -7  -7    8.32    0.58
   5  -7  -6    0.59    0.37
   5  -7  -6    0.62    0.28
   5  -7  -5    0.36    0.35
   5  -7  -5    0.38    0.30
   5  -7  -4   76.75    3.15
   5  -7  -4   79.25    2.90
   5  -7  -4   80.72    3.00
   5  -7  -4   79.31    2.86
   5  -7  -4   78.49    3.02
   5  -7  -3    8.11    0.92
   5  -7  -3    8.08    0.84
   5  -7  -3    7.85    0.90
   5  -7  -3    6.98    0.86
   5  -7  -3    7.95    0.93
   5  -7  -2   34.30    2.00
   5  -7  -2   34.33    2.01
   5  -7  -2   37.54    2.11
   5  -7  -2   31.00    1.75
   5  -7  -2   35.89    1.96
  -5   7   1   71.83    3.01
   5  -7  -1   68.23    3.12
   5  -7  -1   71.67    3.13
   5  -7  -1   74.78    3.38
   5  -7  -1   74.30    3.24
   5  -7  -1   72.94    3.01
  -5   7   0   43.41    2.39
   5  -7   0   42.93    2.35
   5  -7   0   38.77    2.18
   5  -7   0   41.28    2.45
   5  -7   0   41.61    2.33
   5  -7   0   38.55    2.07
  -5   7  -1   61.02    3.13
   5  -7   1   65.98    3.04
   5  -7   1   65.87    2.91
   5  -7   1   63.69    3.20
   5  -7   1   65.55    3.04
   5  -7   1   66.66    2.75
  -5   7  -2    6.96    1.04
   5  -7   2    6.63    0.92
  -5   7  -2    5.80    0.85
   5  -7   2    5.48    0.69
   5  -7   2    7.40    0.89
   5  -7   2    5.36    0.96
  -5   7  -3   88.87    3.90
   5  -7   3   85.82    3.43
  -5   7  -3   83.23    3.69
   5  -7   3   86.05    3.76
   5  -7   3   85.41    3.32
  -5   7  -4   43.63    2.53
   5  -7   4   41.96    2.06
  -5   7  -4   40.91    2.44
   5  -7   4   42.80    2.39
   5  -7   4   44.80    2.09
  -5   7  -5   40.06    2.08
  -5   7  -5   42.04    2.35
  -5   7  -5   42.60    2.39
   5  -7   5   43.98    2.31
   5  -7   5   45.18    1.95
  -5   7  -6    8.02    0.85
  -5   7  -6   10.28    1.03
  -5   7  -6    9.64    1.02
   5  -7   6    8.11    0.84
  -5   7  -7    0.10    0.25
  -5   7  -7   -0.15    0.27
  -5   7  -7    0.09    0.30
   5  -7   7   -0.27    0.25
  -5   7  -7    0.05    0.26
   5  -6  -8  133.09    3.71
   5  -6  -7   67.94    2.48
   5  -6  -7   62.05    2.30
   5  -6  -6   52.86    2.40
   5  -6  -6   49.55    1.90
   5  -6  -6   50.30    2.26
   5  -6  -5   19.18    1.46
   5  -6  -5   17.47    1.08
   5  -6  -5   20.42    1.33
   5  -6  -5   20.35    1.24
   5  -6  -5   18.85    1.41
   5  -6  -4   43.24    2.36
   5  -6  -4   44.66    2.19
   5  -6  -4   44.74    2.28
   5  -6  -4   45.95    2.12
   5  -6  -4   44.38    2.35
  -5   6   3    3.12    0.97
   5  -6  -3    5.21    1.34
   5  -6  -3    3.94    0.72
   5  -6  -3    3.14    0.58
   5  -6  -3    3.49    0.73
   5  -6  -3    3.76    0.72
   5  -6  -3    3.70    0.75
  -5   6   3    4.83    1.37
  -5   6   2    0.12    0.52
   5  -6  -2    0.50    0.67
   5  -6  -2    0.27    0.46
   5  -6  -2    0.12    0.30
   5  -6  -2    0.31    0.41
   5  -6  -2    0.01    0.44
   5  -6  -2    1.75    0.61
   5  -6  -2    0.27    0.49
  -5   6   2   -0.46    0.78
  -5   6   1    0.09    0.67
  -5   6   1    0.19    0.57
   5  -6  -1    0.05    0.68
  -5   6   1    0.52    0.50
   5  -6  -1   -0.08    0.48
   5  -6  -1    0.07    0.42
   5  -6  -1    0.94    0.51
   5  -6  -1    0.41    0.38
   5  -6  -1    0.65    0.52
  -5   6   1   -1.55    0.87
  -5   6   0    0.79    0.83
   5  -6   0    1.94    0.96
  -5   6   0    0.70    0.53
   5  -6   0    0.78    0.51
   5  -6   0    0.10    0.46
   5  -6   0    0.12    0.41
   5  -6   0    0.14    0.44
   5  -6   0    0.67    0.54
  -5   6   0    0.15    0.63
  -5   6  -1   10.35    1.61
   5  -6   1    6.78    1.54
  -5   6  -1    7.63    1.16
   5  -6   1    7.02    1.00
  -5   6  -1    7.66    1.02
   5  -6   1    9.15    1.02
   5  -6   1    8.73    1.08
   5  -6   1    9.21    1.17
  -5   6  -1    5.15    1.25
  -5   6  -2    3.30    1.03
   5  -6   2    1.96    0.94
  -5   6  -2    3.50    0.88
   5  -6   2    3.35    0.73
  -5   6  -2    2.95    0.97
  -5   6  -2    5.07    1.03
   5  -6   2    3.44    0.70
   5  -6   2    3.47    0.65
   5  -6   2    3.83    0.89
  -5   6  -2    3.87    1.19
  -5   6  -3    5.84    0.91
  -5   6  -3    2.55    0.89
   5  -6   3    3.83    1.28
  -5   6  -3    5.71    1.09
   5  -6   3    5.54    0.84
  -5   6  -3    5.73    1.23
  -5   6  -3    5.52    1.02
   5  -6   3    4.83    0.74
  -5   6  -3    2.92    1.18
   5  -6   3    5.60    0.97
  -5   6  -4   16.30    1.49
  -5   6  -4   15.13    1.58
   5  -6   4   15.04    1.23
  -5   6  -4   13.77    1.50
   5  -6   4   15.21    1.50
   5  -6   4   14.91    1.18
   5  -6   4   15.86    1.29
  -5   6  -5    3.65    0.78
  -5   6  -5    4.34    0.95
  -5   6  -5    4.16    0.96
   5  -6   5    3.64    0.70
   5  -6   5    4.08    0.82
   5  -6   5    4.01    0.63
  -5   6  -6  208.03    6.78
  -5   6  -6  221.31    7.04
   5  -6   6  210.12    6.60
   5  -6   6  209.16    6.42
  -5   6  -7   31.67    1.86
  -5   6  -7   30.24    1.67
  -5   6  -7   31.64    1.88
   5  -6   7   30.67    1.64
   5  -6   7   32.00    1.65
  -5   6  -7   28.47    1.59
  -5   6  -8  145.86    4.52
  -5   6  -8  159.57    4.55
   5  -6   8  145.71    4.22
   5  -5  -9    9.10    0.58
   5  -5  -8    0.49    0.22
   5  -5  -8    0.13    0.26
   5  -5  -7    3.46    0.52
   5  -5  -7    3.41    0.63
   5  -5  -7    3.75    0.63
   5  -5  -6  286.21    8.05
   5  -5  -6  269.44    8.02
   5  -5  -6  274.12    7.59
   5  -5  -6  268.13    7.51
   5  -5  -6  271.82    7.39
   5  -5  -6  281.14    7.99
   5  -5  -5    6.58    0.91
   5  -5  -5    7.58    0.84
   5  -5  -5    7.02    0.78
   5  -5  -5    6.34    0.81
   5  -5  -5    7.87    0.99
   5  -5  -5    8.28    1.05
   5  -5  -4  164.11    5.54
  -5   5   4  168.50    7.33
   5  -5  -4  168.07    5.63
   5  -5  -4  166.26    5.37
   5  -5  -4  168.67    5.19
   5  -5  -4  166.61    5.52
   5  -5  -4  163.17    5.08
   5  -5  -4  147.81    6.81
   5  -5  -4  160.65    5.58
  -5   5   4  149.89    7.10
   5  -5  -3   79.63    3.28
  -5   5   3   75.08    4.55
   5  -5  -3   71.31    4.51
   5  -5  -3   78.36    3.31
   5  -5  -3   71.94    3.25
   5  -5  -3   76.87    3.24
   5  -5  -3   71.61    2.89
   5  -5  -3   72.42    3.27
   5  -5  -3   69.52    3.26
  -5   5   3   66.29    4.52
  -5   5   2  107.70    5.68
  -5   5   2  114.72    4.34
   5  -5  -2  114.34    5.96
   5  -5  -2  119.31    4.44
   5  -5  -2  112.43    4.28
   5  -5  -2  119.64    4.45
   5  -5  -2  116.53    3.91
   5  -5  -2  113.46    4.19
   5  -5  -2  124.41    4.52
   5  -5  -2  109.12    4.33
  -5   5   2  109.26    6.11
  -5   5   1  255.08    9.74
  -5   5   1  260.10    9.35
   5  -5  -1  261.76   10.16
  -5   5   1  250.41    8.08
   5  -5  -1  268.76    8.09
   5  -5  -1  267.82    7.86
   5  -5  -1  266.47    8.12
  -5   5   1  237.08   10.11
   5  -5   0   39.35    2.55
  -5   5   0   43.22    3.30
  -5   5   0   39.90    2.85
   5  -5   0   42.22    3.48
  -5   5   0   41.68    2.55
   5  -5   0   42.24    2.41
  -5   5   0   40.35    2.37
   5  -5   0   41.98    2.20
   5  -5   0   39.30    2.38
   5  -5   0   40.84    2.34
  -5   5   0   38.59    3.47
  -5   5  -1   28.98    2.67
   5  -5   1   26.28    2.79
  -5   5  -1   27.84    2.13
   5  -5   1   28.00    1.94
  -5   5  -1   27.29    2.04
   5  -5   1   26.88    1.74
   5  -5   1   28.78    2.05
   5  -5   1   32.53    2.00
  -5   5  -1   25.88    2.86
   5  -5   2   12.46    2.33
  -5   5  -2   16.41    1.97
  -5   5  -2   17.05    1.71
   5  -5   2   15.74    2.06
   5  -5   2   16.59    1.47
  -5   5  -2   17.65    1.69
   5  -5   2   18.61    1.38
   5  -5   2   17.86    1.44
   5  -5   2   17.04    1.59
  -5   5  -2   16.28    2.21
   5  -5   3    2.74    1.45
  -5   5  -3    3.02    1.03
   5  -5   3    4.17    1.14
  -5   5  -3    3.70    0.93
   5  -5   3    4.56    0.80
  -5   5  -3    2.83    0.91
  -5   5  -3    2.40    0.81
  -5   5  -3    3.34    0.62
   5  -5   3    3.41    0.63
  -5   5  -3    4.20    1.25
   5  -5   3    2.78    0.62
   5  -5   3    3.43    0.88
   5  -5   4    1.36    0.62
   5  -5   4   -0.86    0.98
  -5   5  -4    2.51    0.85
  -5   5  -4    1.09    0.70
   5  -5   4    2.55    0.59
  -5   5  -4    0.06    0.81
  -5   5  -4    2.76    0.93
  -5   5  -4    2.21    0.59
  -5   5  -4    3.17    1.27
   5  -5   4    1.68    0.45
   5  -5   5    3.69    0.85
  -5   5  -5    4.01    0.87
  -5   5  -5    3.90    0.94
  -5   5  -5    4.27    0.70
  -5   5  -5    2.33    0.58
   5  -5   5    3.81    0.59
  -5   5  -6    4.93    0.91
  -5   5  -6    4.93    0.99
  -5   5  -6    5.63    0.76
  -5   5  -6    6.32    0.89
   5  -5   6    4.35    0.79
  -5   5  -7   82.41    3.67
  -5   5  -7   89.21    3.39
  -5   5  -7   94.28    3.78
  -5   5  -7   85.81    3.20
   5  -5   7   87.60    3.42
  -5   5  -7   83.98    3.24
  -5   5  -8    5.92    0.81
  -5   5  -8    6.37    0.76
  -5   5  -8    5.59    0.62
   5  -5   8    5.04    0.66
   5  -5   8    5.78    0.65
  -5   5  -9    7.04    0.65
   5  -4  -9  101.49    3.18
   5  -4  -9  106.56    3.16
   5  -4  -8   96.94    3.42
   5  -4  -8  102.26    3.50
   5  -4  -7  154.72    5.04
   5  -4  -7  142.33    4.78
   5  -4  -7  141.86    4.88
   5  -4  -7  149.82    4.76
   5  -4  -6   13.27    1.25
   5  -4  -6   14.76    1.32
  -5   4   6   12.96    1.93
   5  -4  -6   10.12    1.05
   5  -4  -6   12.46    1.10
   5  -4  -6   11.26    1.19
   5  -4  -6   13.14    1.11
   5  -4  -5  128.45    4.71
  -5   4   5  139.40    6.32
   5  -4  -5  134.37    4.82
  -5   4   5  127.56    6.40
   5  -4  -5  130.63    4.39
   5  -4  -5  129.28    4.52
   5  -4  -5  129.36    4.60
   5  -4  -5  130.35    4.79
   5  -4  -4   97.50    3.83
  -5   4   4  103.92    5.32
   5  -4  -4  103.44    5.29
   5  -4  -4   96.15    3.87
   5  -4  -4   98.56    3.75
   5  -4  -4   98.55    3.68
   5  -4  -4   94.87    3.82
   5  -4  -4   93.16    3.88
  -5   4   4   81.79    4.94
   5  -4  -3  157.97    5.58
   5  -4  -3  149.86    5.11
  -5   4   3  158.59    6.83
   5  -4  -3  150.58    6.85
   5  -4  -3  155.32    5.24
   5  -4  -3  154.12    5.22
   5  -4  -3  154.32    5.00
   5  -4  -3  151.16    5.25
   5  -4  -3  147.26    5.28
  -5   4   3  141.67    6.88
   5  -4  -2    3.77    0.84
   5  -4  -2    2.98    0.61
  -5   4   2    3.70    1.07
  -5   4   2    3.38    0.93
   5  -4  -2    4.69    1.24
  -5   4   2    3.07    0.70
   5  -4  -2    3.62    0.74
   5  -4  -2    4.48    1.23
   5  -4  -2    4.93    0.70
   5  -4  -2    4.24    0.84
   5  -4  -2    4.67    0.72
   5  -4  -2    3.43    0.64
  -5   4   2    3.86    1.17
   5  -4  -1   86.58    3.80
   5  -4  -1   83.89    3.20
  -5   4   1   80.85    4.59
  -5   4   1   92.19    4.63
   5  -4  -1   85.46    4.92
   5  -4  -1   86.83    3.58
   5  -4  -1   80.07    4.86
  -5   4   1   81.69    3.47
   5  -4  -1   84.36    3.32
   5  -4  -1   86.55    3.55
   5  -4  -1   73.49    3.05
   5  -4  -1   83.64    3.49
  -5   4   1   75.76    4.81
  -5   4   0    8.62    1.47
  -5   4   0    6.57    1.16
   5  -4   0    8.89    1.62
   5  -4   0    7.90    1.00
   5  -4   0    7.61    1.50
   5  -4   0    8.60    0.93
  -5   4   0    8.07    1.07
   5  -4   0    8.43    0.88
   5  -4   0    7.67    0.96
   5  -4   0    7.94    1.05
  -5   4   0    8.33    1.60
   5  -4   0    8.25    1.03
   5  -4   1   44.28    2.61
   5  -4   1   48.40    4.40
  -5   4  -1   48.71    3.45
  -5   4  -1   44.91    2.87
   5  -4   1   55.03    3.84
   5  -4   1   55.34    2.68
   5  -4   1   41.12    3.47
  -5   4  -1   44.04    2.66
   5  -4   1   47.83    2.26
   5  -4   1   45.31    2.38
   5  -4   1   50.09    2.65
  -5   4  -1   51.34    3.86
   5  -4   2  131.27    7.77
  -5   4  -2  139.61    6.29
  -5   4  -2  129.36    5.20
   5  -4   2  129.69    4.76
   5  -4   2  134.54    6.43
   5  -4   2  125.61    6.37
  -5   4  -2  130.20    5.22
   5  -4   2  130.99    4.61
   5  -4   2  137.49    5.14
   5  -4   2  142.69    5.12
  -5   4  -2  126.04    6.47
   5  -4   3  104.71    4.35
   5  -4   3  102.09    7.04
  -5   4  -3  111.77    5.63
   5  -4   3  115.45    5.75
  -5   4  -3  107.71    4.72
   5  -4   3  111.17    4.15
  -5   4  -3  104.69    5.15
  -5   4  -3  122.99    5.01
  -5   4  -3  108.47    4.03
   5  -4   3  109.42    3.97
   5  -4   3  107.99    4.46
  -5   4  -3  107.48    5.81
   5  -4   4  160.89    9.11
  -5   4  -4  157.88    6.99
  -5   4  -4  151.04    5.86
   5  -4   4  153.21    6.73
   5  -4   4  155.74    5.11
  -5   4  -4  155.84    6.03
  -5   4  -4  149.71    6.56
  -5   4  -4  157.12    5.32
   5  -4   4  158.13    5.70
  -5   4  -4  141.21    6.74
  -5   4  -5   28.06    2.67
  -5   4  -5   31.77    2.29
  -5   4  -5   35.20    2.53
  -5   4  -5   29.74    2.68
  -5   4  -5   32.01    2.03
   5  -4   5   30.07    2.12
  -5   4  -6   36.59    2.30
  -5   4  -6   36.22    2.49
  -5   4  -6   38.15    2.16
  -5   4  -6   35.76    2.15
   5  -4   6   34.92    2.23
  -5   4  -7   32.30    1.85
  -5   4  -7   31.58    2.09
  -5   4  -7   27.61    1.77
  -5   4  -7   29.26    1.87
   5  -4   7   30.97    1.93
  -5   4  -8   13.86    1.29
  -5   4  -8   13.50    1.17
  -5   4  -8   11.50    1.00
  -5   4  -8   11.78    1.04
   5  -4   8   11.86    1.00
  -5   4  -9   68.53    2.61
  -5   4  -9   64.68    2.30
   5  -3 -10  290.53    7.30
   5  -3  -9   71.78    2.66
   5  -3  -9   76.29    3.02
   5  -3  -9   71.81    2.66
   5  -3  -9   71.51    2.49
   5  -3  -8   -0.10    0.39
   5  -3  -8   -0.67    0.63
   5  -3  -8    0.00    0.44
   5  -3  -8    0.36    0.36
   5  -3  -8   -0.15    0.46
   5  -3  -7    2.27    0.68
   5  -3  -7    1.77    0.70
   5  -3  -7    2.13    0.55
   5  -3  -7    2.59    0.68
   5  -3  -7    1.50    0.44
   5  -3  -7    2.19    0.57
   5  -3  -7    1.45    0.56
   5  -3  -7    0.76    0.78
   5  -3  -6  119.90    4.45
   5  -3  -6  121.99    4.50
  -5   3   6  109.13    5.89
   5  -3  -6  116.40    4.55
   5  -3  -6  119.82    4.37
   5  -3  -6  122.14    4.29
   5  -3  -6  122.57    4.46
   5  -3  -6  125.82    4.47
   5  -3  -6  118.39    4.83
   5  -3  -5   57.74    2.78
   5  -3  -5   62.11    2.89
   5  -3  -5   62.36    2.90
  -5   3   5   59.22    3.80
  -5   3   5   59.56    4.09
   5  -3  -5   64.64    2.70
   5  -3  -5   60.90    2.94
   5  -3  -5   59.99    2.78
   5  -3  -5   60.71    2.83
   5  -3  -5   62.73    2.94
   5  -3  -5   58.07    2.76
   5  -3  -5   60.38    3.30
   5  -3  -4  284.94    8.52
   5  -3  -4  275.47    8.27
   5  -3  -4  294.23    8.29
  -5   3   4  301.78   10.14
  -5   3   4  296.71   10.54
   5  -3  -4  284.98    8.31
   5  -3  -4  297.44   10.26
   5  -3  -4  298.04    8.30
   5  -3  -4  259.49    9.93
   5  -3  -4  288.11    8.44
   5  -3  -4  286.44    8.24
   5  -3  -4  293.53    8.44
   5  -3  -4  290.19    8.51
  -5   3   4  259.53   10.02
   5  -3  -3 1041.67   25.41
   5  -3  -3 1024.42   24.90
   5  -3  -3 1037.61   25.05
   5  -3  -3 1030.35   24.93
  -5   3   3 1044.43   27.16
  -5   3   3 1083.94   27.66
   5  -3  -3 1025.08   27.51
   5  -3  -3 1020.43   24.90
   5  -3  -3 1038.72   25.08
   5  -3  -3  969.18   27.35
   5  -3  -3 1050.91   25.05
   5  -3  -3  982.09   24.81
   5  -3  -3 1034.06   25.15
   5  -3  -3  999.25   25.13
   5  -3  -2  420.90   11.74
   5  -3  -2  406.94   11.07
   5  -3  -2  441.67   11.45
   5  -3  -2  446.21   11.45
  -5   3   2  440.52   13.25
  -5   3   2  425.16   13.22
   5  -3  -2  442.70   13.74
   5  -3  -2  435.48   11.50
   5  -3  -2  412.73   13.57
   5  -3  -2  421.21   11.14
   5  -3  -2  400.02   11.08
   5  -3  -2  402.85   11.37
   5  -3  -1  180.87    5.88
   5  -3  -1  166.58    5.10
   5  -3  -1  172.63    5.55
   5  -3  -1  177.48    5.56
  -5   3   1  173.76    6.78
   5  -3  -1  153.48    6.97
   5  -3  -1  179.42    5.65
   5  -3  -1  153.99    7.07
  -5   3   1  165.92    5.63
   5  -3  -1  164.41    5.40
   5  -3  -1  171.51    5.25
   5  -3  -1  163.74    5.44
   5  -3   0   42.59    2.48
   5  -3   0   45.76    2.50
   5  -3   0   47.18    2.35
   5  -3   0   48.29    2.41
  -5   3   0   51.98    3.41
  -5   3   0   48.19    3.07
   5  -3   0   37.04    3.14
   5  -3   0   45.27    2.37
   5  -3   0   40.58    3.29
  -5   3   0   42.39    2.46
   5  -3   0   43.62    2.28
   5  -3   0   45.86    2.35
   5  -3   1    2.50    0.63
   5  -3   1    3.63    0.78
   5  -3   1    2.22    0.55
   5  -3   1    2.42    1.24
   5  -3   1    3.04    0.64
  -5   3  -1    2.92    0.91
  -5   3  -1    3.34    0.81
   5  -3   1    2.70    0.92
   5  -3   1    2.78    0.61
   5  -3   1    1.88    0.94
   5  -3   1    3.54    0.72
  -5   3  -1    3.00    0.77
   5  -3   1    3.49    0.66
   5  -3   2   22.38    1.70
   5  -3   2   22.72    3.17
   5  -3   2   23.52    1.68
  -5   3  -2   24.56    2.38
   5  -3   2   26.91    2.60
   5  -3   2   21.68    1.60
   5  -3   2   23.45    2.45
  -5   3  -2   24.85    1.96
  -5   3  -2   22.92    1.49
   5  -3   2   22.64    1.52
   5  -3   2   21.97    1.71
   5  -3   2   26.68    1.85
   5  -3   3    0.59    0.55
   5  -3   3    0.39    0.44
   5  -3   3    0.49    1.13
  -5   3  -3    0.54    0.73
   5  -3   3   -0.16    0.57
   5  -3   3    0.53    0.44
   5  -3   3   -0.33    0.52
   5  -3   3    0.07    0.36
  -5   3  -3   -0.32    0.45
  -5   3  -3    2.07    0.81
  -5   3  -3    0.49    0.44
  -5   3  -3    0.04    0.71
   5  -3   4   11.43    1.17
  -5   3  -4   11.24    1.66
   5  -3   4   11.49    2.42
  -5   3  -4   11.12    1.72
   5  -3   4   14.02    1.78
  -5   3  -4   11.87    1.45
   5  -3   4   10.90    1.04
  -5   3  -4   11.73    1.53
   5  -3   4   11.39    1.18
  -5   3  -4   12.45    1.51
  -5   3  -4    5.86    0.94
   5  -3   4   13.08    1.38
  -5   3  -4   13.22    1.81
   5  -3   5    6.60    1.04
   5  -3   5    7.43    2.05
  -5   3  -5    8.08    1.46
  -5   3  -5    7.05    1.11
  -5   3  -5    7.61    1.24
   5  -3   5    9.18    1.12
  -5   3  -5    6.81    1.00
   5  -3   6    5.13    0.88
   5  -3   6    2.29    1.56
  -5   3  -6    4.60    0.87
  -5   3  -6    5.01    1.05
   5  -3   6    4.88    0.86
  -5   3  -6    5.56    0.92
  -5   3  -7   10.19    1.01
  -5   3  -7   10.37    1.20
   5  -3   7   10.24    1.16
  -5   3  -7   10.05    1.13
   5  -3   7   10.89    1.18
  -5   3  -8   37.12    1.98
  -5   3  -8   37.60    2.00
  -5   3  -8   37.18    2.00
   5  -3   8   37.14    1.96
  -5   3  -9    4.83    0.67
  -5   3  -9    4.97    0.61
  -5   3  -9    5.24    0.63
   5  -3   9    4.75    0.52
   5  -2 -10  258.77    6.71
   5  -2 -10  252.89    6.98
   5  -2 -10  264.90    6.80
   5  -2  -9   27.45    1.56
   5  -2  -9   29.02    1.73
   5  -2  -9   30.81    1.64
   5  -2  -9   27.79    1.79
   5  -2  -8  321.41    8.65
   5  -2  -8  302.51    8.80
   5  -2  -8  302.64    8.54
   5  -2  -8  295.84    8.21
   5  -2  -8  302.77    8.74
   5  -2  -8  294.66    8.96
   5  -2  -7   57.66    2.72
  -5   2   7   49.70    3.68
   5  -2  -7   51.96    2.72
   5  -2  -7   52.05    2.58
   5  -2  -7   52.83    2.42
   5  -2  -7   53.08    2.48
   5  -2  -7   55.95    2.76
   5  -2  -7   50.61    2.87
   5  -2  -6    4.25    0.76
   5  -2  -6    4.26    0.62
  -5   2   6    4.79    1.24
   5  -2  -6    4.50    0.84
   5  -2  -6    3.59    0.72
   5  -2  -6    5.13    0.77
   5  -2  -6    5.22    0.82
   5  -2  -6    4.46    0.75
   5  -2  -6    4.62    0.84
   5  -2  -6    4.53    0.95
   5  -2  -5   20.96    1.52
   5  -2  -5   20.79    1.54
  -5   2   5   19.76    2.29
   5  -2  -5   18.70    1.44
  -5   2   5   20.50    2.06
  -5   2   5   21.58    2.37
   5  -2  -5   20.61    1.41
   5  -2  -5   17.02    1.90
   5  -2  -5   19.14    1.53
   5  -2  -5   19.89    1.50
   5  -2  -5   19.70    1.51
   5  -2  -5   20.37    1.43
   5  -2  -5   19.03    1.49
   5  -2  -5   18.39    1.52
   5  -2  -5   18.16    1.65
   5  -2  -4   14.41    1.32
   5  -2  -4   15.07    1.29
   5  -2  -4   16.03    1.30
  -5   2   4   16.05    2.11
   5  -2  -4   16.06    1.24
   5  -2  -4   16.35    1.28
  -5   2   4   17.17    1.83
  -5   2   4   15.59    1.92
   5  -2  -4   13.85    1.79
   5  -2  -4   16.71    1.31
   5  -2  -4   16.03    1.95
   5  -2  -4   15.48    1.31
   5  -2  -4   15.63    1.31
   5  -2  -4   16.61    1.37
   5  -2  -4   17.52    1.42
   5  -2  -4   16.35    1.48
   5  -2  -3    4.23    0.77
   5  -2  -3    2.27    0.55
   5  -2  -3    2.98    0.60
  -5   2   3    3.81    0.91
  -5   2   3    3.88    1.01
   5  -2  -3    2.69    0.96
   5  -2  -3    2.70    0.59
   5  -2  -3    2.29    0.82
   5  -2  -3    2.53    0.60
   5  -2  -3    3.71    0.71
   5  -2  -3    2.29    0.55
   5  -2  -2   62.53    2.65
   5  -2  -2   65.43    3.00
   5  -2  -2   69.91    2.91
   5  -2  -2   68.81    2.89
  -5   2   2   71.13    3.84
  -5   2   2   66.14    3.89
   5  -2  -2   70.40    4.16
   5  -2  -2   68.85    2.96
   5  -2  -2   62.08    3.97
   5  -2  -2   68.32    3.09
  -5   2   2   63.76    2.95
   5  -2  -2   63.86    2.77
   5  -2  -2   68.80    2.94
   5  -2  -1   45.26    2.40
   5  -2  -1   42.25    2.30
   5  -2  -1   39.66    2.13
   5  -2  -1   43.66    2.22
  -5   2   1   43.51    2.94
  -5   2   1   42.66    2.94
   5  -2  -1   39.36    3.10
   5  -2  -1   46.59    2.31
   5  -2  -1   40.87    3.12
  -5   2   1   38.63    2.27
   5  -2  -1   40.55    2.05
   5  -2  -1   40.36    2.14
   5  -2   0   36.13    2.16
   5  -2   0   37.44    2.15
   5  -2   0   34.35    1.95
   5  -2   0   39.12    2.10
  -5   2   0   38.07    2.74
  -5   2   0   36.33    2.62
   5  -2   0   42.91    3.17
   5  -2   0   35.98    2.04
   5  -2   0   29.93    2.71
  -5   2   0   34.66    2.19
   5  -2   0   35.82    1.95
   5  -2   0   36.05    1.97
   5  -2   1  124.26    4.59
   5  -2   1  127.60    4.59
   5  -2   1  137.57    7.68
   5  -2   1  117.83    4.36
  -5   2  -1  118.73    5.46
  -5   2  -1  130.74    5.25
   5  -2   1  126.72    5.90
   5  -2   1  120.94    4.36
   5  -2   1  110.70    5.67
  -5   2  -1  119.82    4.75
   5  -2   1  125.55    4.33
   5  -2   1  126.27    4.39
   5  -2   1  116.22    4.17
   5  -2   1  123.63    4.40
   5  -2   2  118.86    4.42
   5  -2   2  116.23    4.16
   5  -2   2  117.99    7.28
   5  -2   2  117.38    4.30
  -5   2  -2  117.98    5.54
  -5   2  -2  120.09    4.84
   5  -2   2  100.57    5.39
   5  -2   2  122.93    4.30
   5  -2   2  113.63    5.64
  -5   2  -2  118.07    4.75
  -5   2  -2  120.46    4.82
   5  -2   2  117.13    4.37
   5  -2   2  117.04    4.46
   5  -2   2  113.83    3.99
  -5   2  -2  120.12    4.08
   5  -2   2  118.68    4.41
   5  -2   3   55.97    2.78
   5  -2   3   58.84    2.80
  -5   2  -3   54.58    3.75
   5  -2   3   56.51    2.68
   5  -2   3   49.11    4.76
  -5   2  -3   58.51    3.80
   5  -2   3   58.36    3.73
   5  -2   3   59.76    2.66
   5  -2   3   52.71    3.66
  -5   2  -3   56.12    3.12
   5  -2   3   52.93    2.80
  -5   2  -3   51.82    2.54
   5  -2   3   56.33    2.84
   5  -2   4  232.38    7.10
   5  -2   4  232.50    7.16
  -5   2  -4  221.66    8.56
   5  -2   4  217.15   11.15
  -5   2  -4  236.05    9.06
   5  -2   4  227.57    6.76
   5  -2   4  223.34    8.51
  -5   2  -4  231.65    7.87
   5  -2   4  232.02    7.57
  -5   2  -4  230.67    7.17
   5  -2   4  247.49    7.58
   5  -2   5   10.13    1.26
   5  -2   5   11.83    1.12
   5  -2   5   10.16    2.45
  -5   2  -5   11.23    1.70
  -5   2  -5   10.11    1.26
  -5   2  -5    9.31    1.27
   5  -2   5   11.66    1.42
  -5   2  -5   10.02    1.19
  -5   2  -5   11.27    1.23
   5  -2   6  105.71    7.50
  -5   2  -6  115.15    4.48
  -5   2  -6  121.72    4.94
   5  -2   6  116.91    4.91
  -5   2  -6  122.60    4.64
   5  -2   6  121.06    4.73
   5  -2   7    0.38    0.46
  -5   2  -7    0.17    0.31
  -5   2  -7    0.97    0.56
   5  -2   7    0.40    0.47
  -5   2  -7    0.46    0.50
  -5   2  -8   83.25    2.86
   5  -2   8   80.66    3.51
  -5   2  -8   83.25    3.32
   5  -2   8   87.44    3.35
  -5   2  -9   45.65    2.11
  -5   2  -9   44.57    1.96
  -5   2  -9   44.11    1.93
   5  -2   9   42.92    1.81
   5  -1 -11    4.12    0.57
   5  -1 -10   31.07    1.45
   5  -1 -10   32.33    1.66
   5  -1 -10   33.79    1.50
   5  -1 -10   27.99    1.60
   5  -1  -9    0.02    0.32
   5  -1  -9   -0.51    0.54
   5  -1  -9   -0.20    0.31
   5  -1  -9   -0.12    0.45
   5  -1  -8   37.99    2.06
   5  -1  -8   33.43    2.09
   5  -1  -8   35.22    1.97
   5  -1  -8   33.45    1.74
   5  -1  -8   33.02    1.66
   5  -1  -8   36.61    2.18
   5  -1  -8   34.21    2.18
   5  -1  -7   10.45    1.12
  -5   1   7   11.33    1.68
   5  -1  -7    9.23    1.15
   5  -1  -7   11.60    1.17
   5  -1  -7    9.99    1.02
   5  -1  -7   10.66    0.98
   5  -1  -7    8.47    1.13
   5  -1  -7    8.57    1.18
   5  -1  -6   68.11    3.06
   5  -1  -6   64.66    2.72
  -5   1   6   73.74    4.44
   5  -1  -6   63.52    3.05
   5  -1  -6   68.44    3.02
   5  -1  -6   64.17    2.94
   5  -1  -6   67.27    2.86
   5  -1  -6   70.36    3.24
   5  -1  -6   67.25    3.28
   5  -1  -5  441.96   12.29
   5  -1  -5  459.52   12.37
   5  -1  -5  481.52   12.19
  -5   1   5  476.83   14.67
   5  -1  -5  466.81   12.17
  -5   1   5  489.40   14.80
   5  -1  -5  431.14   13.83
   5  -1  -5  452.17   12.40
   5  -1  -5  473.68   12.42
   5  -1  -5  467.41   12.45
   5  -1  -5  445.85   12.21
   5  -1  -5  490.69   12.69
   5  -1  -5  477.51   12.80
   5  -1  -4  528.07   13.92
  -5   1   4  591.60   15.47
  -5   1   4  545.89   16.39
   5  -1  -4  560.22   14.17
   5  -1  -4  521.82   15.99
   5  -1  -4  557.03   14.16
   5  -1  -4  530.65   14.10
   5  -1  -4  541.58   14.13
   5  -1  -4  558.72   14.25
   5  -1  -4  543.17   14.32
   5  -1  -4  532.21   14.12
   5  -1  -4  555.24   14.52
   5  -1  -3  353.97    9.73
   5  -1  -3  358.39   10.01
  -5   1   3  360.86   12.31
   5  -1  -3  378.30    9.95
   5  -1  -3  367.39    9.83
  -5   1   3  365.36   10.98
  -5   1   3  365.31   11.88
   5  -1  -3  358.26   11.83
   5  -1  -3  371.99    9.98
   5  -1  -3  347.75   11.69
   5  -1  -3  362.06    9.96
   5  -1  -3  357.85    9.86
   5  -1  -3  361.31   10.02
   5  -1  -3  363.28   10.07
   5  -1  -2   59.82    2.52
   5  -1  -2   64.86    2.88
  -5   1   2   65.05    4.22
   5  -1  -2   64.24    2.76
   5  -1  -2   59.94    2.69
  -5   1   2   69.00    3.52
  -5   1   2   65.45    3.80
   5  -1  -2   64.90    3.96
   5  -1  -2   63.04    2.80
   5  -1  -2   59.31    3.77
   5  -1  -2   65.91    2.84
   5  -1  -2   64.15    2.80
  -5   1   1  282.57   10.31
   5  -1  -1  285.73    8.23
   5  -1  -1  277.07    7.98
   5  -1  -1  289.23    8.10
  -5   1   1  284.52    9.16
  -5   1   1  287.63    9.52
   5  -1  -1  286.88   10.00
   5  -1  -1  291.27    8.18
   5  -1  -1  271.96    9.82
   5  -1  -1  278.68    8.14
   5  -1  -1  277.94    8.01
  -5   1   0   43.02    3.31
   5  -1   0   39.51    2.04
   5  -1   0   39.72    2.18
   5  -1   0   41.61    2.14
  -5   1   0   40.71    2.75
  -5   1   0   41.17    2.79
   5  -1   0   42.31    3.10
   5  -1   0   37.81    2.08
   5  -1   0   40.52    3.08
   5  -1   0   39.07    2.19
   5  -1   0   39.03    2.02
   5  -1   0   39.79    2.02
  -5   1  -1   31.48    2.88
   5  -1   1   34.05    1.87
   5  -1   1   31.56    1.96
   5  -1   1   35.23    3.74
   5  -1   1   35.08    1.96
  -5   1  -1   35.77    2.65
  -5   1  -1   32.20    2.40
   5  -1   1   33.25    2.77
   5  -1   1   33.57    1.93
   5  -1   1   36.47    2.92
  -5   1  -1   32.97    2.18
   5  -1   1   34.09    2.09
   5  -1   1   32.17    1.78
   5  -1   1   33.43    1.90
   5  -1   2   90.94    3.40
   5  -1   2   90.65    3.66
   5  -1   2   80.51    6.08
   5  -1   2   89.37    3.53
  -5   1  -2   98.29    4.33
   5  -1   2   92.34    3.52
   5  -1   2   88.12    4.76
  -5   1  -2   91.65    4.04
   5  -1   2   84.90    3.77
  -5   1  -2   86.27    3.33
   5  -1   2   91.93    3.62
  -5   1  -2   96.92    5.12
  -5   1  -3   19.01    2.16
   5  -1   3   21.41    1.42
   5  -1   3   21.93    1.63
   5  -1   3   24.06    1.61
   5  -1   3   20.30    3.01
  -5   1  -3   23.48    2.34
   5  -1   3   21.49    1.61
   5  -1   3   23.79    2.31
  -5   1  -3   25.07    2.00
   5  -1   3   19.22    1.73
  -5   1  -3   20.11    1.50
   5  -1   3   23.59    1.73
   5  -1   4   10.52    1.23
  -5   1  -4   12.73    1.71
   5  -1   4   10.56    1.06
   5  -1   4   14.12    2.67
  -5   1  -4    7.60    1.43
   5  -1   4    8.94    1.04
  -5   1  -4    9.27    1.32
   5  -1   4   11.08    1.39
  -5   1  -4    9.77    1.11
   5  -1   5   42.87    2.26
   5  -1   5   47.24    4.78
  -5   1  -5   44.65    2.54
  -5   1  -5   43.84    2.74
   5  -1   5   41.87    2.77
  -5   1  -5   41.33    2.40
   5  -1   5   43.12    2.55
   5  -1   6  339.28   14.73
  -5   1  -6  352.79   10.03
  -5   1  -6  368.53   10.69
  -5   1  -6  361.01    9.78
   5  -1   6  370.05   11.13
  -5   1  -6  362.08   10.38
   5  -1   6  367.04   10.56
  -5   1  -7   95.94    3.85
  -5   1  -7   93.79    3.48
   5  -1   7   99.07    4.37
  -5   1  -7  100.20    3.98
   5  -1   7   98.67    3.99
  -5   1  -8  192.02    5.65
   5  -1   8  208.84    6.65
  -5   1  -8  211.28    6.21
   5  -1   8  194.21    6.09
  -5   1  -9   10.65    0.89
  -5   1  -9   10.26    0.84
   5  -1   9   10.37    0.81
   5   0 -11  113.85    3.32
   5   0 -10   61.02    2.26
   5   0 -10   59.95    2.46
   5   0 -10   61.28    2.20
   5   0 -10   57.52    2.46
   5   0  -9   44.95    2.14
   5   0  -9   45.09    2.31
   5   0  -9   45.47    2.09
   5   0  -9   46.09    2.37
   5   0  -8   29.64    1.82
   5   0  -8   26.73    1.83
   5   0  -8   28.69    1.72
   5   0  -8   25.21    1.55
   5   0  -8   27.68    1.95
  -5   0   7   96.67    6.02
   5   0  -7   93.18    3.72
  -5   0   7   91.35    4.92
   5   0  -7   91.63    3.78
   5   0  -7   95.88    3.68
   5   0  -7   87.67    3.55
   5   0  -7   88.94    3.88
   5   0  -6   39.18    2.30
   5   0  -6   43.57    2.16
  -5   0   6   40.80    3.20
   5   0  -6   53.48    2.63
   5   0  -6   44.80    2.35
   5   0  -6   44.15    2.38
   5   0  -6   51.74    2.69
   5   0  -5   17.31    1.39
   5   0  -5   14.27    1.18
  -5   0   5   20.21    2.23
   5   0  -5   14.81    1.14
  -5   0   5   16.34    1.97
   5   0  -5   14.08    1.70
   5   0  -5   14.62    1.28
   5   0  -5   16.45    1.34
   5   0  -5   15.29    1.34
   5   0  -5   16.73    1.22
   5   0  -5   16.46    1.43
   5   0  -4  132.32    4.61
   5   0  -4  133.68    4.61
  -5   0   4  140.52    6.56
   5   0  -4  139.44    4.68
   5   0  -4  141.06    4.59
  -5   0   4  134.27    6.13
   5   0  -4  133.67    6.00
   5   0  -4  139.63    4.99
   5   0  -4  142.22    4.74
   5   0  -4  146.56    4.91
   5   0  -4  131.36    4.49
   5   0  -4  139.27    4.80
   5   0  -3    9.53    1.00
  -5   0   3    9.72    1.61
   5   0  -3    9.11    0.96
  -5   0   3   11.16    1.62
   5   0  -3    8.62    1.39
   5   0  -3    9.08    1.09
   5   0  -3    9.53    0.98
   5   0  -3    8.31    0.95
   5   0  -3    7.91    0.85
   5   0  -2   26.29    1.51
  -5   0   2   21.63    2.37
   5   0  -2   30.10    1.84
   5   0  -2   26.59    1.70
  -5   0   2   25.22    1.91
  -5   0   2   25.36    2.31
   5   0  -2   23.85    2.34
   5   0  -2   26.68    1.82
   5   0  -2   25.45    1.66
  -5   0   1   45.32    3.46
   5   0  -1   48.42    2.32
   5   0  -1   48.31    2.42
  -5   0   1   50.63    2.89
  -5   0   1   49.88    3.23
   5   0  -1   48.41    2.40
   5   0  -1   51.09    3.48
   5   0  -1   52.02    2.64
   5   0  -1   48.36    2.33
   5   0   0    0.70    0.35
  -5   0   0    1.52    0.85
   5   0   0    0.79    0.41
  -5   0   0    0.86    0.59
  -5   0   0    0.50    0.54
   5   0   0    0.09    0.35
   5   0   0    0.65    0.56
   5   0   0    0.19    0.33
   5   0   0    0.87    0.49
   5   0   0    0.26    0.31
  -5   0  -1  419.41   13.43
   5   0   1  401.65   10.78
   5   0   1  408.61   11.16
   5   0   1  428.37   11.06
  -5   0  -1  407.07   12.38
  -5   0  -1  421.31   12.43
   5   0   1  396.73   12.93
   5   0   1  402.02   11.50
   5   0   1  401.55   10.65
  -5   0  -1  396.86   10.58
   5   0   1  411.90   10.91
  -5   0  -2   49.60    3.55
   5   0   2   46.05    2.19
   5   0   2   48.60    4.47
   5   0   2   50.42    2.56
   5   0   2   47.74    2.36
  -5   0  -2   49.63    3.07
   5   0   2   44.31    3.24
   5   0   2   47.48    2.75
  -5   0  -2   46.05    2.26
   5   0   2   50.11    2.47
  -5   0  -3  414.86   11.06
  -5   0  -3  391.02   13.00
   5   0   3  413.85   15.77
   5   0   3  411.09   11.27
   5   0   3  401.36   10.95
  -5   0  -3  413.29   13.08
  -5   0  -3  413.75   12.20
   5   0   3  390.01   12.77
  -5   0  -3  411.98   11.83
   5   0   3  404.88   11.95
  -5   0  -3  401.50   11.06
   5   0   3  406.23   11.30
  -5   0  -4  150.16    5.26
   5   0   4  154.51    5.27
   5   0   4  148.12    8.57
   5   0   4  151.70    4.95
  -5   0  -4  148.29    5.69
   5   0   4  146.02    5.92
  -5   0  -4  144.77    5.23
   5   0   4  154.06    5.50
   5   0   5   67.18    2.95
   5   0   5   60.22    5.28
  -5   0  -5   64.44    2.80
  -5   0  -5   63.42    3.34
   5   0   5   64.97    3.64
  -5   0  -5   66.64    3.16
   5   0   5   64.97    3.24
  -5   0  -6   30.25    2.07
  -5   0  -6   34.09    1.89
   5   0   6   32.58    2.47
  -5   0  -6   33.28    2.12
   5   0   6   30.34    2.10
  -5   0  -7   76.05    2.99
   5   0   7   79.10    3.83
  -5   0  -7   78.02    3.35
  -5   0  -7   73.05    3.26
   5   0   7   75.85    3.35
   5   0   8    5.65    0.78
  -5   0  -8    6.37    0.68
   5   0   8    7.65    1.03
  -5   0  -8    6.38    0.82
   5   0   9    0.94    0.31
  -5   0  -9    0.95    0.32
  -5   0  -9    0.85    0.28
   5   1 -11   27.43    1.22
   5   1 -10    3.29    0.49
   5   1 -10    2.91    0.54
   5   1 -10    2.77    0.50
   5   1  -9    6.52    0.79
   5   1  -9    6.56    0.87
   5   1  -9    6.13    0.70
   5   1  -9    7.48    0.91
   5   1  -8   52.70    2.56
   5   1  -8   53.58    2.67
   5   1  -8   56.91    2.48
   5   1  -8   51.43    2.40
   5   1  -8   57.86    2.80
  -5  -1   7   53.14    4.36
   5   1  -7   46.21    2.42
   5   1  -7   44.75    2.09
   5   1  -7   48.06    2.52
   5   1  -7   46.48    2.31
   5   1  -7   42.44    2.31
   5   1  -7   44.58    2.46
  -5  -1   6  187.59    8.85
   5   1  -6  187.08    6.03
   5   1  -6  180.51    5.73
  -5  -1   6  186.28    7.58
   5   1  -6  186.14    6.03
   5   1  -6  191.10    5.90
   5   1  -6  187.24    6.08
   5   1  -6  181.77    6.06
  -5  -1   5   65.44    4.80
   5   1  -5   63.74    2.91
  -5  -1   5   65.35    4.21
   5   1  -5   68.50    2.92
  -5  -1   5   65.56    4.05
   5   1  -5   60.22    3.75
  -5  -1   5   66.14    3.04
   5   1  -5   64.57    2.89
   5   1  -5   68.65    2.92
   5   1  -5   68.99    3.10
   5   1  -4    1.38    0.49
  -5  -1   4    1.37    0.62
  -5  -1   4    1.09    0.66
   5   1  -4    1.07    0.66
   5   1  -4    1.26    0.45
   5   1  -4    1.51    0.55
   5   1  -4    2.04    0.58
   5   1  -4    1.53    0.57
   5   1  -3   74.03    2.91
   5   1  -3   72.37    2.99
  -5  -1   3   67.58    4.08
   5   1  -3   75.66    4.31
   5   1  -3   77.84    3.49
   5   1  -3   75.91    3.15
   5   1  -2   30.82    1.69
  -5  -1   2   33.32    3.00
   5   1  -2   30.83    1.84
  -5  -1   2   31.78    2.62
   5   1  -2   29.76    2.67
   5   1  -2   29.90    2.06
   5   1  -2   31.48    1.85
   5   1  -2   31.86    1.96
  -5  -1   1  109.61    5.75
   5   1  -1  116.86    4.21
  -5  -1   1  123.43    4.70
  -5  -1   1  111.30    5.27
   5   1  -1  107.34    5.50
   5   1  -1  113.17    4.55
   5   1  -1  113.09    4.05
   5   1  -1  105.72    4.16
  -5  -1   0   43.55    3.42
   5   1   0   45.44    2.22
   5   1   0   44.07    2.34
  -5  -1   0   44.18    2.75
  -5  -1   0   49.85    3.22
   5   1   0   41.34    3.22
   5   1   0   44.07    2.63
   5   1   0   39.31    2.04
   5   1   0   42.02    2.32
  -5  -1  -1   23.76    2.51
   5   1   1   24.69    1.55
   5   1   1   22.62    1.68
  -5  -1  -1   23.78    2.11
  -5  -1  -1   23.60    2.23
   5   1   1   24.98    2.47
   5   1   1   23.15    1.94
  -5  -1  -2  413.83   13.44
   5   1   2  402.92   10.65
   5   1   2  415.04   11.29
  -5  -1  -2  409.52   12.58
  -5  -1  -2  398.78   10.99
   5   1   2  401.96   13.03
   5   1   2  419.23   11.96
  -5  -1  -2  387.63   10.84
  -5  -1  -3    1.48    0.81
   5   1   3    1.12    0.44
  -5  -1  -3    0.71    0.59
  -5  -1  -3    2.66    0.65
   5   1   3    2.24    0.83
   5   1   3    2.21    0.68
  -5  -1  -3    1.18    0.45
   5   1   3    3.00    0.94
  -5  -1  -3    1.84    0.75
  -5  -1  -3    1.17    0.52
  -5  -1  -4  189.99    6.38
   5   1   4  182.86    9.47
   5   1   4  194.95    5.87
   5   1   4  189.67    6.26
  -5  -1  -4  188.71    5.89
  -5  -1  -4  181.94    6.60
   5   1   4  199.68    7.19
  -5  -1  -4  196.94    6.37
  -5  -1  -5   19.79    1.65
   5   1   5   18.75    1.47
  -5  -1  -5   17.28    1.58
  -5  -1  -5   17.34    1.34
   5   1   5   21.40    2.04
  -5  -1  -5   20.66    1.66
  -5  -1  -6   42.11    2.31
  -5  -1  -6   42.73    2.20
   5   1   6   42.88    2.86
  -5  -1  -6   44.44    2.48
  -5  -1  -6   41.78    2.02
   5   1   6   48.05    2.61
   5   1   7    1.46    0.57
  -5  -1  -7    1.16    0.45
   5   1   7    0.19    0.58
  -5  -1  -7    1.50    0.55
  -5  -1  -8  184.81    5.42
   5   1   8  193.57    6.28
  -5  -1  -8  195.50    5.73
  -5  -1  -8  199.94    5.77
   5   1   8  195.18    5.79
  -5  -1  -9  120.57    3.46
  -5  -1  -9  121.11    3.42
   5   1   9  114.33    3.42
   5   2 -11    3.06    0.37
   5   2 -10  121.47    3.64
   5   2 -10  119.22    3.82
   5   2 -10  115.15    3.60
   5   2  -9    0.45    0.37
   5   2  -9    0.71    0.41
   5   2  -9    0.91    0.36
   5   2  -9    0.52    0.43
   5   2  -8   -0.36    0.48
   5   2  -8   -0.07    0.43
   5   2  -8    0.38    0.31
   5   2  -8    0.09    0.36
   5   2  -8    0.54    0.43
   5   2  -7    1.73    0.59
   5   2  -7    2.19    0.47
   5   2  -7    1.78    0.55
   5   2  -7    2.02    0.48
   5   2  -7    2.49    0.63
  -5  -2   7    0.84    0.76
   5   2  -7    2.00    0.55
  -5  -2   6   -0.14    0.88
   5   2  -6    0.67    0.52
  -5  -2   6    1.41    0.77
   5   2  -6    0.62    0.41
   5   2  -6    0.58    0.36
   5   2  -6    1.44    0.59
   5   2  -5   17.04    1.41
  -5  -2   5   17.61    2.49
  -5  -2   5   15.38    2.03
  -5  -2   5   14.91    1.89
   5   2  -5   14.05    1.80
  -5  -2   5   16.28    1.43
   5   2  -5   16.94    1.34
   5   2  -5   16.43    1.29
   5   2  -5   15.19    1.40
   5   2  -4    0.48    0.36
  -5  -2   4    0.53    0.71
   5   2  -4    1.87    0.53
  -5  -2   4    2.58    0.96
  -5  -2   4    2.39    0.83
   5   2  -4    1.56    0.57
   5   2  -4    1.90    0.48
  -5  -2   4    1.20    0.53
   5   2  -4    2.22    0.72
   5   2  -4    2.70    0.56
   5   2  -4    2.55    0.66
  -5  -2   3   81.67    4.90
   5   2  -3   78.46    3.11
  -5  -2   3   72.90    4.70
   5   2  -3   75.43    3.13
  -5  -2   3   74.86    4.33
   5   2  -3   69.17    4.33
  -5  -2   3   76.42    3.48
   5   2  -3   74.59    3.66
   5   2  -3   69.79    3.19
   5   2  -3   76.16    3.33
   5   2  -2    6.76    0.96
  -5  -2   2    5.43    1.20
   5   2  -2    5.90    0.75
  -5  -2   2    6.14    1.36
  -5  -2   2    6.13    1.23
   5   2  -2    6.40    1.33
   5   2  -2    6.66    0.89
   5   2  -2    7.03    1.12
   5   2  -2    6.60    0.92
   5   2  -1    6.79    0.93
  -5  -2   1    7.36    1.35
  -5  -2   1    7.36    1.50
  -5  -2   1    6.10    1.27
   5   2  -1    4.18    1.11
   5   2  -1    6.28    0.89
   5   2  -1    5.73    1.02
   5   2  -1    5.91    0.83
  -5  -2   0  135.29    6.62
   5   2   0  133.42    4.80
  -5  -2   0  137.01    6.09
   5   2   0  126.18    6.23
   5   2   0  138.54    5.34
  -5  -2   0  124.87    4.54
   5   2   0  128.80    4.40
   5   2   0  129.06    4.78
  -5  -2  -1  290.18   10.65
   5   2   1  283.08    8.43
  -5  -2  -1  289.89    9.99
   5   2   1  267.74   10.16
  -5  -2  -1  285.07    8.50
   5   2   1  293.43    9.11
  -5  -2  -1  270.73    8.18
   5   2   1  266.21    8.27
  -5  -2  -2  281.45   10.36
   5   2   2  272.40    7.63
   5   2   2  268.46    8.25
  -5  -2  -2  291.30    9.94
   5   2   2  262.88    9.89
  -5  -2  -2  272.87    8.17
  -5  -2  -2  273.40    8.21
   5   2   2  246.07    8.74
   5   2   3  111.18    3.80
  -5  -2  -3  103.18    5.11
  -5  -2  -3   87.88    3.88
  -5  -2  -3  116.16    6.14
   5   2   3  103.07    5.20
  -5  -2  -3   98.88    3.84
   5   2   3  102.64    4.66
  -5  -2  -4   26.34    1.97
   5   2   4   27.50    1.89
  -5  -2  -4   27.87    2.01
   5   2   4   25.76    2.28
  -5  -2  -4   27.11    1.90
  -5  -2  -5   48.26    2.29
  -5  -2  -5   47.35    2.67
   5   2   5   49.07    2.45
  -5  -2  -5   46.11    2.48
  -5  -2  -5   48.42    2.37
   5   2   5   44.81    2.97
  -5  -2  -5   41.75    2.46
  -5  -2  -6   35.24    1.80
   5   2   6   34.69    1.78
  -5  -2  -6   37.33    1.96
   5   2   6   32.46    2.39
  -5  -2  -6   33.68    2.08
  -5  -2  -6   33.44    1.83
  -5  -2  -7   10.91    0.95
   5   2   7   10.15    1.23
  -5  -2  -7   10.74    1.04
  -5  -2  -7    9.17    0.76
   5   2   7    9.71    1.04
  -5  -2  -8   39.94    1.66
  -5  -2  -8   41.85    1.80
  -5  -2  -8   39.94    1.80
   5   2   8   39.17    1.82
   5   3 -10   59.37    2.09
   5   3 -10   56.12    2.16
   5   3  -9   78.17    2.84
   5   3  -9   74.31    2.88
   5   3  -9   68.76    2.56
   5   3  -8  118.53    4.11
   5   3  -8  115.57    4.12
   5   3  -8  109.01    3.95
   5   3  -7  206.22    6.32
   5   3  -7  192.80    5.90
   5   3  -7  200.78    6.24
   5   3  -7  195.22    6.28
   5   3  -6   17.41    1.48
  -5  -3   6   18.23    2.53
  -5  -3   6   20.61    1.51
   5   3  -6   18.08    1.41
   5   3  -6   18.49    1.44
   5   3  -6   20.22    1.30
   5   3  -6   19.49    1.57
  -5  -3   5   93.34    5.73
   5   3  -5   78.07    3.41
  -5  -3   5   78.08    4.94
  -5  -3   5   83.69    4.67
   5   3  -5   80.51    4.62
  -5  -3   5   86.51    3.66
   5   3  -5   83.89    3.50
   5   3  -5   85.52    3.16
   5   3  -5   84.42    3.64
   5   3  -5   74.90    3.30
   5   3  -4    0.82    0.48
  -5  -3   4    0.02    0.79
  -5  -3   4    0.06    0.44
   5   3  -4    0.58    0.47
  -5  -3   4   -0.15    0.67
  -5  -3   4    0.04    0.65
   5   3  -4    0.67    0.62
  -5  -3   4    0.12    0.44
   5   3  -4    1.96    0.63
   5   3  -4    0.78    0.68
   5   3  -4    0.73    0.41
   5   3  -3    4.99    0.88
  -5  -3   3    4.47    1.25
   5   3  -3    5.03    0.76
  -5  -3   3    2.69    0.96
  -5  -3   3    6.31    1.35
   5   3  -3    3.57    1.07
   5   3  -3    5.17    0.81
  -5  -3   3    5.36    0.95
   5   3  -3    4.83    0.84
   5   3  -3    6.11    1.08
   5   3  -3    4.31    0.66
  -5  -3   3    3.71    0.74
  -5  -3   2   61.97    2.96
  -5  -3   2   66.94    4.21
   5   3  -2   65.10    2.80
  -5  -3   2   63.08    4.50
   5   3  -2   64.56    2.96
  -5  -3   2   66.14    4.15
   5   3  -2   66.38    4.37
  -5  -3   2   62.37    3.19
   5   3  -2   64.74    3.46
   5   3  -2   64.90    3.14
  -5  -3   1  115.87    6.32
   5   3  -1  118.67    4.44
  -5  -3   1  116.75    5.79
   5   3  -1  111.74    5.98
  -5  -3   1  121.29    4.72
   5   3  -1  120.31    5.02
   5   3  -1  112.62    4.19
  -5  -3   1  116.22    4.40
   5   3  -1  116.39    4.56
   5   3   0    7.48    1.46
   5   3   0    7.71    1.06
  -5  -3   0    9.82    1.77
  -5  -3   0    7.95    1.45
   5   3   0    6.88    1.41
   5   3   0    7.65    1.02
  -5  -3   0    6.92    1.07
   5   3   0    7.45    1.19
   5   3   0    6.75    0.84
  -5  -3   0    6.58    0.96
   5   3   1    7.95    1.56
   5   3   1    7.39    1.04
  -5  -3  -1    7.45    1.54
  -5  -3  -1    9.81    1.57
   5   3   1    8.40    1.59
   5   3   1    8.87    1.13
  -5  -3  -1    7.08    1.05
   5   3   1    8.14    1.26
  -5  -3  -1    9.47    1.13
  -5  -3  -2  328.41   11.86
   5   3   2  326.33    9.64
  -5  -3  -2  338.71   11.53
   5   3   2  290.37   11.13
  -5  -3  -2  329.40    9.55
  -5  -3  -2  328.43    9.63
   5   3   2  332.54   10.34
   5   3   2  302.02   11.60
   5   3   2  322.96    9.40
  -5  -3  -3   70.30    4.51
   5   3   3   79.41    3.54
  -5  -3  -3   78.10    4.56
  -5  -3  -3   71.65    3.47
   5   3   3   67.27    4.25
  -5  -3  -3   74.29    3.26
   5   3   3   78.25    3.99
   5   3   3   74.27    4.85
  -5  -3  -4    1.27    0.62
   5   3   4    1.51    0.56
  -5  -3  -4    0.71    0.43
   5   3   4    0.53    0.58
  -5  -3  -5   38.77    2.05
  -5  -3  -5   40.20    2.41
   5   3   5   39.11    2.12
   5   3   5   43.74    2.76
  -5  -3  -5   39.02    2.27
  -5  -3  -6  107.63    4.11
  -5  -3  -6  105.89    3.63
   5   3   6  103.90    3.49
  -5  -3  -6  107.54    3.74
   5   3   6  110.93    4.48
  -5  -3  -6  103.94    3.92
  -5  -3  -6  105.15    3.71
  -5  -3  -7    5.38    0.54
   5   3   7    6.86    0.78
  -5  -3  -7    4.66    0.59
   5   3   7    6.30    0.87
  -5  -3  -7    5.59    0.71
  -5  -3  -7    5.79    0.59
  -5  -3  -8   81.87    2.45
  -5  -3  -8   80.33    2.53
   5   3   8   80.51    2.59
   5   4 -10   48.53    1.66
   5   4 -10   45.36    1.68
   5   4  -9   17.48    1.12
   5   4  -9   17.38    1.11
   5   4  -9   17.13    1.02
   5   4  -8  123.24    4.09
   5   4  -8  116.17    3.98
   5   4  -8  113.36    3.96
   5   4  -7   91.66    3.63
   5   4  -7   98.38    3.59
   5   4  -7   92.77    3.69
   5   4  -6   31.60    1.98
  -5  -4   6   34.55    2.06
  -5  -4   6   34.05    2.00
   5   4  -6   33.54    1.99
   5   4  -6   31.94    1.84
   5   4  -6   33.94    2.10
   5   4  -5    7.28    0.97
  -5  -4   5   10.42    2.03
   5   4  -5    7.92    1.01
  -5  -4   5    7.69    1.53
  -5  -4   5   10.31    1.67
  -5  -4   5   11.13    1.19
   5   4  -5    7.13    1.38
  -5  -4   5    8.21    1.07
   5   4  -5    9.21    1.09
  -5  -4   4   27.33    3.01
   5   4  -4   32.21    1.97
  -5  -4   4   27.41    2.98
  -5  -4   4   36.17    3.00
  -5  -4   4   32.65    2.11
   5   4  -4   28.67    2.81
  -5  -4   4   33.96    2.23
   5   4  -4   31.85    2.07
   5   4  -4   31.96    2.42
   5   4  -4   31.55    2.07
   5   4  -3    1.53    0.65
  -5  -4   3    3.05    1.08
  -5  -4   3    2.20    1.14
  -5  -4   3    1.44    0.72
   5   4  -3    0.40    0.62
   5   4  -3    0.62    0.39
  -5  -4   3    1.44    0.65
   5   4  -3    0.30    0.52
   5   4  -3    0.28    0.55
  -5  -4   3    0.75    0.47
   5   4  -2   71.71    3.38
  -5  -4   2   72.08    3.33
  -5  -4   2   68.56    4.40
  -5  -4   2   66.58    4.77
   5   4  -2   67.16    3.10
  -5  -4   2   64.51    4.28
   5   4  -2   63.32    4.44
  -5  -4   2   68.10    3.42
   5   4  -2   65.70    3.17
   5   4  -2   69.04    3.66
   5   4  -1  683.12   18.01
  -5  -4   1  684.56   21.13
   5   4  -1  698.91   17.85
  -5  -4   1  675.04   20.16
   5   4  -1  633.42   20.33
  -5  -4   1  695.08   18.19
   5   4  -1  691.78   18.66
  -5  -4   1  710.35   18.02
   5   4   0   14.64    1.47
   5   4   0   13.84    2.02
  -5  -4   0   19.87    2.53
   5   4   0   16.04    1.47
  -5  -4   0   16.31    2.15
   5   4   0   15.42    2.18
  -5  -4   0   16.30    1.57
   5   4   0   13.58    1.60
   5   4   0   15.83    1.22
  -5  -4   0   15.85    1.50
  -5  -4  -1  335.83   12.48
   5   4   1  359.24   10.10
  -5  -4  -1  355.39   12.18
   5   4   1  315.47   11.90
  -5  -4  -1  329.61    9.97
   5   4   1  333.65   10.51
  -5  -4  -1  324.11    9.91
   5   4   1  339.62   12.28
   5   4   1  338.79    9.88
   5   4   2   14.30    2.13
  -5  -4  -2   14.02    2.15
   5   4   2   14.90    1.46
  -5  -4  -2   15.96    2.12
  -5  -4  -2   14.93    1.16
   5   4   2   15.69    2.09
  -5  -4  -2   14.49    1.43
  -5  -4  -2   14.50    1.49
   5   4   2   13.41    1.58
   5   4   2   12.45    1.26
   5   4   3   18.35    2.41
   5   4   3   23.52    1.80
  -5  -4  -3   20.96    1.44
  -5  -4  -3   20.40    1.73
  -5  -4  -3   19.75    1.49
   5   4   3   23.31    2.01
   5   4   4   19.80    1.55
  -5  -4  -4   16.95    1.55
   5   4   4   19.97    1.78
  -5  -4  -5  107.35    3.80
  -5  -4  -5  109.19    4.21
   5   4   5  108.54    3.85
   5   4   5  110.49    4.44
  -5  -4  -5  104.72    3.99
  -5  -4  -5  113.17    4.01
  -5  -4  -6    2.18    0.44
  -5  -4  -6    1.97    0.45
   5   4   6    1.19    0.49
  -5  -4  -6    2.34    0.52
  -5  -4  -6    1.82    0.42
  -5  -4  -7   78.39    2.58
  -5  -4  -7   86.36    2.76
  -5  -4  -7   76.88    2.49
   5   4   7   87.77    2.83
   5   5  -9  111.51    3.40
   5   5  -9  121.26    3.45
   5   5  -8  350.78    8.75
   5   5  -8  333.66    8.70
   5   5  -7   52.64    2.39
  -5  -5   7   52.77    2.40
   5   5  -7   49.19    2.16
   5   5  -7   52.03    2.43
  -5  -5   6  230.54    6.99
   5   5  -6  238.75    6.93
   5   5  -5   22.73    1.62
  -5  -5   5   23.65    1.78
  -5  -5   5   23.11    1.73
   5   5  -5   26.21    1.80
   5   5  -5   23.49    1.64
  -5  -5   4   38.22    3.52
   5   5  -4   34.93    2.10
  -5  -5   4   35.67    3.47
  -5  -5   4   38.11    2.34
  -5  -5   4   38.29    3.17
   5   5  -4   34.37    3.14
  -5  -5   4   38.38    2.39
   5   5  -4   36.83    2.26
   5   5  -4   35.24    2.21
   5   5  -3    2.52    0.73
  -5  -5   3    1.78    0.77
  -5  -5   3    1.56    0.88
   5   5  -3    0.97    0.67
   5   5  -3    2.02    0.55
  -5  -5   3    2.41    0.71
   5   5  -3    3.01    0.80
   5   5  -3    2.61    0.82
  -5  -5   3    2.41    0.67
   5   5  -2   74.96    3.48
  -5  -5   2   69.21    3.40
  -5  -5   2   61.17    4.73
   5   5  -2   70.90    3.17
  -5  -5   2   72.22    4.59
   5   5  -2   70.07    4.75
  -5  -5   2   68.04    3.44
   5   5  -2   69.14    3.27
   5   5  -2   74.08    3.72
   5   5  -1   27.72    2.03
  -5  -5   1   24.31    2.88
   5   5  -1   27.89    1.92
  -5  -5   1   27.69    2.80
   5   5  -1   21.46    2.62
  -5  -5   1   26.30    2.03
   5   5  -1   27.25    2.19
  -5  -5   1   25.96    1.96
   5   5   0  452.68   12.78
  -5  -5   0  490.19   16.08
   5   5   0  462.28   12.77
  -5  -5   0  448.37   15.03
   5   5   0  415.72   15.00
  -5  -5   0  482.50   13.07
   5   5   0  478.91   13.39
  -5  -5   0  469.63   12.98
   5   5   0  447.53   15.11
  -5  -5  -1  387.97   13.42
   5   5   1  367.05   10.49
  -5  -5  -1  374.31   12.74
  -5  -5  -1  364.46   10.48
   5   5   1  353.12   10.84
  -5  -5  -1  346.61   10.48
   5   5   1  352.82   12.77
   5   5   1  356.27   10.31
   5   5   2  161.32    5.71
  -5  -5  -2  169.41    5.07
  -5  -5  -2  162.59    5.58
  -5  -5  -2  157.79    5.76
   5   5   2  155.81    5.40
   5   5   3  106.82    4.16
  -5  -5  -3  106.06    4.27
  -5  -5  -3  108.74    3.89
   5   5   3  107.71    4.45
  -5  -5  -4   40.64    2.26
   5   5   4   40.29    2.12
   5   5   4   42.70    2.38
  -5  -5  -5   16.07    1.10
  -5  -5  -5   16.45    1.28
   5   5   5   16.88    1.11
  -5  -5  -5   17.18    1.13
   5   5   5   15.91    1.27
  -5  -5  -5   15.33    1.16
  -5  -5  -5   16.04    1.16
  -5  -5  -6   96.54    3.04
  -5  -5  -6  101.49    3.11
  -5  -5  -6  106.73    3.27
  -5  -5  -6  102.06    3.17
   5   5   6  106.33    3.27
   5   6  -8   69.76    2.40
   5   6  -8   66.06    2.35
   5   6  -7    1.20    0.39
  -5  -6   7    0.41    0.32
   5   6  -7    0.71    0.32
   5   6  -6    1.32    0.47
   5   6  -6    2.35    0.54
  -5  -6   6    1.91    0.53
   5   6  -6    1.61    0.50
   5   6  -5   -0.06    0.34
   5   6  -5   -0.19    0.37
  -5  -6   5   -0.34    0.40
   5   6  -5    0.16    0.41
  -5  -6   5    0.57    0.44
  -5  -6   4  110.48    4.34
   5   6  -4  113.94    4.04
[truncated: 82,730 more chars]
