# Supplementary material for: 2-[Carbamo­thio­yl(2-hy­droxy­eth­yl)amino]­ethyl benzoate: crystal structure, Hirshfeld surface analysis and computational study
Source: Acta Crystallogr E Crystallogr Commun. 2020 May 29;76(Pt 6):933–9. doi: 10.1107/S2056989020006829 (PMC7274010; doi:10.1107/S2056989020006829)
Supplement: Supplementary file 2 [file e-76-00933-Isup2.hkl]

data_I                                                                          
_shelx_title ' exp_629'                                                         
_shelx_refln_list_code          4                                               
_shelx_F_calc_maximum      123.46                                               
_exptl_crystal_F_000       284.00                                               
_reflns_d_resolution_high  0.7924                                               
                                                                                
loop_                                                                           
 _space_group_symop_operation_xyz                                               
 'x, y, z'                                                                      
 '-x, -y, -z'                                                                   
                                                                                
_cell_length_a     7.1608                                                       
_cell_length_b     8.8771                                                       
_cell_length_c    10.0728                                                       
_cell_angle_alpha  96.815                                                       
_cell_angle_beta   96.057                                                       
_cell_angle_gamma  95.990                                                       
                                                                                
_shelx_F_squared_multiplier     1.000                                           
                                                                                
loop_                                                                           
 _refln_index_h                                                                 
 _refln_index_k                                                                 
 _refln_index_l                                                                 
 _refln_F_squared_calc                                                          
 _refln_F_squared_meas                                                          
 _refln_F_squared_sigma                                                         
 _refln_observed_status                                                         
   1   0   0       1379.88       1265.74        13.03 o                         
   2   0   0       2965.40       2741.67        34.53 o                         
   3   0   0       1754.85       1683.96        14.27 o                         
   4   0   0        783.06        777.00         7.91 o                         
   5   0   0          1.45          0.81         0.19 o                         
   6   0   0         24.87         27.48         0.86 o                         
   7   0   0         39.26         39.62         1.11 o                         
   8   0   0        164.80        161.19         2.17 o                         
  -8   1   0          6.68          6.52         0.51 o                         
  -7   1   0        199.68        206.45         3.28 o                         
  -6   1   0         81.84         85.77         1.33 o                         
  -5   1   0         66.40         58.87         1.00 o                         
  -4   1   0       1325.61       1452.89        14.45 o                         
  -3   1   0        847.41        829.12         8.74 o                         
  -2   1   0       2433.92       2223.55        43.03 o                         
  -1   1   0       1575.56       1362.32        13.75 o                         
   0   1   0         16.57         16.07         0.50 o                         
   1   1   0          7.20          7.23         0.28 o                         
   2   1   0        147.06        144.38         2.03 o                         
   3   1   0         18.18         28.22         0.78 o                         
   4   1   0        145.60        151.62         2.29 o                         
   5   1   0         69.36         63.98         1.26 o                         
   6   1   0          2.57          2.15         0.34 o                         
   7   1   0          1.65          2.74         0.34 o                         
   8   1   0         13.29         11.39         0.46 o                         
  -8   2   0        324.04        313.56         4.56 o                         
  -7   2   0         64.43         60.22         1.31 o                         
  -6   2   0        209.54        216.93         2.35 o                         
  -5   2   0         54.39         53.45         0.95 o                         
  -4   2   0        650.73        663.14         7.00 o                         
  -3   2   0        165.49        149.37         2.57 o                         
  -2   2   0          2.28          1.82         0.25 o                         
  -1   2   0        247.93        227.50         3.36 o                         
   0   2   0       4572.85       4177.04        60.49 o                         
   1   2   0        669.40        695.16         8.15 o                         
   2   2   0        278.53        284.53         3.51 o                         
   3   2   0         21.04         30.60         0.90 o                         
   4   2   0       1046.39       1063.33         8.75 o                         
   5   2   0        182.91        192.88         2.69 o                         
   6   2   0        266.61        268.63         3.50 o                         
   7   2   0          7.05          7.96         0.57 o                         
   8   2   0         84.35         87.87         1.99 o                         
  -8   3   0         14.18         15.73         0.61 o                         
  -7   3   0         42.63         40.67         1.30 o                         
  -6   3   0         43.26         41.20         0.95 o                         
  -5   3   0         61.84         66.44         1.33 o                         
  -4   3   0         66.67         71.35         1.03 o                         
  -3   3   0        345.79        360.44         4.59 o                         
  -2   3   0        543.27        568.57         5.44 o                         
  -1   3   0         11.59          7.32         0.44 o                         
   0   3   0          9.60         14.57         0.48 o                         
   1   3   0         39.31         51.95         1.06 o                         
   2   3   0        672.58        664.95         6.72 o                         
   3   3   0         74.19         60.42         1.35 o                         
   4   3   0          1.39          1.83         0.23 o                         
   5   3   0         13.26         10.81         0.53 o                         
   6   3   0         49.22         48.58         1.25 o                         
   7   3   0        157.51        168.78         2.77 o                         
   8   3   0         96.15         97.37         1.52 o                         
  -8   4   0        110.80        106.89         1.92 o                         
  -7   4   0         57.25         54.55         1.16 o                         
  -6   4   0        457.11        452.28         4.17 o                         
  -5   4   0         13.29         11.90         0.47 o                         
  -4   4   0        418.87        397.60         3.92 o                         
  -3   4   0       1193.44       1181.93        17.95 o                         
  -2   4   0       1808.45       1888.92        18.84 o                         
  -1   4   0        364.23        344.81         4.20 o                         
   0   4   0       1161.71       1147.37        13.00 o                         
   1   4   0        258.43        243.97         2.97 o                         
   2   4   0          6.16          4.40         0.39 o                         
   3   4   0         38.66         45.87         0.88 o                         
   4   4   0        602.50        609.34         5.19 o                         
   5   4   0         25.58         23.04         0.77 o                         
   6   4   0        233.52        240.03         3.69 o                         
   7   4   0        211.61        213.38         4.20 o                         
  -8   5   0         33.13         30.41         1.53 o                         
  -7   5   0         23.45         24.45         0.78 o                         
  -6   5   0        476.85        475.77         4.89 o                         
  -5   5   0         59.01         60.14         1.16 o                         
  -4   5   0          0.27          0.94         0.24 o                         
  -3   5   0        193.00        208.14         2.76 o                         
  -2   5   0        355.97        409.28         6.40 o                         
  -1   5   0        201.75        195.77         3.08 o                         
   0   5   0        661.62        715.26         9.02 o                         
   1   5   0        148.48        164.19         2.12 o                         
   2   5   0        423.09        444.28         4.10 o                         
   3   5   0        634.47        610.79         6.91 o                         
   4   5   0         13.04         12.28         0.63 o                         
   5   5   0        666.97        680.00         9.08 o                         
   6   5   0        320.34        337.07         4.19 o                         
   7   5   0          3.57          3.07         0.36 o                         
  -8   6   0         21.90         18.71         1.03 o                         
  -7   6   0          7.92          7.63         0.44 o                         
  -6   6   0        178.68        176.16         2.63 o                         
  -5   6   0          0.91          0.73         0.26 o                         
  -4   6   0        806.77        813.88        10.17 o                         
  -3   6   0        214.30        216.46         2.67 o                         
  -2   6   0        241.29        240.35         3.00 o                         
  -1   6   0         79.25         85.16         1.37 o                         
   0   6   0          5.00          4.80         0.31 o                         
   1   6   0          2.86          2.42         0.32 o                         
   2   6   0         27.00         22.61         0.70 o                         
   3   6   0        128.09        124.62         1.82 o                         
   4   6   0         10.99         13.12         0.66 o                         
   5   6   0         31.00         30.14         1.08 o                         
   6   6   0         18.42         21.69         0.73 o                         
  -7   7   0          0.94          0.93         0.34 o                         
  -6   7   0         13.38         12.29         0.53 o                         
  -5   7   0         55.81         60.27         1.37 o                         
  -4   7   0         47.79         45.17         1.08 o                         
  -3   7   0         46.81         54.22         1.25 o                         
  -2   7   0         19.82         16.49         0.69 o                         
  -1   7   0         20.68         19.42         0.89 o                         
   0   7   0        399.41        411.29         4.21 o                         
   1   7   0         30.62         27.01         0.88 o                         
   2   7   0          7.29          9.49         0.59 o                         
   3   7   0         99.29        103.46         1.71 o                         
   4   7   0        134.85        141.17         2.36 o                         
   5   7   0          4.63          5.43         0.48 o                         
   6   7   0        140.87        144.45         3.70 o                         
  -6   8   0         58.32         61.08         4.04 o                         
  -5   8   0         80.04         83.72         2.35 o                         
  -4   8   0        103.20        100.85         2.29 o                         
  -3   8   0        220.82        235.02         4.09 o                         
  -2   8   0        232.87        241.66         4.82 o                         
  -1   8   0         54.24         52.56         1.34 o                         
   0   8   0          1.17          0.85         0.29 o                         
   1   8   0        144.86        143.78         2.59 o                         
   2   8   0        540.07        531.91         6.93 o                         
   3   8   0         12.50         11.60         0.60 o                         
   4   8   0          0.21          0.45         0.28 o                         
   5   8   0         17.08         15.08         0.72 o                         
  -6   9   0          1.30          1.13         0.37 o                         
  -5   9   0         45.32         42.35         1.21 o                         
  -4   9   0        109.61        111.95         3.87 o                         
  -3   9   0         14.56         14.59         0.89 o                         
  -2   9   0        390.00        382.92         6.64 o                         
  -1   9   0        335.32        351.57         6.26 o                         
   0   9   0        117.27        120.13         3.81 o                         
   1   9   0         60.39         59.03         1.32 o                         
   2   9   0         56.13         58.95         1.28 o                         
   3   9   0        179.33        198.24         2.89 o                         
   4   9   0         50.38         49.06         1.35 o                         
  -4  10   0          6.89          7.59         0.47 o                         
  -3  10   0         48.46         48.67         1.22 o                         
  -2  10   0         19.74         16.56         0.69 o                         
  -1  10   0          0.26          0.20         0.23 o                         
   0  10   0          0.21          0.19         0.21 o                         
   1  10   0          7.02          8.89         0.62 o                         
   2  10   0        143.21        143.45         2.62 o                         
  -2  11   0          0.67          0.46         0.18 o                         
  -1  11   0        169.16        168.65         4.85 o                         
   0 -11   1         31.91         29.24         1.05 o                         
   1 -11   1         96.39         95.32         2.26 o                         
   2 -11   1         32.97         29.64         1.02 o                         
  -3 -10   1         43.34         52.20         2.06 o                         
  -2 -10   1        147.21        141.76         2.31 o                         
  -1 -10   1        189.87        202.24         3.76 o                         
   0 -10   1         39.33         45.18         1.71 o                         
   1 -10   1         49.05         45.17         1.48 o                         
   2 -10   1          7.59          5.46         0.65 o                         
   3 -10   1          9.59         10.15         0.95 o                         
   4 -10   1         98.07         91.42         1.93 o                         
  -4  -9   1        263.28        265.52         5.69 o                         
  -3  -9   1          2.72          2.53         0.32 o                         
  -2  -9   1          9.68          7.30         0.53 o                         
  -1  -9   1          3.95          2.76         0.39 o                         
   0  -9   1        392.58        375.25         5.58 o                         
   1  -9   1        362.35        362.79         5.58 o                         
   2  -9   1        135.36        139.08         2.81 o                         
   3  -9   1         16.76         14.92         0.70 o                         
   4  -9   1        116.29        111.51         2.53 o                         
   5  -9   1        136.05        136.93         2.62 o                         
   6  -9   1          1.62          1.34         0.35 o                         
  -5  -8   1         58.59         64.32         1.54 o                         
  -4  -8   1          4.31          5.17         0.43 o                         
  -3  -8   1         14.61         16.40         0.63 o                         
  -2  -8   1        140.93        144.96         2.36 o                         
  -1  -8   1         36.85         40.55         1.11 o                         
   0  -8   1         53.89         47.03         1.07 o                         
   1  -8   1         99.92         97.46         1.85 o                         
   2  -8   1        178.54        183.69         3.24 o                         
   3  -8   1          0.54          1.03         0.48 o                         
   4  -8   1         19.44         17.89         0.91 o                         
   5  -8   1          0.11          0.27         0.28 o                         
   6  -8   1          2.42          2.79         0.30 o                         
  -6  -7   1         80.69         81.09         2.06 o                         
  -5  -7   1          2.97          2.99         0.39 o                         
  -4  -7   1         47.88         47.52         1.14 o                         
  -3  -7   1         30.45         31.67         0.98 o                         
  -2  -7   1         10.11         13.12         0.78 o                         
  -1  -7   1        115.55        114.67         1.98 o                         
   0  -7   1        206.33        210.85         2.63 o                         
   1  -7   1        289.98        292.01         3.37 o                         
   2  -7   1        451.41        445.47         4.62 o                         
   3  -7   1          4.66          5.42         0.42 o                         
   4  -7   1         30.96         28.62         0.80 o                         
   5  -7   1         90.37         95.54         1.80 o                         
   6  -7   1        306.05        301.43         4.81 o                         
   7  -7   1         90.52         77.98         2.03 o                         
  -6  -6   1         23.70         23.11         0.71 o                         
  -5  -6   1        153.12        152.28         2.46 o                         
  -4  -6   1        147.65        148.70         1.99 o                         
  -3  -6   1         15.72         16.04         0.59 o                         
  -2  -6   1        140.79        138.13         1.91 o                         
  -1  -6   1         13.51         17.44         0.67 o                         
   0  -6   1         58.11         72.52         1.29 o                         
   1  -6   1        216.20        225.13         2.55 o                         
   2  -6   1        301.42        328.87         3.50 o                         
   3  -6   1        113.60        121.38         1.87 o                         
   4  -6   1        166.84        158.90         2.28 o                         
   5  -6   1         12.76         12.00         0.66 o                         
   6  -6   1         29.71         29.60         0.92 o                         
   7  -6   1         59.88         59.30         1.28 o                         
  -7  -5   1         50.67         49.64         1.32 o                         
  -6  -5   1        137.15        147.00         2.61 o                         
  -5  -5   1         37.72         38.96         1.16 o                         
  -4  -5   1         93.36         93.66         1.49 o                         
  -3  -5   1         33.93         31.85         0.78 o                         
  -2  -5   1        676.62        687.75         5.89 o                         
  -1  -5   1        895.80        936.10         7.44 o                         
   0  -5   1         18.14         32.53         1.04 o                         
   1  -5   1        424.40        419.21         4.84 o                         
   2  -5   1       1353.73       1382.06        11.67 o                         
   3  -5   1         72.85         76.71         1.39 o                         
   4  -5   1        395.28        417.68         5.05 o                         
   5  -5   1         37.53         41.65         1.06 o                         
   6  -5   1        397.38        398.09         4.41 o                         
   7  -5   1        198.29        195.54         2.99 o                         
   8  -5   1          2.45          2.47         0.39 o                         
  -8  -4   1        151.37        138.99         2.95 o                         
  -7  -4   1        352.60        363.90         6.00 o                         
  -6  -4   1         42.69         43.25         1.18 o                         
  -5  -4   1        994.50       1008.99         9.84 o                         
  -4  -4   1       1313.15       1319.45        11.83 o                         
  -3  -4   1         21.82         22.80         0.61 o                         
  -2  -4   1       1227.80       1345.91        12.01 o                         
  -1  -4   1        960.58        957.13         8.15 o                         
   0  -4   1        897.32        996.23         9.50 o                         
   1  -4   1          1.61          2.29         0.29 o                         
   2  -4   1        147.12        148.68         2.53 o                         
   3  -4   1         79.20         73.76         1.68 o                         
   4  -4   1        133.00        120.41         1.52 o                         
   5  -4   1         64.30         70.58         1.53 o                         
   6  -4   1        236.96        241.03         2.65 o                         
   7  -4   1         16.26         18.03         0.65 o                         
   8  -4   1        141.73        133.30         2.69 o                         
  -8  -3   1        115.17        120.13         1.82 o                         
  -7  -3   1          7.11          6.33         0.39 o                         
  -6  -3   1         26.64         28.48         0.87 o                         
  -5  -3   1        164.16        171.75         2.40 o                         
  -4  -3   1         39.13         44.11         0.90 o                         
  -3  -3   1          2.47          0.91         0.25 o                         
  -2  -3   1       2266.61       2068.68        19.25 o                         
  -1  -3   1        110.57        111.12         1.51 o                         
   0  -3   1         33.18         29.44         0.71 o                         
   1  -3   1         39.97         33.18         0.97 o                         
   2  -3   1         85.74         80.19         1.65 o                         
   3  -3   1        285.02        296.54         7.11 o                         
   4  -3   1         32.32         32.27         0.66 o                         
   5  -3   1          6.34          4.34         0.30 o                         
   6  -3   1        130.94        137.39         2.07 o                         
   7  -3   1          3.72          4.88         0.40 o                         
   8  -3   1         22.73         21.76         0.82 o                         
  -8  -2   1         10.47          9.28         0.40 o                         
  -7  -2   1        130.44        132.67         2.21 o                         
  -6  -2   1          0.53          1.13         0.33 o                         
  -5  -2   1          9.59          9.16         0.55 o                         
  -4  -2   1        239.03        241.93         2.70 o                         
  -3  -2   1          4.13          3.90         0.32 o                         
  -2  -2   1        260.18        282.11         3.47 o                         
  -1  -2   1          4.94          5.86         0.30 o                         
   0  -2   1       1637.58       1526.98        17.70 o                         
   1  -2   1       2071.46       1916.01        26.34 o                         
   2  -2   1        136.16        120.49         2.15 o                         
   3  -2   1        237.76        242.51         3.28 o                         
   4  -2   1         58.56         45.10         0.92 o                         
   5  -2   1        191.87        180.73         2.10 o                         
   6  -2   1         64.47         57.27         2.86 o                         
   7  -2   1         49.38         51.93         1.28 o                         
   8  -2   1        272.72        275.24         4.22 o                         
  -8  -1   1          0.69          0.42         0.18 o                         
  -7  -1   1          8.99         10.61         0.58 o                         
  -6  -1   1        224.07        246.21         3.99 o                         
  -5  -1   1        173.96        166.22         2.42 o                         
  -4  -1   1          0.01          0.47         0.30 o                         
  -3  -1   1        472.52        470.36         4.92 o                         
  -2  -1   1       6668.39       5780.85        58.62 o                         
  -1  -1   1        673.85        656.35         6.92 o                         
   0  -1   1        405.99        416.11         7.93 o                         
   1  -1   1         86.68         79.89         1.31 o                         
   2  -1   1       3282.07       2964.71        80.38 o                         
   3  -1   1        486.11        470.67         5.59 o                         
   4  -1   1         52.08         51.70         1.23 o                         
   5  -1   1         56.00         49.31         0.87 o                         
   6  -1   1        183.01        186.08         3.74 o                         
   7  -1   1          0.41          0.23         0.22 o                         
   8  -1   1         53.41         46.81         1.32 o                         
  -8   0   1        137.98        138.52         2.82 o                         
  -7   0   1        325.91        319.79         3.67 o                         
  -6   0   1         20.45         26.28         0.83 o                         
  -5   0   1         72.08         72.28         1.32 o                         
  -4   0   1         23.97         24.75         0.81 o                         
  -3   0   1         12.19         11.83         0.50 o                         
  -2   0   1       1187.28       1137.52        15.97 o                         
  -1   0   1          0.52          1.64         0.21 o                         
   0   0   1          1.12          1.23         0.15 o                         
   1   0   1        305.56        299.26         2.91 o                         
   2   0   1       1606.83       1533.06        23.21 o                         
   3   0   1        391.63        383.25         3.52 o                         
   4   0   1        258.16        260.36         3.45 o                         
   5   0   1        581.61        600.59         5.10 o                         
   6   0   1          4.21          4.75         0.34 o                         
   7   0   1        250.90        261.07         3.62 o                         
   8   0   1         96.64        100.74         1.68 o                         
  -9   1   1          6.80          4.65         0.45 o                         
  -8   1   1         22.42         23.86         0.73 o                         
  -7   1   1         15.15         12.66         0.55 o                         
  -6   1   1         35.33         33.51         0.84 o                         
  -5   1   1        419.10        416.32         3.87 o                         
  -4   1   1       1280.34       1355.40        13.80 o                         
  -3   1   1        114.34        122.29         2.32 o                         
  -2   1   1      15243.02      14006.51       285.41 o                         
  -1   1   1         15.57         12.63         0.54 o                         
   0   1   1       2898.90       2581.30        32.33 o                         
   1   1   1        801.26        745.85         7.38 o                         
   2   1   1       2118.94       1956.83        23.66 o                         
   3   1   1        187.63        222.89         2.74 o                         
   4   1   1         42.75         33.10         0.83 o                         
   5   1   1         28.96         34.97         1.10 o                         
   6   1   1          3.18          5.02         0.37 o                         
   7   1   1         37.25         35.72         1.07 o                         
   8   1   1         45.21         49.16         1.42 o                         
  -8   2   1        117.80        123.02         2.06 o                         
  -7   2   1         72.30         70.94         1.44 o                         
  -6   2   1         53.92         64.02         1.17 o                         
  -5   2   1         64.83         61.81         1.02 o                         
  -4   2   1       1605.00       1856.35        24.70 o                         
  -3   2   1        112.04        120.49         2.12 o                         
  -2   2   1        573.85        608.67         7.48 o                         
  -1   2   1         22.50         18.14         0.63 o                         
   0   2   1          2.40          6.17         0.70 o                         
   1   2   1          8.17          9.07         0.46 o                         
   2   2   1        704.39        657.78         6.07 o                         
   3   2   1          0.83          3.90         0.40 o                         
   4   2   1        435.80        417.36         5.10 o                         
   5   2   1        393.43        412.25         5.29 o                         
   6   2   1        224.54        233.39         2.91 o                         
   7   2   1         77.70         79.96         1.61 o                         
   8   2   1         11.30         12.58         0.50 o                         
  -8   3   1        281.84        268.37         4.30 o                         
  -7   3   1         28.87         29.42         1.02 o                         
  -6   3   1        713.44        729.62         5.94 o                         
  -5   3   1        250.83        249.44         3.23 o                         
  -4   3   1        383.03        375.30         3.74 o                         
  -3   3   1         10.11         10.81         0.72 o                         
  -2   3   1        233.14        210.42         2.88 o                         
  -1   3   1       1293.99       1256.07        17.89 o                         
   0   3   1        743.29        761.62        10.72 o                         
   1   3   1          6.90          9.35         0.44 o                         
   2   3   1       2031.26       1992.95        18.13 o                         
   3   3   1         77.55         80.19         1.35 o                         
   4   3   1        223.48        208.47         2.40 o                         
   5   3   1         11.00         12.21         0.62 o                         
   6   3   1        221.24        236.12         2.94 o                         
   7   3   1          5.89          5.81         0.47 o                         
   8   3   1        104.26        106.30         2.60 o                         
  -8   4   1         36.24         39.20         1.00 o                         
  -7   4   1         53.78         55.41         1.36 o                         
  -6   4   1        141.80        143.85         2.20 o                         
  -5   4   1        116.04        122.34         1.57 o                         
  -4   4   1          6.12          9.77         0.48 o                         
  -3   4   1        436.25        460.75         6.03 o                         
  -2   4   1        425.85        445.60         5.93 o                         
  -1   4   1        209.21        224.83         3.86 o                         
   0   4   1         31.86         32.27         1.06 o                         
   1   4   1        262.15        225.91         3.97 o                         
   2   4   1          0.94          1.00         0.23 o                         
   3   4   1          9.65         10.38         0.41 o                         
   4   4   1        396.19        399.06         3.76 o                         
   5   4   1        494.54        495.82         5.33 o                         
   6   4   1        132.98        135.36         2.47 o                         
   7   4   1        422.73        425.02         5.29 o                         
  -8   5   1        108.40        101.37         3.20 o                         
  -7   5   1          1.04          1.33         0.34 o                         
  -6   5   1        567.87        567.11         5.80 o                         
  -5   5   1        376.52        382.10         4.57 o                         
  -4   5   1        503.57        512.33         5.42 o                         
  -3   5   1        394.02        416.37         4.21 o                         
  -2   5   1        380.41        391.66         4.52 o                         
  -1   5   1        189.24        173.76         4.32 o                         
   0   5   1         11.30          8.80         0.64 o                         
   1   5   1         40.09         42.65         1.00 o                         
   2   5   1         30.91         36.54         1.03 o                         
   3   5   1        310.00        320.13         3.13 o                         
   4   5   1          4.41          6.22         0.39 o                         
   5   5   1        506.90        531.86         5.90 o                         
   6   5   1         47.50         53.34         1.54 o                         
   7   5   1        109.43        101.70         3.95 o                         
  -8   6   1          6.53          6.10         0.60 o                         
  -7   6   1          4.93          4.38         0.40 o                         
  -6   6   1         25.57         27.23         0.86 o                         
  -5   6   1          0.05          0.31         0.24 o                         
  -4   6   1        122.71        137.13         2.04 o                         
  -3   6   1         43.85         44.33         1.10 o                         
  -2   6   1        802.14        854.17        11.74 o                         
  -1   6   1         40.46         38.10         1.00 o                         
   0   6   1        117.76        121.42         1.85 o                         
   1   6   1       1205.54       1151.02        10.82 o                         
   2   6   1        355.95        359.70         5.14 o                         
   3   6   1        228.18        238.67         2.78 o                         
   4   6   1         83.37         92.38         1.48 o                         
   5   6   1         10.87         10.79         0.63 o                         
   6   6   1         25.79         25.84         0.82 o                         
  -7   7   1         33.23         32.72         1.65 o                         
  -6   7   1        205.38        204.98         3.00 o                         
  -5   7   1        101.59        106.25         1.88 o                         
  -4   7   1        153.92        141.99         2.25 o                         
  -3   7   1          4.25          3.99         0.38 o                         
  -2   7   1        151.73        146.74         3.00 o                         
  -1   7   1        184.97        178.86         2.55 o                         
   0   7   1        387.08        391.70         4.09 o                         
   1   7   1         48.83         50.42         1.40 o                         
   2   7   1          3.22          2.83         0.40 o                         
   3   7   1         67.78         67.04         1.44 o                         
   4   7   1         36.35         42.16         1.20 o                         
   5   7   1        120.26        120.39         3.03 o                         
   6   7   1         19.43         21.64         1.19 o                         
  -6   8   1         35.04         33.35         1.36 o                         
  -5   8   1          0.63          0.13         0.23 o                         
  -4   8   1         28.40         25.40         1.70 o                         
  -3   8   1         39.82         40.83         1.63 o                         
  -2   8   1         92.94         96.49         2.03 o                         
  -1   8   1         12.86         13.51         0.70 o                         
   0   8   1         22.14         23.32         0.80 o                         
   1   8   1        245.71        248.92         3.45 o                         
   2   8   1        527.97        519.46         6.73 o                         
   3   8   1          4.48          6.15         0.44 o                         
   4   8   1         10.12         11.37         0.61 o                         
   5   8   1        116.68        114.65         3.78 o                         
  -5   9   1        126.56        123.88         2.97 o                         
  -4   9   1         58.06         52.52         1.41 o                         
  -3   9   1         66.04         64.51         1.90 o                         
  -2   9   1         49.12         49.00         1.66 o                         
  -1   9   1        158.14        149.53         5.09 o                         
   0   9   1        232.81        227.28         4.48 o                         
   1   9   1          0.16          0.32         0.24 o                         
   2   9   1          2.47          3.33         0.35 o                         
   3   9   1         24.57         18.66         0.93 o                         
   4   9   1        117.68        118.70         2.62 o                         
  -4  10   1         22.50         18.62         0.69 o                         
  -3  10   1         35.87         37.15         1.15 o                         
  -2  10   1          3.24          2.90         0.31 o                         
  -1  10   1          1.24          1.28         0.32 o                         
   0  10   1         24.71         25.80         0.87 o                         
   1  10   1        144.88        163.36         4.25 o                         
   2  10   1         38.56         38.13         1.32 o                         
   0 -11   2          5.78          8.19         0.55 o                         
   1 -11   2        107.72        104.40         8.09 o                         
   2 -11   2        134.29        126.73         9.20 o                         
  -3 -10   2          0.11          0.52         0.20 o                         
  -2 -10   2        164.86        149.35         3.52 o                         
  -1 -10   2        152.88        165.90         4.61 o                         
   0 -10   2        113.06        115.15         3.34 o                         
   1 -10   2         30.85         30.13         1.15 o                         
   2 -10   2        287.37        273.48         4.79 o                         
   3 -10   2        136.75        136.42         3.16 o                         
   4 -10   2          8.21          6.98         0.75 o                         
  -4  -9   2         90.02         89.04         3.23 o                         
  -3  -9   2         50.95         58.74         1.51 o                         
  -2  -9   2          8.48         12.87         0.62 o                         
  -1  -9   2         46.65         44.10         1.14 o                         
   0  -9   2          0.39          1.04         0.31 o                         
   1  -9   2          5.69          9.13         0.69 o                         
   2  -9   2        372.56        358.23         5.53 o                         
   3  -9   2         35.53         33.75         1.06 o                         
   4  -9   2         16.01         17.22         0.78 o                         
   5  -9   2        220.45        220.81         5.92 o                         
  -5  -8   2         12.55         13.75         1.65 o                         
  -4  -8   2         20.56         18.42         0.73 o                         
  -3  -8   2         32.26         26.84         0.90 o                         
  -2  -8   2        441.07        403.35         4.81 o                         
  -1  -8   2         94.41         83.35         1.92 o                         
   0  -8   2         23.28         24.49         0.80 o                         
   1  -8   2         79.91         77.53         1.81 o                         
   2  -8   2        170.22        165.42         2.77 o                         
   3  -8   2        107.07        113.10         2.18 o                         
   4  -8   2         59.77         57.92         1.33 o                         
   5  -8   2         51.42         52.80         1.47 o                         
   6  -8   2          8.98          9.66         1.19 o                         
  -6  -7   2         30.69         31.60         1.12 o                         
  -5  -7   2         43.16         43.60         1.00 o                         
  -4  -7   2         46.64         46.49         1.22 o                         
  -3  -7   2         15.01         12.69         0.66 o                         
  -2  -7   2         77.43         71.96         1.46 o                         
  -1  -7   2        117.37        130.51         2.45 o                         
   0  -7   2          9.50          7.90         0.49 o                         
   1  -7   2         52.34         48.87         1.09 o                         
   2  -7   2        180.37        180.63         2.60 o                         
   3  -7   2          0.39          0.29         0.27 o                         
   4  -7   2          0.79          1.31         0.28 o                         
   5  -7   2          8.41          9.21         0.52 o                         
   6  -7   2        206.69        204.95         3.01 o                         
   7  -7   2        121.91        121.38         5.92 o                         
  -7  -6   2          3.76          3.68         0.42 o                         
  -6  -6   2          4.53          4.64         0.36 o                         
  -5  -6   2        315.06        314.39         4.56 o                         
  -4  -6   2        578.09        587.39         5.17 o                         
  -3  -6   2        447.03        446.12         4.15 o                         
  -2  -6   2         91.94         96.40         1.72 o                         
  -1  -6   2        889.93        898.65         8.22 o                         
   0  -6   2        648.28        636.08         5.78 o                         
   1  -6   2         38.82         32.07         0.77 o                         
   2  -6   2        229.97        233.24         2.79 o                         
   3  -6   2        281.85        279.58         3.44 o                         
   4  -6   2        868.89        862.42         7.49 o                         
   5  -6   2          4.41          5.18         0.40 o                         
   6  -6   2        141.93        142.07         2.26 o                         
   7  -6   2        193.54        184.73         2.83 o                         
  -7  -5   2        110.79        111.28         1.99 o                         
  -6  -5   2        173.88        180.32         2.67 o                         
  -5  -5   2        105.86        103.58         1.82 o                         
  -4  -5   2         77.81         79.74         1.39 o                         
  -3  -5   2          7.49          5.92         0.44 o                         
  -2  -5   2          4.51          8.61         0.57 o                         
  -1  -5   2        299.09        303.46         2.77 o                         
   0  -5   2        101.71        102.41         1.67 o                         
   1  -5   2          1.10          0.99         0.23 o                         
   2  -5   2          0.84          1.51         0.24 o                         
   3  -5   2         78.70         77.89         1.55 o                         
   4  -5   2         48.44         48.80         1.08 o                         
   5  -5   2         23.96         25.11         0.79 o                         
   6  -5   2        228.99        234.12         3.68 o                         
   7  -5   2         72.76         69.70         1.50 o                         
   8  -5   2         10.42          8.93         0.92 o                         
  -8  -4   2         41.40         39.85         1.04 o                         
  -7  -4   2         27.64         25.83         0.76 o                         
  -6  -4   2         34.78         33.61         0.84 o                         
  -5  -4   2         97.07        100.12         1.71 o                         
  -4  -4   2        833.23        830.16         6.71 o                         
  -3  -4   2        139.02        135.32         1.75 o                         
  -2  -4   2        294.11        328.27         4.01 o                         
  -1  -4   2        857.49        846.22         7.46 o                         
   0  -4   2       2107.93       2147.78        20.65 o                         
   1  -4   2        788.19        807.54         8.70 o                         
   2  -4   2        172.95        179.87         3.29 o                         
   3  -4   2          7.28         10.19         0.47 o                         
   4  -4   2        216.71        196.64         2.20 o                         
   5  -4   2        191.15        195.36         2.47 o                         
   6  -4   2         16.54         16.48         0.61 o                         
   7  -4   2        115.32        110.00         1.91 o                         
   8  -4   2        358.02        337.99         6.84 o                         
  -8  -3   2          1.81          1.52         0.20 o                         
  -7  -3   2         77.63         86.65         1.49 o                         
  -6  -3   2        220.92        233.69         2.96 o                         
  -5  -3   2         92.17         94.72         1.59 o                         
  -4  -3   2        330.46        362.83         3.39 o                         
  -3  -3   2        192.31        181.83         2.66 o                         
  -2  -3   2        239.01        292.72         3.46 o                         
  -1  -3   2        143.51        138.17         1.77 o                         
   0  -3   2        250.75        236.31         2.84 o                         
   1  -3   2          1.20          0.84         0.23 o                         
   2  -3   2          0.84          1.24         0.30 o                         
   3  -3   2         14.89         11.36         0.58 o                         
   4  -3   2          2.61          2.76         0.22 o                         
   5  -3   2         26.76         34.55         0.79 o                         
   6  -3   2        283.22        277.67         3.42 o                         
   7  -3   2          0.35          0.82         0.37 o                         
   8  -3   2         41.82         37.93         1.19 o                         
  -8  -2   2         27.43         26.79         0.67 o                         
  -7  -2   2         96.89         97.48         1.67 o                         
  -6  -2   2        268.35        263.34         3.08 o                         
  -5  -2   2          9.09          9.38         0.50 o                         
  -4  -2   2       1879.66       1926.32        16.79 o                         
  -3  -2   2        249.85        229.62         6.68 o                         
  -2  -2   2        809.28        828.83        10.13 o                         
  -1  -2   2        116.65        119.40         1.59 o                         
   0  -2   2       4484.46       4016.87        32.36 o                         
   1  -2   2       4634.82       4159.70        46.94 o                         
   2  -2   2        472.66        484.82         5.44 o                         
   3  -2   2        414.04        402.08         6.69 o                         
   4  -2   2        222.01        221.54         2.43 o                         
   5  -2   2        179.17        172.61         1.71 o                         
   6  -2   2         94.05         93.32         1.39 o                         
   7  -2   2          8.49          9.44         0.71 o                         
   8  -2   2        384.98        384.23         5.35 o                         
  -8  -1   2          2.91          1.95         0.22 o                         
  -7  -1   2         27.27         25.52         0.82 o                         
  -6  -1   2         19.85         17.92         1.43 o                         
  -5  -1   2         48.38         45.76         1.09 o                         
  -4  -1   2          6.31         10.23         0.56 o                         
  -3  -1   2        175.82        189.66         2.89 o                         
  -2  -1   2       1844.23       1672.99        23.31 o                         
  -1  -1   2         58.74         56.08         1.45 o                         
   0  -1   2        193.66        201.21         2.16 o                         
   1  -1   2       2283.48       2101.46        53.77 o                         
   2  -1   2        330.16        310.78         4.32 o                         
   3  -1   2        336.18        300.94         3.26 o                         
   4  -1   2         75.67         73.93         1.09 o                         
   5  -1   2        144.88        132.92         1.66 o                         
   6  -1   2         35.60         31.82         0.80 o                         
   7  -1   2         30.26         29.48         0.96 o                         
   8  -1   2         12.80         14.07         0.67 o                         
  -8   0   2        145.71        150.26         2.98 o                         
  -7   0   2        390.71        389.35         4.12 o                         
  -6   0   2        102.13         98.26         2.09 o                         
  -5   0   2         34.43         38.47         0.92 o                         
  -4   0   2        715.06        703.36         7.27 o                         
  -3   0   2          1.59          5.85         0.34 o                         
  -2   0   2        603.73        663.80        10.01 o                         
  -1   0   2          0.29          1.78         0.61 o                         
   0   0   2       5038.92       4616.08        79.47 o                         
   1   0   2         11.21         16.23         0.35 o                         
   2   0   2        792.26        792.54         9.08 o                         
   3   0   2        125.17        117.60         1.44 o                         
   4   0   2        105.72        102.84         1.73 o                         
   5   0   2         74.04         70.45         1.26 o                         
   6   0   2         78.55         83.42         1.38 o                         
   7   0   2         81.74         83.64         1.43 o                         
   8   0   2         39.52         40.15         1.32 o                         
  -9   1   2         40.35         39.73         1.17 o                         
  -8   1   2         10.25          9.34         0.43 o                         
  -7   1   2        156.75        151.65         2.06 o                         
  -6   1   2          3.36          3.64         0.30 o                         
  -5   1   2         96.47         93.49         1.31 o                         
  -4   1   2        639.96        745.29         8.17 o                         
  -3   1   2          0.45          1.32         0.26 o                         
  -2   1   2       1728.31       1680.98        34.45 o                         
  -1   1   2        491.40        460.47         8.11 o                         
   0   1   2       1058.00        978.70        13.38 o                         
   1   1   2         10.67          6.06         0.40 o                         
   2   1   2        438.11        444.35         6.25 o                         
   3   1   2       1034.20       1058.67         9.68 o                         
   4   1   2        190.74        187.48         2.08 o                         
   5   1   2        571.62        596.26         6.09 o                         
   6   1   2         17.63         18.97         0.62 o                         
   7   1   2         21.91         23.29         0.69 o                         
   8   1   2         64.45         64.86         2.87 o                         
  -8   2   2          0.39          0.35         0.23 o                         
  -7   2   2        193.01        203.98         3.01 o                         
  -6   2   2       1832.28       1844.43        19.19 o                         
  -5   2   2         95.13         98.28         1.28 o                         
  -4   2   2       1682.70       1755.86        14.08 o                         
  -3   2   2       1636.90       1675.95        18.15 o                         
  -2   2   2        458.09        468.11         6.29 o                         
  -1   2   2         15.05         20.98         0.78 o                         
   0   2   2       2088.45       1797.02        29.79 o                         
   1   2   2        209.39        226.05         2.63 o                         
   2   2   2        587.00        561.97         5.81 o                         
   3   2   2        330.05        382.95         4.27 o                         
   4   2   2         74.98         67.51         1.15 o                         
   5   2   2        415.40        398.35         5.01 o                         
   6   2   2        644.38        647.78         5.97 o                         
   7   2   2          0.35          0.08         0.27 o                         
   8   2   2         69.63         71.05         1.61 o                         
  -8   3   2         12.26          9.01         0.47 o                         
  -7   3   2        152.42        156.05         2.69 o                         
  -6   3   2         23.56         25.45         0.71 o                         
  -5   3   2        598.72        624.00         6.17 o                         
  -4   3   2        267.42        277.16         2.61 o                         
  -3   3   2        380.43        399.07         5.34 o                         
  -2   3   2          0.67          0.89         0.30 o                         
  -1   3   2        640.64        646.26         7.59 o                         
   0   3   2        123.70        116.45         2.41 o                         
   1   3   2        208.92        248.82         3.33 o                         
   2   3   2       1800.99       1802.45        17.96 o                         
   3   3   2        225.41        213.54         2.22 o                         
   4   3   2          3.07          2.85         0.28 o                         
   5   3   2        481.66        475.54         5.66 o                         
   6   3   2         88.19         90.38         1.62 o                         
   7   3   2         82.12         86.89         1.71 o                         
  -8   4   2        275.93        247.96         6.71 o                         
  -7   4   2          0.64          0.46         0.25 o                         
  -6   4   2        102.90        103.96         1.43 o                         
  -5   4   2          5.91          5.77         0.33 o                         
  -4   4   2         16.66         13.87         0.46 o                         
  -3   4   2        686.12        692.13         5.58 o                         
  -2   4   2        690.45        696.27        12.41 o                         
  -1   4   2         63.77         68.00         1.78 o                         
   0   4   2          1.94          1.92         0.33 o                         
   1   4   2         42.54         53.11         1.12 o                         
   2   4   2        162.21        141.12         2.13 o                         
   3   4   2        189.92        191.45         2.25 o                         
   4   4   2         69.97         76.61         1.37 o                         
   5   4   2         18.77         21.14         0.73 o                         
   6   4   2        139.45        138.84         2.08 o                         
   7   4   2         39.41         37.51         1.12 o                         
  -8   5   2         38.45         37.31         1.29 o                         
  -7   5   2         36.10         31.86         0.90 o                         
  -6   5   2         46.88         48.03         0.96 o                         
  -5   5   2        161.41        169.51         2.04 o                         
  -4   5   2        115.97        109.44         1.71 o                         
  -3   5   2        204.40        220.02         2.66 o                         
  -2   5   2          0.74          0.63         0.20 o                         
  -1   5   2       1141.23       1104.83        11.72 o                         
   0   5   2        163.11        168.88         2.78 o                         
   1   5   2          4.56          3.32         0.32 o                         
   2   5   2         89.75         99.42         1.68 o                         
   3   5   2        635.28        609.19         5.44 o                         
   4   5   2         67.33         75.36         1.39 o                         
   5   5   2        243.18        237.91         3.61 o                         
   6   5   2         77.43         74.83         1.28 o                         
   7   5   2         37.57         37.21         3.11 o                         
  -7   6   2          8.08          8.66         0.60 o                         
  -6   6   2        128.79        126.71         2.24 o                         
  -5   6   2          0.29          0.44         0.23 o                         
  -4   6   2         67.71         66.24         1.54 o                         
  -3   6   2         27.47         26.00         0.94 o                         
  -2   6   2         94.88         93.00         2.14 o                         
  -1   6   2         16.27         15.86         0.63 o                         
   0   6   2        305.51        310.41         3.68 o                         
   1   6   2        250.62        253.97         3.26 o                         
   2   6   2        164.17        160.31         2.86 o                         
   3   6   2       1402.41       1366.06        11.24 o                         
   4   6   2         12.88          8.70         0.54 o                         
   5   6   2         84.75         82.76         1.73 o                         
   6   6   2         72.36         75.63         1.73 o                         
  -7   7   2         71.68         71.32         2.63 o                         
  -6   7   2         59.73         57.09         1.42 o                         
  -5   7   2         48.34         50.72         1.28 o                         
  -4   7   2        444.93        443.97         5.94 o                         
  -3   7   2        216.76        226.39         3.58 o                         
  -2   7   2          0.14          0.17         0.25 o                         
  -1   7   2       2696.20       2656.91        24.85 o                         
   0   7   2       1211.54       1224.30        10.24 o                         
   1   7   2        371.31        369.53         4.60 o                         
   2   7   2         74.61         70.06         1.61 o                         
   3   7   2        287.58        276.06         3.76 o                         
   4   7   2         94.30         97.69         1.87 o                         
   5   7   2          0.69          0.62         0.36 o                         
  -6   8   2         47.96         42.81         1.34 o                         
  -5   8   2         10.08         12.00         0.79 o                         
  -4   8   2        152.60        146.19         2.69 o                         
  -3   8   2          0.76          1.12         0.49 o                         
  -2   8   2          2.67          3.49         0.40 o                         
  -1   8   2          5.28          5.37         0.45 o                         
   0   8   2          0.00          0.77         0.33 o                         
   1   8   2         22.44         24.22         0.92 o                         
   2   8   2         12.29         14.31         0.59 o                         
   3   8   2         46.14         44.89         1.04 o                         
   4   8   2         22.26         22.95         0.76 o                         
  -5   9   2         22.53         23.83         1.73 o                         
  -4   9   2         13.03         11.46         0.58 o                         
  -3   9   2         44.69         46.35         1.30 o                         
  -2   9   2         37.59         37.17         1.50 o                         
  -1   9   2        108.08        109.69         2.24 o                         
   0   9   2        367.44        372.98         6.30 o                         
   1   9   2          0.32          0.74         0.31 o                         
   2   9   2         11.12         12.68         0.82 o                         
   3   9   2        206.11        196.35         5.76 o                         
  -4  10   2          0.96          1.23         0.25 o                         
  -3  10   2          0.15          0.56         0.22 o                         
  -2  10   2          1.74          1.23         0.26 o                         
  -1  10   2         50.14         44.24         1.52 o                         
   0  10   2          9.44          9.06         0.41 o                         
   1  10   2          3.28          2.61         0.38 o                         
   2  10   2         82.95         90.04         2.97 o                         
   0 -11   3         35.55         31.21         1.07 o                         
   1 -11   3        157.98        168.27         3.45 o                         
  -3 -10   3         18.22         18.41         1.09 o                         
  -2 -10   3         46.37         54.47         2.06 o                         
  -1 -10   3         66.42         60.11         1.98 o                         
   0 -10   3         88.95         89.05         3.49 o                         
   1 -10   3        102.87        101.75         1.97 o                         
   2 -10   3        124.07        126.83         2.18 o                         
   3 -10   3        117.15        115.84         3.12 o                         
   4 -10   3          5.58          5.28         0.45 o                         
  -4  -9   3         44.26         40.32         2.05 o                         
  -3  -9   3          3.07          4.69         0.37 o                         
  -2  -9   3         81.74         80.59         1.77 o                         
  -1  -9   3          0.07         -0.11         0.28 o                         
   0  -9   3         95.35         86.88         2.33 o                         
   1  -9   3         51.09         53.47         1.62 o                         
   2  -9   3         22.25         26.14         1.10 o                         
   3  -9   3          6.91          8.15         0.53 o                         
   4  -9   3         15.96         15.60         0.72 o                         
   5  -9   3          8.60          8.96         0.53 o                         
  -5  -8   3         62.30         60.24         2.85 o                         
  -4  -8   3         49.44         61.02         1.59 o                         
  -3  -8   3         12.17         14.69         0.59 o                         
  -2  -8   3          5.51          1.64         0.33 o                         
  -1  -8   3         11.59          9.44         0.58 o                         
   0  -8   3        282.48        257.40         3.53 o                         
   1  -8   3          0.70          0.27         0.32 o                         
   2  -8   3          1.65          2.41         0.34 o                         
   3  -8   3        394.33        405.10         5.05 o                         
   4  -8   3        670.77        694.67         8.22 o                         
   5  -8   3         28.92         27.11         0.88 o                         
   6  -8   3        237.05        239.80         8.95 o                         
  -6  -7   3        119.21        109.06         3.13 o                         
  -5  -7   3         86.88         84.87         1.67 o                         
  -4  -7   3        101.47         88.95         1.72 o                         
  -3  -7   3         53.54         48.91         1.21 o                         
  -2  -7   3         91.62         98.10         1.96 o                         
  -1  -7   3        183.97        189.77         2.88 o                         
   0  -7   3          5.10          4.94         0.46 o                         
   1  -7   3          3.81          4.13         0.41 o                         
   2  -7   3        209.66        202.81         2.85 o                         
   3  -7   3         32.62         32.90         1.05 o                         
   4  -7   3          0.02          0.35         0.25 o                         
   5  -7   3        119.61        126.18         2.37 o                         
   6  -7   3         60.12         61.11         1.54 o                         
   7  -7   3        135.58        128.34         2.93 o                         
  -7  -6   3          0.23         -0.22         0.24 o                         
  -6  -6   3         60.65         56.06         1.20 o                         
  -5  -6   3        110.87        117.77         2.08 o                         
  -4  -6   3        487.88        492.21         4.94 o                         
  -3  -6   3        193.92        203.70         2.48 o                         
  -2  -6   3         57.13         54.50         1.17 o                         
  -1  -6   3         88.53         92.13         1.90 o                         
   0  -6   3        356.97        348.83         3.45 o                         
   1  -6   3          0.79          0.42         0.20 o                         
   2  -6   3         24.11         25.64         0.79 o                         
   3  -6   3         17.89         18.72         0.73 o                         
   4  -6   3        587.55        570.95         5.30 o                         
   5  -6   3          7.32          7.49         0.47 o                         
   6  -6   3         44.93         45.62         1.61 o                         
   7  -6   3        170.50        165.13         3.38 o                         
  -7  -5   3        128.59        130.97         3.02 o                         
  -6  -5   3        196.13        195.28         2.54 o                         
  -5  -5   3          2.98          3.18         0.35 o                         
  -4  -5   3         14.74         14.86         0.63 o                         
  -3  -5   3        644.35        655.36         5.43 o                         
  -2  -5   3        271.34        274.24         3.04 o                         
  -1  -5   3        179.51        158.72         1.84 o                         
   0  -5   3         36.93         36.49         0.73 o                         
   1  -5   3          5.85          3.82         0.28 o                         
   2  -5   3        195.26        174.93         2.08 o                         
   3  -5   3          2.93          2.52         0.30 o                         
   4  -5   3          0.47          0.58         0.23 o                         
   5  -5   3          4.00          5.03         0.35 o                         
   6  -5   3         60.39         63.40         1.42 o                         
   7  -5   3         46.00         47.23         1.60 o                         
   8  -5   3          7.55          6.94         0.74 o                         
  -7  -4   3         44.70         43.00         1.44 o                         
  -6  -4   3          2.04          2.30         0.30 o                         
  -5  -4   3          1.48          1.46         0.36 o                         
  -4  -4   3         54.93         57.79         1.19 o                         
  -3  -4   3         29.82         29.75         0.77 o                         
  -2  -4   3          0.04          0.22         0.20 o                         
  -1  -4   3         83.58         70.62         1.30 o                         
   0  -4   3         18.41         14.72         0.52 o                         
   1  -4   3        381.21        403.29         4.61 o                         
   2  -4   3         51.41         58.12         1.72 o                         
   3  -4   3         23.04         24.24         0.67 o                         
   4  -4   3        697.21        699.23         5.73 o                         
   5  -4   3        153.57        161.34         2.04 o                         
   6  -4   3         15.11         16.65         0.67 o                         
   7  -4   3         11.18         10.02         0.85 o                         
   8  -4   3         57.96         56.07         4.26 o                         
  -8  -3   3         49.48         49.62         1.14 o                         
  -7  -3   3          3.36          3.58         0.30 o                         
  -6  -3   3        115.79        123.09         1.85 o                         
  -5  -3   3          7.13          7.02         0.38 o                         
  -4  -3   3        798.21        810.35         7.00 o                         
  -3  -3   3        117.41        124.42         1.91 o                         
  -2  -3   3       2005.44       2048.02        18.45 o                         
  -1  -3   3       1034.55       1022.50         8.44 o                         
   0  -3   3         64.59         46.08         0.96 o                         
   1  -3   3          0.29          0.41         0.25 o                         
   2  -3   3          9.47          4.89         0.44 o                         
   3  -3   3       1356.10       1329.62        10.59 o                         
   4  -3   3        501.20        491.83         4.02 o                         
   5  -3   3          0.14          0.44         0.22 o                         
   6  -3   3        466.03        459.61         4.52 o                         
   7  -3   3         55.56         58.83         1.68 o                         
   8  -3   3          3.56          3.07         0.52 o                         
  -8  -2   3        215.03        214.75         2.47 o                         
  -7  -2   3        231.79        229.86         2.93 o                         
  -6  -2   3         10.99         15.23         0.69 o                         
  -5  -2   3        104.10        110.36         1.70 o                         
  -4  -2   3         32.26         27.50         0.82 o                         
  -3  -2   3         71.21         86.03         1.97 o                         
  -2  -2   3        282.12        276.02         3.74 o                         
  -1  -2   3        880.32        859.12         9.09 o                         
   0  -2   3       1297.07       1287.74        23.20 o                         
   1  -2   3        858.78        802.61         8.35 o                         
   2  -2   3         59.08         60.80         1.10 o                         
   3  -2   3        330.11        301.02         3.35 o                         
   4  -2   3        799.64        779.14         5.81 o                         
   5  -2   3         78.23         82.18         1.25 o                         
   6  -2   3         25.15         23.93         0.73 o                         
   7  -2   3          2.44          2.72         0.50 o                         
   8  -2   3        139.37        138.16         2.70 o                         
  -8  -1   3         48.47         45.70         0.92 o                         
  -7  -1   3         14.68         13.21         0.52 o                         
  -6  -1   3        452.06        455.02         4.54 o                         
  -5  -1   3        119.10        109.05         2.03 o                         
  -4  -1   3        137.54        134.66         2.07 o                         
  -3  -1   3         52.05         57.38         1.32 o                         
  -2  -1   3       1676.10       1580.38        18.96 o                         
  -1  -1   3         55.73         50.68         2.34 o                         
   0  -1   3          8.61         10.39         0.32 o                         
   1  -1   3       2517.18       2297.12        44.15 o                         
   2  -1   3        152.04        153.56         2.19 o                         
   3  -1   3         54.27         48.87         1.00 o                         
   4  -1   3        270.69        277.56         2.47 o                         
   5  -1   3         32.46         32.40         0.76 o                         
   6  -1   3         48.17         48.16         1.07 o                         
   7  -1   3          1.59          1.91         0.26 o                         
   8  -1   3          6.29          7.45         0.67 o                         
  -8   0   3          5.75          4.82         0.32 o                         
  -7   0   3        190.35        186.89         2.21 o                         
  -6   0   3         27.54         25.86         0.81 o                         
  -5   0   3         12.50         13.31         0.53 o                         
  -4   0   3         12.45         10.60         0.40 o                         
  -3   0   3         21.17         28.02         0.74 o                         
  -2   0   3        279.16        278.67         4.10 o                         
  -1   0   3          9.40          7.85         0.44 o                         
   0   0   3        412.89        418.60         6.18 o                         
   1   0   3        282.04        273.13         2.77 o                         
   2   0   3        171.15        156.54         1.91 o                         
   3   0   3        219.38        230.38         2.68 o                         
   4   0   3          0.94          0.60         0.20 o                         
   5   0   3        589.16        597.33         5.10 o                         
   6   0   3        291.36        305.28         3.84 o                         
   7   0   3          0.31          0.28         0.22 o                         
   8   0   3        109.85        110.95         4.96 o                         
  -8   1   3        102.96        108.65         1.92 o                         
  -7   1   3         40.38         37.92         0.89 o                         
  -6   1   3        141.37        142.34         2.08 o                         
  -5   1   3        530.74        533.28         4.11 o                         
  -4   1   3        694.75        719.22         6.00 o                         
  -3   1   3         54.47         59.36         1.36 o                         
  -2   1   3        741.19        778.82        11.35 o                         
  -1   1   3         37.58         37.01         0.88 o                         
   0   1   3       1457.23       1385.43        14.47 o                         
   1   1   3         28.87         26.31         0.83 o                         
   2   1   3        420.25        436.33         4.39 o                         
   3   1   3        117.39         91.46         1.81 o                         
   4   1   3        278.27        269.90         3.04 o                         
   5   1   3          3.58          2.47         0.31 o                         
   6   1   3         49.66         47.89         1.17 o                         
   7   1   3         96.24        103.47         1.51 o                         
   8   1   3          2.12          2.59         0.60 o                         
  -8   2   3         11.26         12.28         0.54 o                         
  -7   2   3        108.49        106.23         1.72 o                         
  -6   2   3         91.58         97.31         1.53 o                         
  -5   2   3          3.42          4.43         0.30 o                         
  -4   2   3        577.75        662.05         4.70 o                         
  -3   2   3        390.16        403.80         5.30 o                         
  -2   2   3       1341.25       1427.10        17.30 o                         
  -1   2   3        892.87        897.82        17.15 o                         
   0   2   3        521.65        514.71         7.00 o                         
   1   2   3       1102.06       1153.26        12.83 o                         
   2   2   3        285.75        266.57         3.08 o                         
   3   2   3        812.71        855.87         6.88 o                         
   4   2   3         60.67         66.38         1.14 o                         
   5   2   3        148.63        150.89         3.56 o                         
   6   2   3        399.89        399.12         4.25 o                         
   7   2   3          2.88          2.32         0.27 o                         
  -8   3   3        945.30        910.31        11.15 o                         
  -7   3   3         10.39          9.25         0.50 o                         
  -6   3   3        797.02        829.33         7.16 o                         
  -5   3   3       1468.70       1510.81        10.08 o                         
  -4   3   3        287.93        275.72         2.38 o                         
  -3   3   3        262.64        285.38         3.05 o                         
  -2   3   3        794.07        827.24        10.92 o                         
  -1   3   3         17.46         13.72         0.77 o                         
   0   3   3         65.18         61.01         1.81 o                         
   1   3   3        509.69        543.34        12.91 o                         
   2   3   3        146.65        158.15         2.82 o                         
   3   3   3         48.60         46.85         0.94 o                         
   4   3   3        156.93        148.04         1.97 o                         
   5   3   3        120.26        109.62         2.05 o                         
   6   3   3         44.54         42.33         0.95 o                         
   7   3   3         61.31         63.19         1.45 o                         
  -8   4   3         15.65         10.72         0.62 o                         
  -7   4   3         21.92         21.01         0.88 o                         
  -6   4   3          0.63          0.97         0.23 o                         
  -5   4   3        227.71        224.07         2.60 o                         
  -4   4   3         66.50         76.92         1.06 o                         
  -3   4   3        432.17        433.43         3.57 o                         
  -2   4   3         44.08         39.20         0.91 o                         
  -1   4   3          0.09          0.09         0.22 o                         
   0   4   3         17.63         12.99         0.77 o                         
   1   4   3         65.25         45.23         1.08 o                         
   2   4   3         26.37         24.90         1.41 o                         
   3   4   3          4.04          2.82         0.26 o                         
   4   4   3          1.40          0.81         0.28 o                         
   5   4   3         26.75         31.14         1.07 o                         
   6   4   3         88.87         89.70         1.47 o                         
   7   4   3          4.96          3.90         0.41 o                         
  -8   5   3         92.20         94.71         5.60 o                         
  -7   5   3        144.98        146.85         2.54 o                         
  -6   5   3          3.82          4.25         0.49 o                         
  -5   5   3        107.01        108.52         1.69 o                         
  -4   5   3        380.69        379.31         3.56 o                         
  -3   5   3         35.72         36.63         0.85 o                         
  -2   5   3         99.46         96.21         1.76 o                         
  -1   5   3        365.25        357.72         3.56 o                         
   0   5   3        706.50        671.50         5.56 o                         
   1   5   3        483.19        474.14         4.66 o                         
   2   5   3         13.14         12.84         0.65 o                         
   3   5   3          1.95          2.95         0.30 o                         
   4   5   3        137.21        141.53         2.20 o                         
   5   5   3        152.09        157.89         3.07 o                         
   6   5   3          0.34         -0.19         0.25 o                         
  -7   6   3         20.52         19.06         1.01 o                         
  -6   6   3         67.97         64.37         1.61 o                         
  -5   6   3          3.84          5.47         0.41 o                         
  -4   6   3          0.05          0.61         0.24 o                         
  -3   6   3        618.06        584.97         8.31 o                         
  -2   6   3        180.77        174.80         2.48 o                         
  -1   6   3          8.50          9.47         0.50 o                         
   0   6   3          0.30          0.68         0.19 o                         
   1   6   3       1355.75       1283.83        12.54 o                         
   2   6   3        244.35        247.24         3.22 o                         
   3   6   3         11.12         12.91         0.70 o                         
   4   6   3         25.66         29.04         0.95 o                         
   5   6   3         65.94         66.24         1.91 o                         
   6   6   3         16.83         15.05         0.52 o                         
  -7   7   3         76.30         79.62         2.71 o                         
  -6   7   3         53.33         51.17         1.44 o                         
  -5   7   3         10.05         11.48         0.58 o                         
  -4   7   3         39.76         40.40         1.08 o                         
  -3   7   3         16.13         14.08         0.66 o                         
  -2   7   3         56.64         54.45         1.16 o                         
  -1   7   3         69.69         71.03         1.29 o                         
   0   7   3        184.35        181.12         2.12 o                         
   1   7   3        656.54        639.64         6.08 o                         
   2   7   3         16.76         17.22         0.67 o                         
   3   7   3        179.23        161.16         2.68 o                         
   4   7   3         84.52         88.88         2.20 o                         
   5   7   3        115.61        114.66         1.98 o                         
  -6   8   3         89.85         83.21         2.88 o                         
  -5   8   3        292.27        302.90         5.12 o                         
  -4   8   3          0.13          0.02         0.23 o                         
  -3   8   3        855.52        851.58         9.75 o                         
  -2   8   3        233.84        227.88         3.83 o                         
  -1   8   3        381.73        383.18         5.70 o                         
   0   8   3          5.03          5.29         0.69 o                         
   1   8   3        227.96        229.56         3.10 o                         
   2   8   3         63.21         70.18         1.51 o                         
   3   8   3          0.26          0.33         0.28 o                         
   4   8   3         14.91         15.16         0.66 o                         
  -5   9   3         44.48         42.47         1.93 o                         
  -4   9   3          1.85          1.51         0.39 o                         
  -3   9   3        195.13        195.40         4.52 o                         
  -2   9   3         11.82         12.31         0.62 o                         
  -1   9   3         11.23         11.88         0.59 o                         
   0   9   3          0.59          0.71         0.27 o                         
   1   9   3         42.07         41.58         1.72 o                         
   2   9   3        103.78        105.19         2.18 o                         
   3   9   3          7.99          8.13         0.51 o                         
  -3  10   3         28.02         28.43         1.63 o                         
  -2  10   3        144.85        141.13         3.09 o                         
  -1  10   3         98.98         95.93         1.96 o                         
   0  10   3         25.25         23.23         1.01 o                         
   1  10   3        180.52        183.92         3.68 o                         
  -2 -10   4         17.36         15.71         0.56 o                         
  -1 -10   4         91.23         90.75         1.83 o                         
   0 -10   4         91.91         88.56         2.09 o                         
   1 -10   4          1.97          2.27         0.31 o                         
   2 -10   4         80.01         76.13         2.16 o                         
   3 -10   4         86.54         82.93         1.56 o                         
   4 -10   4         71.81         69.85         2.46 o                         
  -4  -9   4          1.84          2.14         0.23 o                         
  -3  -9   4          8.67         10.91         0.51 o                         
  -2  -9   4         31.59         34.90         1.04 o                         
  -1  -9   4         27.93         28.35         0.99 o                         
   0  -9   4         24.74         22.57         0.87 o                         
   1  -9   4         26.64         27.64         1.13 o                         
   2  -9   4         60.84         62.44         1.71 o                         
   3  -9   4          8.38          8.75         0.67 o                         
   4  -9   4          0.44          0.65         0.26 o                         
   5  -9   4         64.09         60.36         1.70 o                         
  -5  -8   4         26.91         30.06         0.77 o                         
  -4  -8   4        384.43        375.25         5.40 o                         
  -3  -8   4        348.60        359.44         4.43 o                         
  -2  -8   4         26.28         19.78         1.01 o                         
  -1  -8   4         76.62         69.10         1.71 o                         
   0  -8   4        205.51        219.45         3.14 o                         
   1  -8   4          0.38          0.24         0.29 o                         
   2  -8   4          2.02          2.64         0.40 o                         
   3  -8   4          9.97         11.01         0.57 o                         
   4  -8   4         12.05         13.06         0.61 o                         
   5  -8   4        687.39        700.45        10.01 o                         
   6  -8   4         37.35         36.42         1.34 o                         
  -6  -7   4         57.79         61.45         2.38 o                         
  -5  -7   4          0.33          0.06         0.28 o                         
  -4  -7   4          2.88          4.77         0.54 o                         
  -3  -7   4          4.08          6.36         0.65 o                         
  -2  -7   4        224.96        225.92         3.93 o                         
  -1  -7   4        119.10        114.40         2.91 o                         
   0  -7   4        100.73         99.88         1.96 o                         
   1  -7   4        312.81        316.15         3.83 o                         
   2  -7   4       1169.91       1158.44         9.86 o                         
   3  -7   4        375.11        386.59         4.29 o                         
   4  -7   4        290.86        292.13         3.65 o                         
   5  -7   4         63.26         63.09         1.50 o                         
   6  -7   4         20.52         20.83         0.98 o                         
  -6  -6   4         14.55         10.90         0.55 o                         
  -5  -6   4        158.99        162.61         2.76 o                         
  -4  -6   4        203.42        203.27         3.23 o                         
  -3  -6   4        348.07        345.93         4.49 o                         
  -2  -6   4         44.83         46.45         1.49 o                         
  -1  -6   4         30.30         29.76         0.89 o                         
   0  -6   4        188.90        182.02         2.37 o                         
   1  -6   4        213.22        217.60         2.46 o                         
   2  -6   4         78.96         81.48         1.35 o                         
   3  -6   4         12.79         11.77         0.50 o                         
   4  -6   4        107.54        103.69         1.69 o                         
   5  -6   4         23.83         22.36         0.76 o                         
   6  -6   4          9.36          8.81         0.61 o                         
   7  -6   4         54.06         51.37         1.71 o                         
  -7  -5   4         31.49         30.73         1.03 o                         
  -6  -5   4         80.27         88.10         2.08 o                         
  -5  -5   4         53.07         53.87         1.27 o                         
  -4  -5   4         38.65         38.29         0.99 o                         
  -3  -5   4         99.76        106.59         2.24 o                         
  -2  -5   4         40.01         43.79         1.09 o                         
  -1  -5   4          9.15         14.38         0.55 o                         
   0  -5   4          1.08          0.96         0.19 o                         
   1  -5   4         42.45         40.19         0.89 o                         
   2  -5   4        398.61        388.80         3.45 o                         
   3  -5   4         49.81         46.83         0.97 o                         
   4  -5   4         32.16         33.23         0.87 o                         
   5  -5   4          2.81          2.53         0.48 o                         
   6  -5   4        167.80        169.33         3.32 o                         
   7  -5   4          0.65          1.22         0.49 o                         
  -7  -4   4         74.05         74.40         1.82 o                         
  -6  -4   4        346.24        349.29         6.14 o                         
  -5  -4   4         45.63         46.83         1.10 o                         
  -4  -4   4        206.60        212.89         2.64 o                         
  -3  -4   4        387.77        357.34         4.40 o                         
  -2  -4   4        146.79        144.01         2.20 o                         
  -1  -4   4         32.82         33.05         1.00 o                         
   0  -4   4        150.17        160.75         3.48 o                         
   1  -4   4       1462.73       1438.76        14.94 o                         
   2  -4   4        629.43        609.84         4.96 o                         
   3  -4   4        119.51        129.97         1.84 o                         
   4  -4   4        327.40        314.08         3.53 o                         
   5  -4   4        218.92        226.81         2.88 o                         
   6  -4   4         94.51         96.43         2.01 o                         
   7  -4   4         27.83         31.37         1.31 o                         
  -8  -3   4          2.61          2.91         0.22 o                         
  -7  -3   4         11.57         11.05         0.49 o                         
  -6  -3   4        126.20        133.48         1.92 o                         
  -5  -3   4          0.52          0.76         0.24 o                         
  -4  -3   4         27.44         24.28         0.68 o                         
  -3  -3   4        299.67        312.31         3.16 o                         
  -2  -3   4        370.29        360.52         4.90 o                         
  -1  -3   4        508.39        503.20         7.18 o                         
   0  -3   4         21.57         23.58         1.08 o                         
   1  -3   4       2189.00       2165.13        23.28 o                         
   2  -3   4       1320.70       1330.42        12.60 o                         
   3  -3   4         76.85         91.86         1.42 o                         
   4  -3   4         32.10         33.18         0.78 o                         
   5  -3   4         14.34         16.71         0.56 o                         
   6  -3   4         66.15         63.55         1.64 o                         
   7  -3   4         18.26         19.14         1.05 o                         
   8  -3   4         86.05         83.98         2.20 o                         
  -8  -2   4         12.79         13.21         0.44 o                         
  -7  -2   4        163.08        159.80         2.15 o                         
  -6  -2   4        804.62        793.85         8.31 o                         
  -5  -2   4          3.42          2.62         0.30 o                         
  -4  -2   4        611.43        626.88         5.28 o                         
  -3  -2   4         24.82         15.94         0.64 o                         
  -2  -2   4        109.07         94.10         3.04 o                         
  -1  -2   4          1.89          5.47         0.75 o                         
   0  -2   4        482.33        546.24         7.54 o                         
   1  -2   4       2431.71       2304.98        24.35 o                         
   2  -2   4       1259.90       1292.34        15.09 o                         
   3  -2   4          0.09          0.67         0.18 o                         
   4  -2   4        285.93        284.13         2.70 o                         
   5  -2   4        344.99        339.98         3.47 o                         
   6  -2   4         49.15         51.75         1.16 o                         
   7  -2   4         10.92         10.62         0.66 o                         
   8  -2   4         11.34         11.80         0.72 o                         
  -8  -1   4         76.55         67.13         1.15 o                         
  -7  -1   4        206.93        195.54         2.93 o                         
  -6  -1   4         51.33         48.18         0.96 o                         
  -5  -1   4          3.30          2.09         0.29 o                         
  -4  -1   4        224.11        223.17         2.54 o                         
  -3  -1   4        243.14        272.84         4.48 o                         
  -2  -1   4        800.58        807.01        10.03 o                         
  -1  -1   4         94.45        100.15         1.73 o                         
   0  -1   4          0.44          0.69         0.13 o                         
   1  -1   4       1718.43       1664.47        20.54 o                         
   2  -1   4        386.89        400.68         4.58 o                         
   3  -1   4        267.76        266.64         3.01 o                         
   4  -1   4          0.23          0.46         0.18 o                         
   5  -1   4         17.56         15.02         0.76 o                         
   6  -1   4        137.37        139.81         2.12 o                         
   7  -1   4          1.49          2.00         0.32 o                         
   8  -1   4         15.36         16.07         0.78 o                         
  -8   0   4          3.06          3.94         0.29 o                         
  -7   0   4        113.42        118.24         1.72 o                         
  -6   0   4        125.85        127.29         1.77 o                         
  -5   0   4        196.28        202.84         2.11 o                         
  -4   0   4          8.48          4.94         0.27 o                         
  -3   0   4         47.52         40.32         1.02 o                         
  -2   0   4        953.41       1001.16        14.29 o                         
  -1   0   4        148.14        141.53         4.68 o                         
   0   0   4       1102.84       1137.31        13.86 o                         
   1   0   4          4.04          1.49         0.19 o                         
   2   0   4       1022.45       1016.76         9.04 o                         
   3   0   4         39.58         35.62         0.74 o                         
   4   0   4         30.11         27.22         0.75 o                         
   5   0   4        215.80        220.57         2.91 o                         
   6   0   4        342.72        348.11         4.46 o                         
   7   0   4        132.24        137.93         2.31 o                         
   8   0   4         28.18         29.61         1.57 o                         
  -8   1   4         61.80         66.49         1.51 o                         
  -7   1   4          0.48          0.40         0.24 o                         
  -6   1   4         63.29         65.95         1.21 o                         
  -5   1   4        779.70        804.90         6.44 o                         
  -4   1   4        598.20        606.01         4.25 o                         
  -3   1   4         18.35         15.15         0.66 o                         
  -2   1   4       1789.94       1837.34        25.25 o                         
  -1   1   4        830.70        842.64        11.75 o                         
   0   1   4        436.05        409.40        10.49 o                         
   1   1   4        206.35        205.97         3.64 o                         
   2   1   4        129.15        120.70         2.01 o                         
   3   1   4       1512.25       1524.98        11.43 o                         
   4   1   4        420.39        415.39         4.23 o                         
   5   1   4        269.28        281.07         3.41 o                         
   6   1   4        266.98        276.18         3.72 o                         
   7   1   4        206.97        202.78         2.97 o                         
  -8   2   4         14.13         17.49         0.80 o                         
  -7   2   4        239.31        246.64         4.34 o                         
  -6   2   4         71.11         71.70         1.20 o                         
  -5   2   4         23.96         23.50         0.53 o                         
  -4   2   4         36.87         39.05         0.65 o                         
  -3   2   4         80.33         71.62         1.03 o                         
  -2   2   4        409.89        414.45         6.92 o                         
  -1   2   4        179.10        179.16         3.36 o                         
   0   2   4        168.53        167.59         2.94 o                         
   1   2   4        218.89        262.68         8.53 o                         
   2   2   4         16.12          9.28         0.42 o                         
   3   2   4          8.73          6.82         0.38 o                         
   4   2   4         18.49         18.75         0.72 o                         
   5   2   4         38.93         39.70         1.31 o                         
   6   2   4          1.06          0.76         0.28 o                         
   7   2   4         25.66         25.04         0.74 o                         
  -8   3   4         31.51         25.63         1.02 o                         
  -7   3   4          7.54          6.79         0.47 o                         
  -6   3   4        197.07        204.22         2.40 o                         
  -5   3   4        422.87        422.30         3.92 o                         
  -4   3   4        310.48        311.29         2.40 o                         
  -3   3   4        203.64        221.82         2.07 o                         
  -2   3   4        146.75        144.86         1.91 o                         
  -1   3   4       2265.97       2342.94        25.15 o                         
   0   3   4        536.99        542.43         6.95 o                         
   1   3   4         18.85         33.59         1.10 o                         
   2   3   4         22.38         25.78         0.76 o                         
   3   3   4         54.46         52.06         1.19 o                         
   4   3   4        383.36        372.11         4.40 o                         
   5   3   4          1.44          1.44         0.39 o                         
   6   3   4          5.04          4.35         0.33 o                         
   7   3   4        233.18        220.59         4.34 o                         
  -8   4   4        108.84         99.70         2.36 o                         
  -7   4   4        134.28        135.75         3.24 o                         
  -6   4   4         23.28         23.40         0.86 o                         
  -5   4   4        139.46        142.04         2.27 o                         
  -4   4   4          3.85          4.20         0.28 o                         
  -3   4   4          2.84          1.13         0.17 o                         
  -2   4   4          7.07         13.83         0.43 o                         
  -1   4   4        432.12        429.22         5.80 o                         
   0   4   4         16.08         18.67         0.50 o                         
   1   4   4          1.82          3.24         0.31 o                         
   2   4   4        132.09        126.64         1.89 o                         
   3   4   4        100.24         98.91         2.04 o                         
   4   4   4         40.32         35.18         1.22 o                         
   5   4   4         24.09         27.81         1.37 o                         
   6   4   4         74.19         74.21         1.20 o                         
  -8   5   4         88.39         86.24         1.96 o                         
  -7   5   4         45.13         49.50         2.18 o                         
  -6   5   4         87.64         86.81         1.71 o                         
  -5   5   4        243.97        240.40         2.69 o                         
  -4   5   4        173.21        174.54         3.37 o                         
  -3   5   4         21.09         23.19         0.63 o                         
  -2   5   4         58.79         68.70         1.32 o                         
  -1   5   4        921.95        890.62         7.15 o                         
   0   5   4        601.38        600.75         4.93 o                         
   1   5   4        380.51        355.24         4.46 o                         
   2   5   4         24.18         24.21         0.87 o                         
   3   5   4        266.69        254.43         3.69 o                         
   4   5   4        194.19        192.67         3.60 o                         
   5   5   4         61.30         60.49         1.91 o                         
   6   5   4         41.07         37.57         1.31 o                         
  -7   6   4          8.41          8.37         0.61 o                         
  -6   6   4        158.74        157.80         2.82 o                         
  -5   6   4         61.83         65.68         1.48 o                         
  -4   6   4         18.26         20.22         0.76 o                         
  -3   6   4        184.96        171.44         2.53 o                         
  -2   6   4        184.01        175.42         2.94 o                         
  -1   6   4          5.13          5.00         0.34 o                         
   0   6   4         44.07         42.60         0.99 o                         
   1   6   4         20.66         19.87         0.84 o                         
   2   6   4         21.41         23.27         1.03 o                         
   3   6   4        164.07        162.37         3.69 o                         
   4   6   4          0.41          1.26         0.63 o                         
   5   6   4          7.82          6.60         0.45 o                         
  -6   7   4          0.36          0.54         0.26 o                         
  -5   7   4        113.17        116.11         1.96 o                         
  -4   7   4         67.42         70.11         1.72 o                         
  -3   7   4         35.85         37.69         1.13 o                         
  -2   7   4         77.60         80.80         1.51 o                         
  -1   7   4        810.01        793.16         7.93 o                         
   0   7   4        181.85        175.66         2.88 o                         
   1   7   4          0.76          0.72         0.34 o                         
   2   7   4          0.05          0.40         0.33 o                         
   3   7   4        122.22        115.63         2.37 o                         
   4   7   4         19.56         17.37         0.82 o                         
   5   7   4         64.73         65.72         1.36 o                         
  -6   8   4          8.20          8.41         0.68 o                         
  -5   8   4          0.35          0.85         0.30 o                         
  -4   8   4          1.62          1.65         0.26 o                         
  -3   8   4        307.02        317.86         4.66 o                         
  -2   8   4          1.14          1.47         0.35 o                         
  -1   8   4        177.85        179.14         3.61 o                         
   0   8   4         85.09         86.21         1.93 o                         
   1   8   4         54.27         56.98         1.29 o                         
   2   8   4         54.13         64.70         1.53 o                         
   3   8   4        105.39        112.51         1.78 o                         
   4   8   4         18.33         19.17         1.06 o                         
  -5   9   4        194.18        186.53         5.09 o                         
  -4   9   4        167.16        167.95         3.59 o                         
  -3   9   4         51.58         56.00         1.82 o                         
  -2   9   4        100.36         94.94         2.08 o                         
  -1   9   4         44.11         42.60         1.62 o                         
   0   9   4         78.28         78.38         1.88 o                         
   1   9   4         13.03         11.24         0.80 o                         
   2   9   4        123.61        114.51         2.65 o                         
  -2  10   4          2.63          2.79         0.43 o                         
  -1  10   4         67.87         64.07         1.60 o                         
   0  10   4         22.02         22.60         1.12 o                         
  -2 -10   5         43.46         41.77         4.06 o                         
  -1 -10   5         11.63         13.32         0.55 o                         
   0 -10   5         83.86         90.51         2.52 o                         
   1 -10   5          3.18          4.68         0.70 o                         
   2 -10   5         21.46         21.36         0.84 o                         
   3 -10   5         76.21         70.07         1.52 o                         
  -4  -9   5          0.06          0.40         0.17 o                         
  -3  -9   5          5.79          5.48         0.45 o                         
  -2  -9   5         94.95         94.67         1.77 o                         
  -1  -9   5         34.18         37.82         1.23 o                         
   0  -9   5         89.94         95.83         1.89 o                         
   1  -9   5          0.28         -0.09         0.30 o                         
   2  -9   5        111.77        116.30         2.07 o                         
   3  -9   5        171.01        178.51         3.56 o                         
   4  -9   5         48.59         46.13         1.64 o                         
   5  -9   5         33.86         28.52         1.46 o                         
  -5  -8   5         14.21         12.47         0.52 o                         
  -4  -8   5        230.87        232.20         4.15 o                         
  -3  -8   5        121.26        125.52         2.02 o                         
  -2  -8   5         51.09         49.61         1.38 o                         
  -1  -8   5        192.53        186.75         4.27 o                         
   0  -8   5        478.52        496.16         6.87 o                         
   1  -8   5         13.01         13.56         0.84 o                         
   2  -8   5         20.73         22.46         0.89 o                         
   3  -8   5        290.62        300.82         3.88 o                         
   4  -8   5        339.08        341.83         5.13 o                         
   5  -8   5          9.90          8.41         0.56 o                         
  -6  -7   5        178.03        167.61         4.72 o                         
  -5  -7   5        101.33         97.90         2.29 o                         
  -4  -7   5        223.75        209.29         3.18 o                         
  -3  -7   5        148.48        149.19         2.67 o                         
  -2  -7   5        108.38        117.98         2.54 o                         
  -1  -7   5          1.57          0.84         0.35 o                         
   0  -7   5          2.11          2.65         0.35 o                         
   1  -7   5        244.30        246.49         3.34 o                         
   2  -7   5         39.42         41.85         0.97 o                         
   3  -7   5        215.72        224.19         2.92 o                         
   4  -7   5        173.23        175.91         3.38 o                         
   5  -7   5         63.58         63.10         1.44 o                         
   6  -7   5         50.84         47.65         1.40 o                         
  -6  -6   5         37.39         31.32         1.23 o                         
  -5  -6   5          0.13          0.02         0.25 o                         
  -4  -6   5         40.72         40.96         1.25 o                         
  -3  -6   5        294.38        294.61         4.05 o                         
  -2  -6   5        155.75        155.53         2.84 o                         
  -1  -6   5        366.17        375.79         4.41 o                         
   0  -6   5       1702.43       1682.27        12.31 o                         
   1  -6   5         52.05         47.86         1.02 o                         
   2  -6   5          0.29          0.65         0.26 o                         
   3  -6   5          7.22          6.86         0.44 o                         
   4  -6   5        134.93        135.14         2.12 o                         
   5  -6   5          5.46          5.81         0.47 o                         
   6  -6   5          2.59          3.14         0.40 o                         
   7  -6   5          7.11          7.27         0.68 o                         
  -7  -5   5         37.75         34.67         1.14 o                         
  -6  -5   5         25.97         26.17         1.09 o                         
  -5  -5   5         33.40         35.03         1.12 o                         
  -4  -5   5         17.40         16.65         0.99 o                         
  -3  -5   5          0.11          0.31         0.28 o                         
  -2  -5   5          1.49          1.43         0.32 o                         
  -1  -5   5        700.43        685.14         6.10 o                         
   0  -5   5         64.39         61.24         1.15 o                         
   1  -5   5          0.23          0.22         0.27 o                         
   2  -5   5         85.40         85.91         1.30 o                         
   3  -5   5         25.35         27.65         0.76 o                         
   4  -5   5        256.10        256.98         3.46 o                         
   5  -5   5          5.61          5.41         0.43 o                         
   6  -5   5         13.77         11.97         0.75 o                         
   7  -5   5         49.66         49.91         1.41 o                         
  -7  -4   5          6.64          5.63         0.37 o                         
  -6  -4   5        302.07        296.15         5.33 o                         
  -5  -4   5         10.42         12.89         0.67 o                         
  -4  -4   5         74.60         81.36         1.53 o                         
  -3  -4   5         80.16         74.37         1.37 o                         
  -2  -4   5         53.81         56.23         1.15 o                         
  -1  -4   5         21.61         24.21         0.84 o                         
   0  -4   5        550.03        539.77         5.43 o                         
   1  -4   5        543.07        541.69         4.53 o                         
   2  -4   5        446.66        447.55         4.40 o                         
   3  -4   5          6.77          7.15         0.60 o                         
   4  -4   5        751.56        745.78         8.25 o                         
   5  -4   5         44.64         46.12         1.41 o                         
   6  -4   5        112.21        120.23         2.59 o                         
   7  -4   5         32.85         35.71         1.25 o                         
  -8  -3   5        148.13        145.71         4.20 o                         
  -7  -3   5         77.62         74.77         1.45 o                         
  -6  -3   5        258.38        253.81         3.67 o                         
  -5  -3   5        129.20        121.42         1.99 o                         
  -4  -3   5        155.76        160.39         2.44 o                         
  -3  -3   5        102.77        104.10         1.49 o                         
  -2  -3   5         17.96         24.06         0.61 o                         
  -1  -3   5        811.47        815.54        16.05 o                         
   0  -3   5          2.83          0.52         0.30 o                         
   1  -3   5        217.84        210.90         3.09 o                         
   2  -3   5        270.06        252.34         2.61 o                         
   3  -3   5        340.70        358.20         4.12 o                         
   4  -3   5         62.02         66.84         1.49 o                         
   5  -3   5         11.50         11.11         0.66 o                         
   6  -3   5        137.87        133.85         4.70 o                         
   7  -3   5         40.14         39.34         1.11 o                         
  -8  -2   5         28.95         28.76         1.09 o                         
  -7  -2   5         10.60         10.70         0.48 o                         
  -6  -2   5         86.17         86.80         1.58 o                         
  -5  -2   5         20.35         23.70         0.77 o                         
  -4  -2   5         79.40         71.47         1.24 o                         
  -3  -2   5          5.14          2.67         0.22 o                         
  -2  -2   5         84.93         79.95         1.96 o                         
  -1  -2   5       1099.76       1165.06        20.47 o                         
   0  -2   5         41.36         56.10         2.16 o                         
   1  -2   5         83.74        118.70         4.94 o                         
   2  -2   5         55.46         67.08         1.64 o                         
   3  -2   5         11.77         12.89         0.57 o                         
   4  -2   5          0.72          0.83         0.27 o                         
   5  -2   5         15.88         15.77         0.65 o                         
   6  -2   5        672.29        695.42         8.52 o                         
   7  -2   5        397.67        409.89         6.54 o                         
  -8  -1   5        199.06        205.87         3.47 o                         
  -7  -1   5         17.35         18.47         0.60 o                         
  -6  -1   5        196.24        190.37         2.40 o                         
  -5  -1   5        101.57         97.16         1.54 o                         
  -4  -1   5        438.75        453.68         4.17 o                         
  -3  -1   5        308.26        323.22         3.26 o                         
  -2  -1   5        317.66        347.25         5.85 o                         
  -1  -1   5        766.51        805.71        14.21 o                         
   0  -1   5       1356.20       1411.14        20.60 o                         
   1  -1   5          5.78          2.52         0.74 o                         
   2  -1   5          2.57          3.00         0.44 o                         
   3  -1   5       1380.14       1345.11        12.10 o                         
   4  -1   5        141.75        129.88         2.27 o                         
   5  -1   5         62.31         63.45         1.48 o                         
   6  -1   5         95.49         92.80         1.67 o                         
   7  -1   5         30.01         32.00         1.19 o                         
  -8   0   5          1.71          0.36         0.22 o                         
  -7   0   5        123.02        131.95         1.90 o                         
  -6   0   5         98.34        104.62         1.83 o                         
  -5   0   5         18.42         23.31         0.62 o                         
  -4   0   5        275.69        271.63         2.42 o                         
  -3   0   5          1.45          6.25         0.30 o                         
  -2   0   5        867.26        882.33        15.82 o                         
  -1   0   5          4.88          9.09         0.68 o                         
   0   0   5        143.82        149.88         2.73 o                         
   1   0   5        670.83        643.15        11.36 o                         
   2   0   5         83.29         71.78         1.46 o                         
   3   0   5        149.11        151.99         2.18 o                         
   4   0   5         65.93         68.12         1.40 o                         
   5   0   5         88.72         95.68         1.84 o                         
   6   0   5         97.17         94.24         1.80 o                         
   7   0   5        103.22        106.35         2.36 o                         
  -8   1   5         36.36         37.02         4.32 o                         
  -7   1   5         89.98         86.05         1.43 o                         
  -6   1   5          0.66          1.01         0.23 o                         
  -5   1   5        665.72        684.93         6.38 o                         
  -4   1   5        517.31        559.11         5.16 o                         
  -3   1   5         68.00         67.04         1.02 o                         
  -2   1   5          7.73         10.86         1.68 o                         
  -1   1   5         91.40         98.18         4.84 o                         
   0   1   5        702.64        701.51        11.65 o                         
   1   1   5          4.05          3.90         0.60 o                         
   2   1   5        124.88        118.34         2.34 o                         
   3   1   5        338.04        308.06         4.62 o                         
   4   1   5        140.26        136.02         2.15 o                         
   5   1   5         28.57         27.95         0.95 o                         
   6   1   5         64.22         64.00         1.55 o                         
   7   1   5        154.91        161.49         4.40 o                         
  -8   2   5          4.30          4.16         0.45 o                         
  -7   2   5        310.21        312.89         4.14 o                         
  -6   2   5         14.88         15.86         0.59 o                         
  -5   2   5         28.60         28.93         0.61 o                         
  -4   2   5        477.50        498.22         3.60 o                         
  -3   2   5        490.34        482.81         3.64 o                         
  -2   2   5         30.73         23.10         0.63 o                         
  -1   2   5         17.60         15.60         1.09 o                         
   0   2   5         35.32         29.57         2.45 o                         
   1   2   5        233.91        245.36         2.57 o                         
   2   2   5        202.20        193.22         2.62 o                         
   3   2   5         49.77         55.98         1.47 o                         
   4   2   5         58.88         55.35         1.29 o                         
   5   2   5         66.12         68.79         1.39 o                         
   6   2   5        152.27        146.85         2.43 o                         
   7   2   5         23.44         23.50         0.97 o                         
  -8   3   5         41.25         38.99         1.28 o                         
  -7   3   5          4.58          4.96         0.43 o                         
  -6   3   5         84.11         82.25         1.53 o                         
  -5   3   5         90.24         89.49         1.27 o                         
  -4   3   5         69.56         68.94         1.02 o                         
  -3   3   5         74.76         69.92         1.08 o                         
  -2   3   5          2.14          2.45         0.21 o                         
  -1   3   5         22.13         32.76         0.65 o                         
   0   3   5        261.97        247.74         3.33 o                         
   1   3   5        566.66        565.62         5.35 o                         
   2   3   5         31.95         39.34         1.01 o                         
   3   3   5        120.52        106.59         2.20 o                         
   4   3   5          6.41          7.44         0.58 o                         
   5   3   5         65.53         58.66         1.50 o                         
   6   3   5        178.56        172.70         3.52 o                         
  -8   4   5        101.78        100.04         3.18 o                         
  -7   4   5         26.98         28.10         0.89 o                         
  -6   4   5         44.86         48.35         1.12 o                         
  -5   4   5        173.35        192.46         2.56 o                         
  -4   4   5         70.17         85.48         1.29 o                         
  -3   4   5       1272.88       1279.76         9.70 o                         
  -2   4   5        309.55        323.21         2.96 o                         
  -1   4   5         23.23         17.47         0.50 o                         
   0   4   5         56.94         57.97         1.05 o                         
   1   4   5         52.53         57.47         1.16 o                         
   2   4   5        475.12        453.15         5.01 o                         
   3   4   5        339.64        305.64         4.43 o                         
   4   4   5         39.73         42.02         1.46 o                         
   5   4   5        156.58        160.06         2.42 o                         
   6   4   5        183.37        176.13         5.30 o                         
  -7   5   5         40.76         45.31         1.51 o                         
  -6   5   5         12.33         14.89         0.70 o                         
  -5   5   5         10.33         10.64         0.53 o                         
  -4   5   5         16.27         17.77         0.65 o                         
  -3   5   5        129.48        134.09         1.95 o                         
  -2   5   5         34.45         38.36         1.01 o                         
  -1   5   5        146.00        135.30         1.93 o                         
   0   5   5        164.85        156.15         2.31 o                         
   1   5   5        331.05        326.62         3.93 o                         
   2   5   5          7.25          7.18         0.44 o                         
   3   5   5        186.47        174.15         3.01 o                         
   4   5   5        139.24        134.26         2.42 o                         
   5   5   5         23.28         23.97         0.65 o                         
  -7   6   5        124.40        115.61         2.51 o                         
  -6   6   5         80.02         83.31         1.94 o                         
  -5   6   5         24.28         28.22         0.84 o                         
  -4   6   5         43.94         50.18         1.26 o                         
  -3   6   5        355.41        336.07         5.70 o                         
  -2   6   5        108.35        111.97         1.85 o                         
  -1   6   5         11.78         13.44         0.60 o                         
   0   6   5         62.36         58.08         1.13 o                         
   1   6   5        188.12        188.33         2.71 o                         
   2   6   5         12.97         13.79         0.78 o                         
   3   6   5        201.66        209.04         3.63 o                         
   4   6   5         23.10         25.20         0.96 o                         
   5   6   5         41.77         40.26         0.76 o                         
  -6   7   5         11.00         12.04         0.68 o                         
  -5   7   5          1.10          0.55         0.33 o                         
  -4   7   5         22.22         27.46         1.15 o                         
  -3   7   5          4.34          5.57         0.58 o                         
  -2   7   5         92.82         90.76         3.38 o                         
  -1   7   5         21.00         20.24         0.78 o                         
   0   7   5          1.28          1.60         0.27 o                         
   1   7   5        121.47        119.80         1.98 o                         
   2   7   5         10.73         11.88         0.62 o                         
   3   7   5          0.27          0.89         0.24 o                         
   4   7   5         44.61         52.48         1.05 o                         
  -5   8   5        338.16        329.25        17.38 o                         
  -4   8   5         79.61         77.82         2.12 o                         
  -3   8   5        276.90        268.17         4.59 o                         
  -2   8   5        134.87        133.81         2.39 o                         
  -1   8   5          8.89          9.24         0.63 o                         
   0   8   5         49.81         52.25         1.58 o                         
   1   8   5         95.10        101.36         1.70 o                         
   2   8   5         18.56         19.75         0.69 o                         
   3   8   5        125.85        123.72         1.88 o                         
  -4   9   5          0.32          0.56         0.29 o                         
  -3   9   5        372.11        375.87        21.14 o                         
  -2   9   5        173.42        165.96         5.84 o                         
  -1   9   5          0.06          0.32         0.21 o                         
   0   9   5         68.38         68.86         2.13 o                         
   1   9   5         47.72         43.74         2.79 o                         
  -1 -10   6          4.98          2.71         0.29 o                         
   0 -10   6          6.61          5.27         0.42 o                         
   1 -10   6         60.92         64.00         1.48 o                         
   2 -10   6          3.90          5.04         0.31 o                         
  -3  -9   6         74.52         80.11         1.77 o                         
  -2  -9   6        200.12        211.77         3.31 o                         
  -1  -9   6          2.58          3.63         0.42 o                         
   0  -9   6         34.81         36.74         1.15 o                         
   1  -9   6         55.47         55.25         2.03 o                         
   2  -9   6         61.44         69.35         1.94 o                         
   3  -9   6          1.26          2.00         0.35 o                         
   4  -9   6         27.67         27.49         1.07 o                         
  -4  -8   6        105.83        102.85         2.22 o                         
  -3  -8   6        159.12        171.62         3.50 o                         
  -2  -8   6        136.06        141.87         2.47 o                         
  -1  -8   6          1.14          1.88         0.46 o                         
   0  -8   6        327.43        331.06         5.33 o                         
   1  -8   6        186.80        196.05         5.38 o                         
   2  -8   6         13.65         12.81         1.21 o                         
   3  -8   6          6.61          6.73         0.57 o                         
   4  -8   6          1.23          1.68         0.30 o                         
   5  -8   6        104.66        101.15         7.85 o                         
  -5  -7   6         25.51         24.90         0.93 o                         
  -4  -7   6         25.31         26.14         0.97 o                         
  -3  -7   6        302.71        310.51         4.91 o                         
  -2  -7   6        312.82        321.92         8.63 o                         
  -1  -7   6          4.08          4.13         0.44 o                         
   0  -7   6         55.57         56.80         1.81 o                         
   1  -7   6        351.02        362.04         5.14 o                         
   2  -7   6        366.61        374.49         4.47 o                         
   3  -7   6        128.17        126.88         2.05 o                         
   4  -7   6         27.14         26.28         1.09 o                         
   5  -7   6         12.05         13.13         0.80 o                         
   6  -7   6          2.24          2.66         0.46 o                         
  -6  -6   6          0.12         -0.14         0.28 o                         
  -5  -6   6          2.74          2.69         0.37 o                         
  -4  -6   6          7.34          5.80         0.53 o                         
  -3  -6   6         11.24         10.35         0.66 o                         
  -2  -6   6          7.05          7.38         0.57 o                         
  -1  -6   6        598.91        635.80         7.88 o                         
   0  -6   6        136.28        133.87         2.35 o                         
   1  -6   6        543.77        547.41         8.45 o                         
   2  -6   6       1466.97       1473.04        14.29 o                         
   3  -6   6         55.85         55.02         1.32 o                         
   4  -6   6         89.00         90.01         1.85 o                         
   5  -6   6        311.59        311.67         4.92 o                         
   6  -6   6         26.97         26.38         0.93 o                         
  -7  -5   6          1.67          1.94         0.37 o                         
  -6  -5   6         30.04         31.55         1.11 o                         
  -5  -5   6        333.42        345.11         7.23 o                         
  -4  -5   6        291.92        308.68         4.96 o                         
  -3  -5   6        386.73        399.84         5.67 o                         
  -2  -5   6       1332.41       1413.76        16.74 o                         
  -1  -5   6        134.88        144.46         2.32 o                         
   0  -5   6          1.53          2.05         0.48 o                         
   1  -5   6        288.73        292.90         3.81 o                         
   2  -5   6        945.34        947.62         9.17 o                         
   3  -5   6          4.63          5.34         0.44 o                         
   4  -5   6         81.17         81.61         1.69 o                         
   5  -5   6          7.46          7.82         0.56 o                         
   6  -5   6         26.04         25.60         1.23 o                         
   7  -5   6         54.27         52.80         1.51 o                         
  -7  -4   6         21.82         21.76         1.01 o                         
  -6  -4   6         70.71         67.54         1.87 o                         
  -5  -4   6         47.99         48.87         1.19 o                         
  -4  -4   6         54.89         55.04         1.35 o                         
  -3  -4   6        516.73        504.48         9.93 o                         
  -2  -4   6          1.80          1.10         0.36 o                         
  -1  -4   6         19.64         19.49         0.73 o                         
   0  -4   6          9.60         11.49         0.55 o                         
   1  -4   6         79.98         82.14         1.51 o                         
   2  -4   6        220.24        228.81         2.73 o                         
   3  -4   6         17.47         19.22         0.78 o                         
   4  -4   6         71.55         69.79         1.42 o                         
   5  -4   6         48.49         53.48         1.48 o                         
   6  -4   6         40.01         39.41         1.15 o                         
   7  -4   6          0.00          0.44         0.28 o                         
  -7  -3   6         92.03         82.63         1.88 o                         
  -6  -3   6        235.28        229.10         3.23 o                         
  -5  -3   6         30.85         28.07         0.84 o                         
  -4  -3   6        197.73        206.05         3.55 o                         
  -3  -3   6         26.69         26.64         1.01 o                         
  -2  -3   6        147.53        151.46         2.47 o                         
  -1  -3   6        502.83        507.73         4.70 o                         
   0  -3   6         42.94         43.56         0.98 o                         
   1  -3   6        202.32        219.73         2.65 o                         
   2  -3   6        630.48        637.09         7.68 o                         
   3  -3   6         83.90         84.94         1.66 o                         
   4  -3   6        233.98        232.08         2.99 o                         
   5  -3   6          7.61          7.18         0.58 o                         
   6  -3   6         92.01         86.82         2.02 o                         
   7  -3   6          1.70          0.89         0.34 o                         
  -8  -2   6         18.87         19.85         1.12 o                         
  -7  -2   6         23.46         24.72         0.82 o                         
  -6  -2   6         89.04         95.94         1.86 o                         
  -5  -2   6          2.02          1.11         0.31 o                         
  -4  -2   6         74.10         77.48         1.79 o                         
  -3  -2   6          8.23          5.95         0.44 o                         
  -2  -2   6         74.58         65.31         1.11 o                         
  -1  -2   6        124.87        140.51         2.03 o                         
   0  -2   6        599.26        649.53         5.93 o                         
   1  -2   6        386.85        400.05         4.59 o                         
   2  -2   6         42.24         43.17         1.00 o                         
   3  -2   6         17.21         15.63         0.65 o                         
   4  -2   6        101.61        105.37         1.86 o                         
   5  -2   6        160.33        174.33         3.03 o                         
   6  -2   6          0.42          1.11         0.35 o                         
   7  -2   6         25.92         22.53         0.71 o                         
  -8  -1   6         37.30         40.61         2.48 o                         
  -7  -1   6          9.53          9.44         0.54 o                         
  -6  -1   6         77.69         76.63         1.63 o                         
  -5  -1   6        274.24        273.21         3.30 o                         
  -4  -1   6       1165.58       1226.22        11.06 o                         
  -3  -1   6         48.99         56.98         1.34 o                         
  -2  -1   6        360.00        396.81         3.80 o                         
  -1  -1   6        182.01        154.63         2.38 o                         
   0  -1   6         48.77         39.82         0.98 o                         
   1  -1   6          4.62          4.73         0.31 o                         
   2  -1   6        120.89        119.01         2.03 o                         
   3  -1   6         38.71         40.39         1.35 o                         
   4  -1   6       1093.18       1076.19        23.45 o                         
   5  -1   6        512.63        531.53         6.00 o                         
   6  -1   6        414.90        433.94         6.36 o                         
   7  -1   6        370.37        377.27         7.31 o                         
  -8   0   6         10.43         12.71         0.68 o                         
  -7   0   6        131.38        142.16         2.53 o                         
  -6   0   6         26.16         28.45         0.94 o                         
  -5   0   6         68.91         67.08         2.54 o                         
  -4   0   6          9.05         10.31         0.66 o                         
  -3   0   6        200.22        207.34         2.30 o                         
  -2   0   6        783.02        825.92         6.72 o                         
  -1   0   6        198.32        206.76         3.08 o                         
   0   0   6        107.35        108.98         2.48 o                         
   1   0   6       1465.37       1414.44        12.11 o                         
   2   0   6          0.63          0.98         0.21 o                         
   3   0   6        382.12        385.30         4.02 o                         
   4   0   6          4.64          4.91         0.55 o                         
   5   0   6         47.33         47.40         1.39 o                         
   6   0   6          0.55          0.93         0.32 o                         
   7   0   6          6.38          5.77         0.51 o                         
  -8   1   6         26.69         25.54         1.00 o                         
  -7   1   6          4.08          3.95         0.41 o                         
  -6   1   6         64.63         63.07         1.32 o                         
  -5   1   6        105.42         98.62         1.52 o                         
  -4   1   6        497.55        517.97         4.72 o                         
  -3   1   6         63.19         67.15         0.99 o                         
  -2   1   6        446.79        479.50         4.22 o                         
  -1   1   6        446.51        476.04         4.06 o                         
   0   1   6        526.76        509.05         6.18 o                         
   1   1   6          0.27          0.60         0.19 o                         
   2   1   6         36.43         37.66         0.85 o                         
   3   1   6        106.99        102.30         2.11 o                         
   4   1   6         68.91         65.04         1.44 o                         
   5   1   6         59.95         63.96         1.42 o                         
   6   1   6          0.80          1.21         0.39 o                         
   7   1   6         54.23         55.68         2.30 o                         
  -8   2   6         33.40         31.16         2.02 o                         
  -7   2   6        188.86        184.03         2.96 o                         
  -6   2   6          6.15          6.44         0.48 o                         
  -5   2   6          6.38          6.65         0.37 o                         
  -4   2   6          1.28          2.19         0.23 o                         
  -3   2   6          5.32          4.00         0.28 o                         
  -2   2   6         53.42         56.42         0.94 o                         
  -1   2   6         57.29         50.81         0.80 o                         
   0   2   6         47.22         45.03         0.75 o                         
   1   2   6         30.41         27.58         0.74 o                         
   2   2   6         36.46         35.81         0.91 o                         
   3   2   6          9.90         11.16         0.59 o                         
   4   2   6        114.87        110.27         2.10 o                         
   5   2   6         49.40         50.96         1.17 o                         
   6   2   6          2.88          1.81         0.38 o                         
  -8   3   6         54.68         52.69         1.34 o                         
  -7   3   6        121.81        126.96         2.22 o                         
  -6   3   6         28.49         29.03         0.93 o                         
  -5   3   6        167.73        176.83         2.25 o                         
  -4   3   6         35.35         34.73         0.78 o                         
  -3   3   6        286.86        291.38         2.88 o                         
  -2   3   6          3.74          6.44         0.40 o                         
  -1   3   6        135.74        138.64         1.71 o                         
   0   3   6        888.81        870.05         6.62 o                         
   1   3   6        696.17        682.24         6.04 o                         
   2   3   6        254.38        248.47         3.24 o                         
   3   3   6        183.11        190.67         2.70 o                         
   4   3   6        705.34        676.54         7.56 o                         
   5   3   6        170.76        156.13         2.13 o                         
   6   3   6          0.01          0.16         0.29 o                         
  -7   4   6        101.02         97.03         1.99 o                         
  -6   4   6         55.11         52.02         1.22 o                         
  -5   4   6         18.97         18.43         0.68 o                         
  -4   4   6          6.04          8.05         0.39 o                         
  -3   4   6         32.41         25.37         0.93 o                         
  -2   4   6         60.74         55.68         0.98 o                         
  -1   4   6        195.70        199.84         2.14 o                         
   0   4   6        351.27        319.53         3.15 o                         
   1   4   6        346.81        327.98         3.47 o                         
   2   4   6          0.66          2.09         0.29 o                         
   3   4   6         60.47         53.93         1.26 o                         
   4   4   6        113.15        104.88         1.89 o                         
   5   4   6          2.00          2.87         0.30 o                         
   6   4   6          6.96          5.03         0.57 o                         
  -7   5   6        330.05        339.69         8.82 o                         
  -6   5   6        166.19        173.96         2.78 o                         
  -5   5   6        394.34        404.31         4.65 o                         
  -4   5   6        105.88        127.75         2.02 o                         
  -3   5   6         24.07         28.84         0.82 o                         
  -2   5   6         25.48         27.18         0.77 o                         
  -1   5   6          0.56          1.68         0.25 o                         
   0   5   6        148.08        137.70         1.89 o                         
   1   5   6        690.82        651.61         6.91 o                         
   2   5   6          8.06         11.54         0.54 o                         
   3   5   6         55.42         52.36         1.26 o                         
   4   5   6        180.10        183.02         2.71 o                         
   5   5   6        164.51        150.77         2.28 o                         
  -6   6   6         27.73         30.34         1.19 o                         
  -5   6   6         81.91         74.54         1.83 o                         
  -4   6   6         37.74         37.96         1.17 o                         
  -3   6   6         75.76         71.94         1.55 o                         
  -2   6   6          3.55          3.14         0.30 o                         
  -1   6   6         37.17         35.79         1.03 o                         
   0   6   6         26.90         26.33         0.86 o                         
   1   6   6        154.18        153.23         2.38 o                         
   2   6   6         36.34         41.63         1.18 o                         
   3   6   6          0.38          1.21         0.22 o                         
   4   6   6         12.78         10.53         0.46 o                         
  -6   7   6         48.06         44.22         1.69 o                         
  -5   7   6          0.75          0.89         0.33 o                         
  -4   7   6         19.52         23.22         0.96 o                         
  -3   7   6        101.90        112.75         2.59 o                         
  -2   7   6        198.94        206.91         3.38 o                         
  -1   7   6         10.98         11.03         0.55 o                         
   0   7   6         10.36          9.94         0.53 o                         
   1   7   6        339.28        339.24         4.36 o                         
   2   7   6         58.79         56.67         1.21 o                         
   3   7   6          0.17          1.02         0.19 o                         
  -5   8   6        153.27        149.33         4.22 o                         
  -4   8   6         45.01         41.95         1.10 o                         
  -3   8   6          2.00          1.97         0.29 o                         
  -2   8   6         77.64         80.71         2.27 o                         
  -1   8   6         96.72         92.81         2.64 o                         
   0   8   6         53.24         51.07         1.65 o                         
   1   8   6          0.43          0.40         0.24 o                         
   2   8   6         82.63         92.41         1.74 o                         
  -2   9   6         51.66         51.56         1.97 o                         
   0 -10   7        357.45        369.29         9.32 o                         
  -3  -9   7        115.63        102.24         3.30 o                         
  -2  -9   7         53.33         50.46         1.22 o                         
  -1  -9   7         11.71         13.15         0.63 o                         
   0  -9   7         31.90         32.87         0.98 o                         
   1  -9   7          4.80          5.41         0.46 o                         
   2  -9   7          1.17          0.97         0.21 o                         
   3  -9   7         32.20         33.77         1.00 o                         
  -4  -8   7         64.86         69.07         1.33 o                         
  -3  -8   7          0.38          0.55         0.27 o                         
  -2  -8   7         61.81         64.12         1.72 o                         
  -1  -8   7         65.21         68.03         2.09 o                         
   0  -8   7        136.21        148.05         3.04 o                         
   1  -8   7         16.56         17.41         1.05 o                         
   2  -8   7         56.70         57.66         1.94 o                         
   3  -8   7          3.47          5.15         0.70 o                         
   4  -8   7          0.55          0.47         0.21 o                         
  -5  -7   7         75.22         73.13         1.77 o                         
  -4  -7   7          8.17          8.26         0.55 o                         
  -3  -7   7          2.40          2.14         0.44 o                         
  -2  -7   7        115.58        121.69         3.01 o                         
  -1  -7   7        117.41        123.94         2.44 o                         
   0  -7   7        100.02        105.50         2.53 o                         
   1  -7   7          1.09          0.81         0.43 o                         
   2  -7   7         25.64         25.55         1.02 o                         
   3  -7   7        125.03        128.45         1.96 o                         
   4  -7   7         30.48         32.51         0.91 o                         
   5  -7   7          0.08         -0.06         0.17 o                         
  -6  -6   7         59.15         53.63         1.45 o                         
  -5  -6   7          1.40          1.10         0.29 o                         
  -4  -6   7         19.66         20.57         0.92 o                         
  -3  -6   7        123.59        125.46         3.79 o                         
  -2  -6   7        145.59        147.19         2.75 o                         
  -1  -6   7        278.34        291.61         4.53 o                         
   0  -6   7        591.37        604.53         6.19 o                         
   1  -6   7          8.77          8.32         0.59 o                         
   2  -6   7        134.75        132.94         2.44 o                         
   3  -6   7          0.02         -0.17         0.36 o                         
   4  -6   7          0.60          0.95         0.29 o                         
   5  -6   7         42.83         45.18         1.02 o                         
   6  -6   7        140.55        140.41         4.45 o                         
  -6  -5   7         25.96         24.78         0.87 o                         
  -5  -5   7         77.37         75.81         1.72 o                         
  -4  -5   7         46.06         43.84         1.60 o                         
  -3  -5   7        286.66        296.60         4.91 o                         
  -2  -5   7        229.65        247.02         4.27 o                         
  -1  -5   7        559.54        568.70         6.86 o                         
   0  -5   7        699.51        700.58         7.37 o                         
   1  -5   7          0.03          0.42         0.33 o                         
   2  -5   7        548.07        556.14         5.60 o                         
   3  -5   7        451.02        444.51         4.72 o                         
   4  -5   7         51.71         51.55         1.34 o                         
   5  -5   7        127.62        128.15         2.07 o                         
   6  -5   7          0.69          0.83         0.29 o                         
  -7  -4   7        143.08        128.94         6.05 o                         
  -6  -4   7        443.71        438.64         9.91 o                         
  -5  -4   7        133.60        138.79         3.09 o                         
  -4  -4   7        367.54        378.31         6.08 o                         
  -3  -4   7        108.61        106.65         2.07 o                         
  -2  -4   7         24.56         25.09         1.16 o                         
  -1  -4   7        184.68        199.10         2.63 o                         
   0  -4   7        228.55        235.87         2.67 o                         
   1  -4   7         11.12          9.06         0.46 o                         
   2  -4   7         35.53         29.96         0.94 o                         
   3  -4   7          1.82          2.33         0.32 o                         
   4  -4   7         22.64         21.63         0.77 o                         
   5  -4   7         39.79         44.59         1.24 o                         
   6  -4   7        215.69        210.74         4.93 o                         
  -7  -3   7         24.03         21.70         1.11 o                         
  -6  -3   7          8.06          8.85         0.63 o                         
  -5  -3   7        297.43        292.09         4.54 o                         
  -4  -3   7         84.96         86.34         1.97 o                         
  -3  -3   7         34.78         36.21         1.02 o                         
  -2  -3   7        283.28        298.37         3.46 o                         
  -1  -3   7        170.55        161.32         2.05 o                         
   0  -3   7         29.84         33.00         0.83 o                         
   1  -3   7         32.87         33.76         0.94 o                         
   2  -3   7         38.27         44.00         1.61 o                         
   3  -3   7         61.19         68.74         1.57 o                         
   4  -3   7         66.11         56.97         1.37 o                         
   5  -3   7         16.20         15.20         0.74 o                         
   6  -3   7          2.12          0.95         0.28 o                         
  -7  -2   7          0.49          0.46         0.29 o                         
  -6  -2   7        224.18        237.64         3.96 o                         
  -5  -2   7          3.46          2.87         0.31 o                         
  -4  -2   7         42.77         45.34         1.22 o                         
  -3  -2   7        282.08        284.17         3.31 o                         
  -2  -2   7        240.49        244.47         2.57 o                         
  -1  -2   7         23.68         22.43         0.60 o                         
   0  -2   7         53.98         55.33         0.96 o                         
   1  -2   7        180.20        166.68         3.02 o                         
   2  -2   7        267.22        245.27         3.81 o                         
   3  -2   7         15.85         16.78         0.74 o                         
   4  -2   7         76.83         78.01         1.82 o                         
   5  -2   7          0.56          0.63         0.28 o                         
   6  -2   7        373.11        371.25         6.11 o                         
  -7  -1   7         35.73         31.73         1.05 o                         
  -6  -1   7          4.29          5.05         0.40 o                         
  -5  -1   7         70.26         67.34         1.40 o                         
  -4  -1   7        471.88        487.75         5.99 o                         
  -3  -1   7        341.25        357.01         3.84 o                         
  -2  -1   7         95.27         98.05         1.65 o                         
  -1  -1   7       1317.45       1365.56        10.36 o                         
   0  -1   7        250.56        281.68         2.74 o                         
   1  -1   7         22.41         23.16         0.70 o                         
   2  -1   7         83.26         82.64         1.47 o                         
   3  -1   7        703.01        714.19         9.01 o                         
   4  -1   7         43.85         50.62         1.31 o                         
   5  -1   7        144.45        143.04         2.57 o                         
   6  -1   7          3.74          4.34         0.60 o                         
  -7   0   7        209.01        218.10         3.82 o                         
  -6   0   7        238.95        242.91         3.14 o                         
  -5   0   7        125.77        135.06         2.24 o                         
  -4   0   7        642.75        656.18         7.49 o                         
  -3   0   7         76.64         69.19         1.15 o                         
  -2   0   7         25.10         21.15         0.58 o                         
  -1   0   7         40.57         42.78         0.92 o                         
   0   0   7        432.33        424.62         3.96 o                         
   1   0   7         17.07         17.09         0.62 o                         
   2   0   7        445.60        441.99         4.98 o                         
   3   0   7        486.39        492.86         6.42 o                         
   4   0   7         47.45         53.54         1.65 o                         
   5   0   7        101.83        112.15         2.19 o                         
   6   0   7         44.85         43.13         1.43 o                         
  -7   1   7        113.54        106.91         2.26 o                         
  -6   1   7         97.12         99.79         3.94 o                         
  -5   1   7         11.67         14.83         0.59 o                         
  -4   1   7        165.60        175.06         2.22 o                         
  -3   1   7        286.54        282.00         2.80 o                         
  -2   1   7          0.71          1.06         0.21 o                         
  -1   1   7        734.02        752.37         6.40 o                         
   0   1   7         84.84         89.51         1.26 o                         
   1   1   7          9.54         10.65         0.47 o                         
   2   1   7        326.58        329.47         3.90 o                         
   3   1   7        119.47        116.33         2.00 o                         
   4   1   7          8.14          6.88         0.52 o                         
   5   1   7          1.02          1.60         0.39 o                         
   6   1   7          3.13          3.34         0.48 o                         
  -7   2   7         38.80         40.84         1.32 o                         
  -6   2   7         59.12         58.80         1.32 o                         
  -5   2   7         78.12         78.32         1.41 o                         
  -4   2   7         66.70         61.11         1.01 o                         
  -3   2   7         44.90         37.40         0.82 o                         
  -2   2   7        362.10        372.39         3.81 o                         
  -1   2   7         93.73         94.94         1.38 o                         
   0   2   7         10.33         10.75         0.42 o                         
   1   2   7         68.04         71.51         1.22 o                         
   2   2   7        141.43        140.08         2.24 o                         
   3   2   7        187.94        195.51         2.91 o                         
   4   2   7        184.27        190.53         3.44 o                         
   5   2   7         12.37         14.80         0.64 o                         
   6   2   7         70.38         73.85         2.03 o                         
  -7   3   7         99.35         96.21         1.93 o                         
  -6   3   7        210.53        216.37         3.41 o                         
  -5   3   7          2.63          2.75         0.31 o                         
  -4   3   7         10.12         13.45         0.52 o                         
  -3   3   7        208.35        218.75         2.40 o                         
  -2   3   7         10.67         13.50         0.52 o                         
  -1   3   7         15.63         16.08         0.47 o                         
   0   3   7        186.62        184.95         2.50 o                         
   1   3   7        121.99        114.73         1.79 o                         
   2   3   7         73.17         76.87         1.63 o                         
   3   3   7        239.17        231.80         2.99 o                         
   4   3   7         38.30         40.92         1.18 o                         
   5   3   7          6.31          8.35         0.39 o                         
  -7   4   7        207.11        197.59         3.79 o                         
  -6   4   7         66.50         70.80         1.77 o                         
  -5   4   7        216.62        216.46         4.32 o                         
  -4   4   7         26.38         27.49         0.73 o                         
  -3   4   7         90.52         90.08         1.53 o                         
  -2   4   7        252.43        256.79         2.68 o                         
  -1   4   7        398.91        391.17         3.47 o                         
   0   4   7          9.18         10.44         0.57 o                         
   1   4   7        123.13        136.43         1.98 o                         
   2   4   7        542.23        524.23         5.41 o                         
   3   4   7        198.97        188.28         4.84 o                         
   4   4   7          0.15          0.84         0.26 o                         
   5   4   7        128.86        120.76         4.00 o                         
  -6   5   7         15.99         20.60         1.01 o                         
  -5   5   7          6.16          5.20         0.50 o                         
  -4   5   7          0.75          0.53         0.25 o                         
  -3   5   7         58.58         68.62         1.57 o                         
  -2   5   7         55.59         46.87         1.12 o                         
  -1   5   7         31.34         26.86         0.82 o                         
   0   5   7        148.92        136.39         2.07 o                         
   1   5   7         21.22         16.06         0.66 o                         
   2   5   7         17.77         13.36         0.59 o                         
   3   5   7         10.10         10.73         0.52 o                         
   4   5   7          1.83          2.59         0.28 o                         
  -6   6   7         81.12         92.16         2.97 o                         
  -5   6   7         93.10         95.42         4.33 o                         
  -4   6   7        243.27        240.04         3.63 o                         
  -3   6   7         22.39         19.33         0.71 o                         
  -2   6   7         57.72         62.78         1.61 o                         
  -1   6   7        588.24        577.05         7.73 o                         
   0   6   7         39.77         42.36         1.13 o                         
   1   6   7          8.78          8.23         0.50 o                         
   2   6   7         90.48        101.41         1.79 o                         
   3   6   7        427.79        432.12         6.48 o                         
  -5   7   7         13.33         12.23         0.85 o                         
  -4   7   7          5.70          6.05         0.43 o                         
  -3   7   7         74.04         73.61         2.45 o                         
  -2   7   7        106.60        113.04         2.99 o                         
  -1   7   7         25.01         21.70         1.22 o                         
   0   7   7         25.45         25.19         0.83 o                         
   1   7   7         22.76         25.22         0.83 o                         
   2   7   7         37.08         39.50         0.95 o                         
  -3   8   7          0.07          0.22         0.28 o                         
  -2   8   7         34.07         37.00         1.79 o                         
  -1   8   7        265.37        249.17         6.85 o                         
   0   8   7         84.12         82.27         2.71 o                         
  -2  -9   8        476.68        471.00        12.72 o                         
  -1  -9   8         22.42         23.42         0.81 o                         
   0  -9   8          0.16          0.26         0.17 o                         
   1  -9   8         19.42         20.58         0.74 o                         
   2  -9   8         32.65         31.79         1.13 o                         
  -3  -8   8          2.74          2.01         0.24 o                         
  -2  -8   8         60.15         57.78         1.69 o                         
  -1  -8   8          0.89          0.98         0.30 o                         
   0  -8   8          1.00          0.95         0.35 o                         
   1  -8   8         26.74         25.96         0.96 o                         
   2  -8   8        158.92        161.45         3.25 o                         
   3  -8   8         29.07         26.56         1.05 o                         
  -4  -7   8         47.35         43.94         1.02 o                         
  -3  -7   8         20.22         19.26         0.79 o                         
  -2  -7   8        127.89        130.00         2.86 o                         
  -1  -7   8         59.69         64.42         1.62 o                         
   0  -7   8        199.57        206.92         3.52 o                         
   1  -7   8         29.38         29.28         0.95 o                         
   2  -7   8         50.01         48.54         1.20 o                         
   3  -7   8        263.33        267.33         3.54 o                         
   4  -7   8        167.33        157.85         2.50 o                         
  -5  -6   8        107.62         99.85         2.72 o                         
  -4  -6   8          2.30          1.88         0.38 o                         
  -3  -6   8        113.39        116.86         2.74 o                         
  -2  -6   8         49.58         48.32         1.31 o                         
  -1  -6   8          0.05          0.42         0.30 o                         
   0  -6   8         83.06         87.05         2.05 o                         
   1  -6   8         55.53         53.90         1.32 o                         
   2  -6   8         76.18         79.02         1.45 o                         
   3  -6   8          0.50          0.68         0.26 o                         
   4  -6   8          0.77          0.28         0.20 o                         
   5  -6   8        231.12        221.10         6.37 o                         
  -6  -5   8         72.41         64.66         1.69 o                         
  -5  -5   8        513.33        503.35        12.58 o                         
  -4  -5   8        145.04        149.84         3.15 o                         
  -3  -5   8        139.90        140.08         2.47 o                         
  -2  -5   8        286.37        290.65         4.30 o                         
  -1  -5   8          4.57          6.09         0.48 o                         
   0  -5   8         25.86         24.43         0.89 o                         
   1  -5   8         62.50         54.58         1.39 o                         
   2  -5   8         85.52         94.07         1.81 o                         
   3  -5   8         29.90         37.99         1.02 o                         
   4  -5   8        233.20        221.70         3.00 o                         
   5  -5   8         10.59          8.41         0.45 o                         
  -6  -4   8         96.55         81.45         2.20 o                         
  -5  -4   8        176.67        172.91         3.93 o                         
  -4  -4   8        496.81        490.55         6.82 o                         
  -3  -4   8        179.08        185.74         3.78 o                         
  -2  -4   8        120.80        120.29         2.50 o                         
  -1  -4   8        113.94        105.66         1.66 o                         
   0  -4   8          7.21          7.31         0.54 o                         
   1  -4   8         62.70         50.84         1.22 o                         
   2  -4   8          1.21          1.52         0.37 o                         
   3  -4   8         63.69         56.85         1.24 o                         
   4  -4   8          0.10          0.52         0.26 o                         
   5  -4   8         15.72         18.22         0.71 o                         
   6  -4   8         26.83         24.70         1.00 o                         
  -7  -3   8         13.44         11.21         0.55 o                         
  -6  -3   8        153.39        143.92         3.45 o                         
  -5  -3   8        179.43        168.13         3.72 o                         
  -4  -3   8        160.31        165.02         2.95 o                         
  -3  -3   8         47.23         49.72         1.35 o                         
  -2  -3   8          5.83          5.71         0.41 o                         
  -1  -3   8        165.92        178.54         2.43 o                         
   0  -3   8        214.73        201.12         2.98 o                         
   1  -3   8        225.73        224.36         4.66 o                         
   2  -3   8          3.09          2.49         0.52 o                         
   3  -3   8         75.92         81.25         1.58 o                         
   4  -3   8        475.92        472.03         5.15 o                         
   5  -3   8         55.40         54.78         1.46 o                         
   6  -3   8          9.72          7.45         0.40 o                         
  -7  -2   8         87.51         88.11         2.12 o                         
  -6  -2   8         58.67         61.15         1.62 o                         
  -5  -2   8          0.34          0.21         0.25 o                         
  -4  -2   8          8.35          8.65         0.53 o                         
  -3  -2   8        332.22        331.33         3.51 o                         
  -2  -2   8         20.21         22.30         0.67 o                         
  -1  -2   8         37.17         41.89         0.92 o                         
   0  -2   8         23.64         20.28         0.63 o                         
   1  -2   8        125.72        129.67         2.17 o                         
   2  -2   8          0.58          1.29         0.30 o                         
   3  -2   8          5.43          6.33         0.63 o                         
   4  -2   8         75.60         76.41         1.77 o                         
   5  -2   8        130.15        123.11         2.37 o                         
   6  -2   8          0.31          0.47         0.29 o                         
  -7  -1   8         39.15         31.86         1.14 o                         
  -6  -1   8         23.90         23.42         0.83 o                         
  -5  -1   8         84.01         80.06         1.69 o                         
  -4  -1   8        369.44        374.12         4.83 o                         
  -3  -1   8        103.59         98.60         1.95 o                         
  -2  -1   8         48.83         48.69         0.99 o                         
  -1  -1   8        552.36        569.63         5.41 o                         
   0  -1   8        460.04        474.30         4.39 o                         
   1  -1   8        116.40        117.51         2.00 o                         
   2  -1   8         34.97         35.23         1.02 o                         
   3  -1   8         26.26         25.43         0.86 o                         
   4  -1   8        276.48        275.12         4.61 o                         
   5  -1   8        281.80        295.75         7.19 o                         
   6  -1   8         13.74         11.80         0.59 o                         
  -7   0   8         10.97         11.19         0.53 o                         
  -6   0   8         43.90         46.05         1.23 o                         
  -5   0   8         40.79         40.49         1.16 o                         
  -4   0   8         33.53         33.87         0.91 o                         
  -3   0   8        405.33        417.72         5.54 o                         
  -2   0   8         78.37         79.33         1.23 o                         
  -1   0   8          1.90          1.50         0.22 o                         
   0   0   8         58.88         59.36         1.11 o                         
   1   0   8       1012.76       1013.50         8.88 o                         
   2   0   8        196.92        201.47         3.04 o                         
   3   0   8        172.07        170.97         2.61 o                         
   4   0   8         12.52         11.18         0.68 o                         
   5   0   8         10.33          9.46         0.59 o                         
   6   0   8         14.75         16.61         0.91 o                         
  -7   1   8          3.92          5.43         0.47 o                         
  -6   1   8         18.62         17.19         0.72 o                         
  -5   1   8         50.67         51.05         1.08 o                         
  -4   1   8          0.85          0.86         0.27 o                         
  -3   1   8          4.89          4.10         0.33 o                         
  -2   1   8        415.86        432.09         4.87 o                         
  -1   1   8        340.00        349.45         3.57 o                         
   0   1   8        613.41        626.12         5.59 o                         
   1   1   8       1417.25       1427.94        13.05 o                         
   2   1   8        320.11        314.14         3.97 o                         
   3   1   8         53.71         54.85         1.42 o                         
   4   1   8        209.72        209.61         2.97 o                         
   5   1   8        278.45        284.77         3.80 o                         
   6   1   8          0.17          0.34         0.26 o                         
  -7   2   8         37.49         37.56         1.23 o                         
  -6   2   8         94.09         92.80         2.17 o                         
  -5   2   8        441.98        446.21         5.19 o                         
  -4   2   8          3.07          3.45         0.32 o                         
  -3   2   8        343.92        349.63         3.68 o                         
  -2   2   8        123.23        114.21         1.95 o                         
  -1   2   8         16.71         14.48         0.55 o                         
   0   2   8          2.44          3.02         0.27 o                         
   1   2   8        689.64        694.66         6.83 o                         
   2   2   8        132.73        138.03         2.25 o                         
   3   2   8          1.72          2.96         0.39 o                         
   4   2   8          8.16          8.58         0.47 o                         
   5   2   8         56.83         59.16         1.30 o                         
  -7   3   8        140.88        126.62         3.72 o                         
  -6   3   8         32.64         37.21         1.83 o                         
  -5   3   8          0.08         -0.08         0.28 o                         
  -4   3   8        148.44        161.20         2.28 o                         
  -3   3   8        164.58        178.83         2.08 o                         
  -2   3   8         51.15         48.45         0.95 o                         
  -1   3   8         30.48         33.83         0.83 o                         
   0   3   8         21.54         21.19         0.66 o                         
   1   3   8        174.26        173.59         2.30 o                         
   2   3   8        202.83        202.43         2.94 o                         
   3   3   8          6.15          7.71         0.64 o                         
   4   3   8         91.82         88.37         1.50 o                         
   5   3   8        124.92        118.99         2.14 o                         
  -6   4   8         19.68         22.23         1.43 o                         
  -5   4   8        138.90        146.44         3.91 o                         
  -4   4   8         18.88         19.27         0.66 o                         
  -3   4   8         14.41         15.75         0.54 o                         
  -2   4   8         41.01         43.24         0.96 o                         
  -1   4   8         93.63         92.31         1.72 o                         
   0   4   8         33.70         34.42         0.93 o                         
   1   4   8        168.17        158.39         2.69 o                         
   2   4   8         17.68         22.87         0.70 o                         
   3   4   8          3.82          6.94         0.46 o                         
   4   4   8         44.19         42.57         1.19 o                         
  -6   5   8         62.12         57.17         2.04 o                         
  -5   5   8          0.67          0.48         0.26 o                         
  -4   5   8          5.21          5.75         0.38 o                         
  -3   5   8        210.60        213.93         3.53 o                         
  -2   5   8         89.50         93.93         1.66 o                         
  -1   5   8        142.81        143.44         2.40 o                         
   0   5   8         58.77         51.68         1.27 o                         
   1   5   8        269.45        261.75         3.64 o                         
   2   5   8          2.36          4.51         0.43 o                         
   3   5   8         11.86         12.98         0.67 o                         
  -5   6   8        194.81        195.66         5.45 o                         
  -4   6   8         33.93         35.23         1.27 o                         
  -3   6   8         43.89         46.64         2.27 o                         
  -2   6   8          2.08          1.38         0.33 o                         
  -1   6   8         44.36         51.84         1.31 o                         
   0   6   8         15.85         12.49         0.60 o                         
   1   6   8         41.26         41.55         0.95 o                         
   2   6   8          2.20          3.94         0.38 o                         
  -4   7   8         58.93         55.60         1.97 o                         
  -3   7   8        213.06        207.27         5.78 o                         
  -2   7   8         91.35         95.93         3.45 o                         
  -1   7   8         65.42         64.54         2.63 o                         
   0   7   8         23.77         24.47         0.95 o                         
   1   7   8        304.09        293.45         7.64 o                         
  -2  -8   9         41.47         39.88         1.57 o                         
  -1  -8   9          0.31          0.32         0.23 o                         
   0  -8   9         31.74         30.16         0.94 o                         
   1  -8   9        222.47        228.18         4.41 o                         
   2  -8   9         51.19         43.86         4.17 o                         
  -3  -7   9          0.19          0.12         0.20 o                         
  -2  -7   9          1.70          1.69         0.35 o                         
  -1  -7   9         13.23         13.22         0.65 o                         
   0  -7   9        232.98        245.02         3.91 o                         
   1  -7   9          4.31          3.60         0.40 o                         
   2  -7   9        160.43        152.86         2.72 o                         
   3  -7   9        253.55        250.77         4.34 o                         
  -4  -6   9         12.86         12.51         0.52 o                         
  -3  -6   9         55.72         57.84         1.65 o                         
  -2  -6   9         47.76         44.59         1.51 o                         
  -1  -6   9         19.02         20.35         0.94 o                         
   0  -6   9          9.69          9.80         0.70 o                         
   1  -6   9         37.57         40.25         1.11 o                         
   2  -6   9         99.90         95.58         1.96 o                         
   3  -6   9         15.32         12.72         0.60 o                         
   4  -6   9          0.67          1.83         0.27 o                         
  -5  -5   9        202.65        171.30         7.17 o                         
  -4  -5   9         31.51         31.76         0.97 o                         
  -3  -5   9         76.69         75.41         1.89 o                         
  -2  -5   9          0.07         -0.26         0.26 o                         
  -1  -5   9         13.20         13.38         0.83 o                         
   0  -5   9         43.82         44.79         1.27 o                         
   1  -5   9         11.76         13.11         0.73 o                         
   2  -5   9         16.28         14.50         0.86 o                         
   3  -5   9        220.97        221.28         3.54 o                         
   4  -5   9         27.70         28.87         0.99 o                         
   5  -5   9         11.90         10.35         0.96 o                         
  -6  -4   9         73.77         73.01         2.53 o                         
  -5  -4   9         26.97         25.46         0.92 o                         
  -4  -4   9         51.37         52.11         1.34 o                         
  -3  -4   9         88.34         87.63         1.76 o                         
  -2  -4   9          6.34          6.74         0.57 o                         
  -1  -4   9          4.61          6.15         0.49 o                         
   0  -4   9         33.78         27.79         0.97 o                         
   1  -4   9         62.01         46.78         1.22 o                         
   2  -4   9        187.90        181.38         3.14 o                         
   3  -4   9         78.21         73.31         1.44 o                         
   4  -4   9          6.21          6.01         0.41 o                         
   5  -4   9        100.13         97.64         2.83 o                         
  -6  -3   9        280.63        280.18         7.63 o                         
  -5  -3   9        109.23        108.19         3.51 o                         
  -4  -3   9        201.36        203.21         3.40 o                         
  -3  -3   9        539.85        523.12         7.35 o                         
  -2  -3   9         44.26         47.42         1.19 o                         
  -1  -3   9        570.53        527.99         5.56 o                         
   0  -3   9        126.14        126.75         2.23 o                         
   1  -3   9         17.04         23.83         0.87 o                         
   2  -3   9          4.28          4.05         0.44 o                         
   3  -3   9         17.93         18.28         0.64 o                         
   4  -3   9         66.66         67.08         1.36 o                         
   5  -3   9          6.14          7.26         0.44 o                         
  -6  -2   9        172.42        160.73         7.73 o                         
  -5  -2   9          0.64          0.96         0.29 o                         
  -4  -2   9         60.19         60.51         1.57 o                         
  -3  -2   9        408.70        416.59         4.65 o                         
  -2  -2   9         98.58        100.01         1.70 o                         
  -1  -2   9         95.91         96.14         1.66 o                         
   0  -2   9          8.45          8.88         0.54 o                         
   1  -2   9         53.19         57.86         1.39 o                         
   2  -2   9        186.46        189.49         3.05 o                         
   3  -2   9         73.32         83.45         1.67 o                         
   4  -2   9         24.86         26.34         0.90 o                         
   5  -2   9         61.56         65.02         1.43 o                         
  -6  -1   9          0.03          0.29         0.21 o                         
  -5  -1   9          7.50          9.73         0.59 o                         
  -4  -1   9          1.28          1.57         0.42 o                         
  -3  -1   9         21.73         21.45         0.79 o                         
  -2  -1   9         34.95         32.10         0.82 o                         
  -1  -1   9        213.81        219.05         2.66 o                         
   0  -1   9          0.57          0.55         0.27 o                         
   1  -1   9        118.90        116.89         1.77 o                         
   2  -1   9          2.92          2.42         0.33 o                         
   3  -1   9         12.25         10.66         0.65 o                         
   4  -1   9          5.39          7.47         0.56 o                         
   5  -1   9         12.40         15.32         0.72 o                         
  -7   0   9          0.13          0.06         0.24 o                         
  -6   0   9        117.94        115.81         2.55 o                         
  -5   0   9         68.36         66.72         1.63 o                         
  -4   0   9          9.72         10.23         0.56 o                         
  -3   0   9         70.00         70.05         1.36 o                         
  -2   0   9        196.47        198.15         2.28 o                         
  -1   0   9         84.08         80.03         1.50 o                         
   0   0   9        178.91        182.33         2.50 o                         
   1   0   9          0.30          0.90         0.39 o                         
   2   0   9        301.78        304.36         3.82 o                         
   3   0   9        542.54        561.97         7.90 o                         
   4   0   9          8.75          9.04         0.60 o                         
   5   0   9          1.36          1.34         0.26 o                         
  -6   1   9         27.35         29.65         0.99 o                         
  -5   1   9          0.07         -0.25         0.28 o                         
  -4   1   9         65.10         66.85         1.28 o                         
  -3   1   9        158.74        162.59         2.17 o                         
  -2   1   9         66.65         65.97         1.31 o                         
  -1   1   9        720.35        739.89         8.15 o                         
   0   1   9         59.49         56.78         1.57 o                         
   1   1   9         26.97         26.22         0.85 o                         
   2   1   9        126.88        123.23         1.80 o                         
   3   1   9          0.74          1.23         0.28 o                         
   4   1   9          1.29          1.09         0.29 o                         
   5   1   9        171.54        174.56         2.99 o                         
  -6   2   9         32.64         34.99         1.27 o                         
  -5   2   9         43.34         42.38         1.23 o                         
  -4   2   9        152.51        160.97         2.05 o                         
  -3   2   9        472.77        503.37         5.00 o                         
  -2   2   9        376.10        379.80         4.15 o                         
  -1   2   9        931.84        953.01         9.44 o                         
   0   2   9         86.66         85.32         1.61 o                         
   1   2   9        202.09        211.07         3.40 o                         
   2   2   9        364.76        382.89         5.46 o                         
   3   2   9        197.94        197.91         2.49 o                         
   4   2   9          1.25          2.08         0.25 o                         
  -6   3   9          0.14          0.13         0.22 o                         
  -5   3   9        107.07        106.80         1.98 o                         
  -4   3   9         10.36         11.04         0.47 o                         
  -3   3   9         35.88         40.41         0.89 o                         
  -2   3   9          8.93          7.65         0.47 o                         
  -1   3   9        117.31        117.96         1.85 o                         
   0   3   9          6.09          5.59         0.55 o                         
   1   3   9         13.08         12.46         0.66 o                         
   2   3   9          6.50          7.20         0.48 o                         
   3   3   9         44.88         45.31         0.98 o                         
   4   3   9          3.24          3.22         0.43 o                         
  -5   4   9        152.47        153.04         3.73 o                         
  -4   4   9          0.49          0.85         0.23 o                         
  -3   4   9        184.49        181.65         2.76 o                         
  -2   4   9          0.78          0.63         0.29 o                         
  -1   4   9        181.71        192.59         3.35 o                         
   0   4   9         97.18        101.38         2.33 o                         
   1   4   9         46.89         47.71         1.33 o                         
   2   4   9         36.74         37.72         1.04 o                         
   3   4   9         83.77         78.28         1.58 o                         
  -5   5   9         12.52         13.38         0.85 o                         
  -4   5   9         20.13         18.85         0.69 o                         
  -3   5   9        121.87        127.20         2.56 o                         
  -2   5   9          1.26          1.97         0.38 o                         
  -1   5   9          9.69         12.63         0.75 o                         
   0   5   9          3.08          2.93         0.40 o                         
   1   5   9         36.61         44.01         1.10 o                         
   2   5   9         28.09         25.42         0.88 o                         
  -4   6   9        282.40        265.93         6.87 o                         
  -3   6   9        115.83        108.15         2.50 o                         
  -2   6   9        174.75        170.10         3.63 o                         
  -1   6   9        566.43        558.07        21.36 o                         
   0   6   9         16.53         18.86         0.70 o                         
   1   6   9          4.21          5.05         0.44 o                         
  -2  -7  10         21.58         20.87         0.99 o                         
  -1  -7  10        131.23        137.32        11.42 o                         
   0  -7  10         68.72         64.98         1.63 o                         
   1  -7  10          0.91          1.47         0.29 o                         
   2  -7  10          3.26          2.31         0.81 o                         
  -3  -6  10          0.36          0.32         0.65 o                         
  -2  -6  10         73.74         75.54         6.95 o                         
  -1  -6  10          5.22          4.71         0.52 o                         
   0  -6  10         73.86         77.69         1.96 o                         
   1  -6  10          9.16         11.06         0.74 o                         
   2  -6  10         25.92         22.75         0.75 o                         
   3  -6  10         45.24         46.66         2.01 o                         
  -4  -5  10         36.04         31.82         1.15 o                         
  -3  -5  10        126.78        123.72         4.39 o                         
  -2  -5  10        117.67        118.67         2.84 o                         
  -1  -5  10          3.40          3.53         0.54 o                         
   0  -5  10        261.27        250.30         3.66 o                         
   1  -5  10         60.41         70.42         1.63 o                         
   2  -5  10         37.86         40.60         1.13 o                         
   3  -5  10         19.27         23.72         0.74 o                         
   4  -5  10         77.95         69.37         1.57 o                         
  -5  -4  10         79.86         69.12         2.33 o                         
  -4  -4  10          7.08          6.33         0.47 o                         
  -3  -4  10        211.06        203.03         4.87 o                         
  -2  -4  10         69.11         69.33         2.07 o                         
  -1  -4  10         91.85         96.38         2.60 o                         
   0  -4  10         12.26         11.22         0.60 o                         
   1  -4  10         91.36         84.36         2.24 o                         
   2  -4  10         32.79         38.63         1.21 o                         
   3  -4  10          4.96          3.15         0.38 o                         
   4  -4  10          0.41         -0.31         0.31 o                         
  -5  -3  10         88.71         85.04         2.39 o                         
  -4  -3  10          1.39          1.59         0.34 o                         
  -3  -3  10         40.18         40.69         2.16 o                         
  -2  -3  10        122.04        112.22         2.47 o                         
  -1  -3  10          2.32          0.58         0.31 o                         
   0  -3  10        322.25        317.84         4.10 o                         
   1  -3  10        382.97        373.97         7.52 o                         
   2  -3  10          0.85          2.43         0.39 o                         
   3  -3  10          6.53          6.35         0.52 o                         
   4  -3  10          1.65          3.02         0.45 o                         
  -6  -2  10         85.80         75.06         2.46 o                         
  -5  -2  10        185.79        174.40         3.13 o                         
  -4  -2  10         10.18          8.64         0.64 o                         
  -3  -2  10        805.70        804.11        11.43 o                         
  -2  -2  10         35.69         36.75         1.17 o                         
  -1  -2  10          0.73          0.86         0.39 o                         
   0  -2  10         19.49         19.35         0.84 o                         
   1  -2  10         32.16         29.39         1.03 o                         
   2  -2  10         45.94         47.31         1.08 o                         
   3  -2  10         21.39         27.44         0.92 o                         
   4  -2  10          6.98          7.82         0.45 o                         
  -6  -1  10          0.06         -0.16         0.24 o                         
  -5  -1  10          4.82          4.43         0.43 o                         
  -4  -1  10          0.57          0.66         0.27 o                         
  -3  -1  10         52.51         50.74         1.17 o                         
  -2  -1  10         84.42         86.19         1.67 o                         
  -1  -1  10          9.09         10.56         0.66 o                         
   0  -1  10         37.12         41.44         1.09 o                         
   1  -1  10        311.24        333.39         5.19 o                         
   2  -1  10         77.44         74.45         1.66 o                         
   3  -1  10         10.84          9.59         0.62 o                         
   4  -1  10         18.62         17.77         0.75 o                         
  -6   0  10         22.18         20.73         1.13 o                         
  -5   0  10         92.32         88.35         1.72 o                         
  -4   0  10         19.08         19.36         0.73 o                         
  -3   0  10         48.05         49.28         1.17 o                         
  -2   0  10         10.82          9.90         0.56 o                         
  -1   0  10        182.67        175.46         2.67 o                         
   0   0  10         10.02          8.45         0.58 o                         
   1   0  10        227.29        227.43         3.69 o                         
   2   0  10         81.22         80.04         1.96 o                         
   3   0  10        211.01        219.37         3.37 o                         
   4   0  10          0.59          1.08         0.25 o                         
  -6   1  10         43.35         39.64         1.12 o                         
  -5   1  10         44.16         46.29         1.50 o                         
  -4   1  10         69.27         68.67         1.32 o                         
  -3   1  10         69.94         73.02         1.20 o                         
  -2   1  10        129.66        145.62         2.32 o                         
  -1   1  10         14.29         14.57         0.66 o                         
   0   1  10         91.78         95.55         1.95 o                         
   1   1  10        245.18        251.96         3.73 o                         
   2   1  10         48.52         47.86         1.38 o                         
   3   1  10          0.03          0.12         0.24 o                         
   4   1  10         89.67         92.50         3.15 o                         
  -5   2  10        392.52        380.83         5.79 o                         
  -4   2  10         69.65         69.62         1.40 o                         
  -3   2  10        281.28        292.42         3.34 o                         
  -2   2  10          3.14          3.39         0.32 o                         
  -1   2  10         14.67         14.42         0.61 o                         
   0   2  10         12.00         10.75         0.61 o                         
   1   2  10         66.24         64.71         1.48 o                         
   2   2  10          6.30          4.82         0.44 o                         
   3   2  10        136.51        141.85         3.15 o                         
  -5   3  10        457.20        427.11        10.73 o                         
  -4   3  10         51.97         50.05         1.84 o                         
  -3   3  10        325.76        337.37         4.35 o                         
  -2   3  10         42.64         48.56         1.09 o                         
  -1   3  10         44.10         45.34         1.54 o                         
   0   3  10         14.05         15.71         0.73 o                         
   1   3  10          8.25          7.14         0.48 o                         
   2   3  10          1.31          0.35         0.34 o                         
   3   3  10          2.29          3.60         0.37 o                         
  -4   4  10         63.86         57.20         1.57 o                         
  -3   4  10          8.11          7.55         0.50 o                         
  -2   4  10         35.08         37.21         1.20 o                         
  -1   4  10        112.73        125.17         4.19 o                         
   0   4  10         71.78         76.81         1.89 o                         
   1   4  10          2.07          1.73         0.24 o                         
   2   4  10          9.85         10.63         0.50 o                         
  -3   5  10        121.71        114.48         2.47 o                         
  -2   5  10         25.46         24.97         1.02 o                         
  -1   5  10        142.20        135.93         3.03 o                         
   0   5  10         11.28         12.02         0.55 o                         
   1   5  10         42.49         39.71         1.22 o                         
  -2  -6  11         69.79         65.98         1.80 o                         
  -1  -6  11         39.93         37.96         1.27 o                         
   0  -6  11         15.61         12.61         0.75 o                         
   1  -6  11         45.46         49.32         1.53 o                         
  -3  -5  11         73.22         71.64         2.76 o                         
  -2  -5  11          0.32          0.45         0.32 o                         
  -1  -5  11          1.16          1.19         0.32 o                         
   0  -5  11         51.44         54.37         2.62 o                         
   1  -5  11         21.62         18.62         0.99 o                         
   2  -5  11          7.26          6.08         0.47 o                         
  -4  -4  11         23.05         21.11         1.28 o                         
  -3  -4  11        160.31        145.40         3.37 o                         
  -2  -4  11        297.24        286.04         4.83 o                         
  -1  -4  11        104.04        116.57         2.60 o                         
   0  -4  11          1.82          1.36         0.46 o                         
   1  -4  11          1.21          2.32         0.36 o                         
   2  -4  11         55.61         51.49         1.42 o                         
   3  -4  11         51.72         57.72         1.68 o                         
  -4  -3  11          0.71          0.94         0.30 o                         
  -3  -3  11         54.16         50.98         1.87 o                         
  -2  -3  11          9.82          8.90         0.65 o                         
  -1  -3  11         94.66         84.66         1.89 o                         
   0  -3  11         57.71         64.45         1.61 o                         
   1  -3  11         45.24         49.79         1.45 o                         
   2  -3  11         10.83          9.60         0.55 o                         
   3  -3  11          9.11         13.00         0.74 o                         
  -5  -2  11          3.72          4.50         0.54 o                         
  -4  -2  11         55.22         50.41         1.72 o                         
  -3  -2  11          0.51          0.25         0.43 o                         
  -2  -2  11         61.56         59.33         1.83 o                         
  -1  -2  11        256.97        242.66         3.42 o                         
   0  -2  11          3.16          6.82         0.53 o                         
   1  -2  11          0.79          0.62         0.27 o                         
   2  -2  11          0.37          0.72         0.31 o                         
   3  -2  11         77.77         74.93         2.55 o                         
  -5  -1  11         47.69         40.33         1.79 o                         
  -4  -1  11          2.41          3.33         0.52 o                         
  -3  -1  11         10.44          9.15         0.69 o                         
  -2  -1  11         11.34         12.62         0.70 o                         
  -1  -1  11         31.27         28.11         0.91 o                         
   0  -1  11         38.12         40.90         1.21 o                         
   1  -1  11        105.44        117.07         2.34 o                         
   2  -1  11          2.55          1.48         0.41 o                         
   3  -1  11         35.10         32.83         2.07 o                         
  -5   0  11        181.19        167.37         4.88 o                         
  -4   0  11         91.73         88.91         1.94 o                         
  -3   0  11          1.43          1.24         0.30 o                         
  -2   0  11         10.34         10.52         0.73 o                         
  -1   0  11        240.94        245.26         3.44 o                         
   0   0  11         86.81         84.54         1.84 o                         
   1   0  11         46.90         46.91         1.57 o                         
   2   0  11        143.34        141.47         3.05 o                         
   3   0  11         94.76         99.79         3.44 o                         
  -5   1  11          0.32          6.06         0.84 o                         
  -4   1  11         24.29         22.14         0.84 o                         
  -3   1  11         88.37         87.87         1.83 o                         
  -2   1  11          0.88          0.81         0.23 o                         
  -1   1  11         98.51         98.07         1.84 o                         
   0   1  11          3.57          4.13         0.41 o                         
   1   1  11         32.62         31.50         0.99 o                         
   2   1  11         22.24         24.76         1.09 o                         
   3   1  11          6.44          5.35         0.60 o                         
  -4   2  11        105.51        118.50         3.34 o                         
  -3   2  11        194.00        182.53         2.86 o                         
  -2   2  11         12.85         12.47         0.54 o                         
  -1   2  11        100.33        102.52         2.33 o                         
   0   2  11        134.88        142.03         3.44 o                         
   1   2  11          5.78          6.01         0.51 o                         
   2   2  11         44.89         48.15         1.90 o                         
  -3   3  11          0.75          1.05         0.27 o                         
  -2   3  11          3.21          3.94         0.37 o                         
  -1   3  11         15.42         16.47         0.74 o                         
   0   3  11         28.21         29.71         0.98 o                         
   1   3  11         34.37         33.59         1.17 o                         
  -2   4  11         42.82         47.49         1.66 o                         
  -1   4  11        115.41        110.88         3.08 o                         
   0   4  11         62.79         57.64         1.53 o                         
  -2  -4  12        154.96        146.42         4.44 o                         
  -1  -4  12         23.17         17.87         0.83 o                         
   0  -4  12         31.50         35.05         1.24 o                         
   1  -4  12         12.88         11.75         0.90 o                         
  -3  -3  12         10.91         10.86         0.60 o                         
  -2  -3  12          1.08          1.61         0.33 o                         
  -1  -3  12         16.88         16.24         0.85 o                         
   0  -3  12         10.30          8.85         0.66 o                         
   1  -3  12         76.04         76.81         4.34 o                         
  -3  -2  12         41.39         32.35         1.79 o                         
  -2  -2  12         23.87         24.98         1.08 o                         
  -1  -2  12        112.43        116.25         2.97 o                         
   0  -2  12         24.43         22.73         1.17 o                         
   1  -2  12          5.46          6.45         0.78 o                         
   2  -2  12        393.15        385.10         9.72 o                         
  -3  -1  12        122.22        115.06         2.71 o                         
  -2  -1  12          1.07          0.44         0.23 o                         
  -1  -1  12          1.48          1.32         0.68 o                         
   0  -1  12         10.95         14.35         0.87 o                         
   1  -1  12         31.17         30.85         3.48 o                         
   2  -1  12         13.35         12.69         0.87 o                         
  -3   0  12          5.56          5.13         0.47 o                         
  -2   0  12         35.72         36.11         1.08 o                         
  -1   0  12         74.84         70.09         2.42 o                         
   0   0  12         11.15          9.28         0.76 o                         
   1   0  12         16.06         14.28         1.27 o                         
  -3   1  12         49.48         48.87         2.00 o                         
  -2   1  12         42.06         40.24         1.08 o                         
  -1   1  12         19.62         18.28         2.13 o                         
   0   1  12          0.25          0.12         0.32 o                         
  -2   2  12          0.47          0.25         0.26 o                         
  -1   2  12         65.17         59.88         1.58 o                         
   0   2  12         50.18         52.66         2.04 o                         
                                                                                
